# Supplementary material for: miR147 promotes mucosal integrity and healing in intestinal inflammation
Source: JCI Insight. 2025 Sep 16;10(20):e190466. doi: 10.1172/jci.insight.190466 (PMC12581662; doi:10.1172/jci.insight.190466)
Supplement: Supplemental data set 1 [file jciinsight-10-190466-s072.txt]

ENSEMBL_ID	Gene_symbol	Category	Villin-control-1_S10	Villin-control-2_S11	Villin-control-3_S12	M147-villin-191-DSS_S7	M147-villin-190-DSS_S8	M147-villin-192-DSS_S9	BaseMean	Log2FoldChange	LfcSE	Pvalue	Padj
ENSMUSG00000000001	Gnai3	protein_coding	2698.09008290316	2553.29324122595	2827.98891925241	2576.5049090434	2423.05294031476	2954.1863323982	2672.18607085631	-0.018415092284773	0.130185026427105	0.869412310043007	0.959056000327056
ENSMUSG00000000028	Cdc45	protein_coding	116.142950588547	98.6008791205315	80.7495284206152	48.5466837949253	47.4694742334194	43.5058319735601	72.502558021933	-0.944433896047168	0.291233020800354	0.000115157977017322	0.00218872491745612
ENSMUSG00000000037	Scml2	protein_coding	13.4011096832938	21.5982878073545	13.165683981622	3.53066791235821	7.38414043630969	5.61365573852389	10.7822575932437	-0.711024091885335	0.880708304340072	0.0186780046844193	0.108351047879824
ENSMUSG00000000056	Narf	protein_coding	418.114622118768	442.295372054956	467.820637480303	582.560205539104	374.48140784142	548.73484844071	472.33451557921	0.13876529701573	0.173837461712514	0.354467217469879	0.65263898419153
ENSMUSG00000000058	Cav2	protein_coding	106.315470154131	74.1854233383047	99.181485994886	72.3786922033432	59.0731234904775	50.522901646715	76.9428494713096	-0.445002042570406	0.275101991505881	0.0289621203904401	0.146801134018488
ENSMUSG00000000078	Klf6	protein_coding	18676.6798619505	14732.8494525907	18621.5434236062	17132.5660447182	12511.8985307242	19635.1643594219	16885.1169455019	-0.0589299481249125	0.164438723763288	0.675216698567129	0.871319808309629
ENSMUSG00000000085	Scmh1	protein_coding	214.417754932701	224.434381998162	199.240684255213	201.248071004418	149.792563136568	145.955049201621	189.181417421447	-0.275019934527715	0.193876053839984	0.0885409633623922	0.299189127277103
ENSMUSG00000000088	Cox5a	protein_coding	674.52252072579	791.624200939125	733.767453909068	913.560322322686	1075.97474929084	909.41222964087	849.810246138063	0.351271408467634	0.15058390562798	0.00942486653885262	0.0661358097710117
ENSMUSG00000000093	Tbx2	protein_coding	0.893407312219589	0	0	1.7653339561791	0	1.40341393463097	0.677025867171611	0.0283622416471123	0.335403293076036	0.501114396457	NA
ENSMUSG00000000127	Fer	protein_coding	205.483681810505	167.151966509092	186.075000273591	181.829397486448	195.152282959613	218.932573802432	192.437483806947	0.0669143649144445	0.170584590471881	0.652282693513107	0.859896336534754
ENSMUSG00000000131	Xpo6	protein_coding	516.389426462922	594.422442698062	571.390684802396	512.829514270029	404.017969586659	461.72318449359	510.12887038561	-0.23921533236465	0.156553613309819	0.0835826902432498	0.289298220244824
ENSMUSG00000000134	Tfe3	protein_coding	304.65189346688	302.376029302963	246.637146589053	359.245460082447	355.493618148052	279.279372991563	307.94725343016	0.176725964287448	0.170864473024691	0.23354547242796	0.525525638003379
ENSMUSG00000000142	Axin2	protein_coding	178.681462443918	165.273854525843	154.477358717699	129.752045779164	176.164493266245	133.324323789942	156.278923087135	-0.13056154591916	0.186850415427647	0.399468107457113	0.693295040173898
ENSMUSG00000000148	Brat1	protein_coding	41.0967363621011	45.0746875979573	43.8856132720735	58.2560205539104	53.798737464542	32.2785204965124	45.7317192911828	0.0873527242130138	0.24236703436362	0.613983019281069	0.839716967881332
ENSMUSG00000000149	Gna12	protein_coding	83.9802873486414	99.5399351121556	58.8067217845784	97.0933675898507	69.6218955423485	79.9945942739654	81.50613360859	0.0193175640657791	0.217537853540386	0.91196026454362	0.9727432599075
ENSMUSG00000000154	Slc22a18	protein_coding	258.194713231461	382.195788591013	298.422170250099	414.853479702089	438.828917357833	512.246086140305	384.1235258788	0.460041239797201	0.194721720988108	0.00572478300911958	0.0465896945373696
ENSMUSG00000000157	Itgb2l	protein_coding	21.4417754932701	51.648079539326	50.9073113956052	19.4186735179701	15.8231580778065	33.6819344311433	32.1534887425202	-0.432652541509541	0.435765721443679	0.0551195111643872	0.222969046413299
ENSMUSG00000000159	Igsf5	protein_coding	578.034531006074	712.743497642699	688.126416106112	701.720247581194	621.322673855201	966.95220096074	711.483261192003	0.16106146885761	0.174936961873842	0.284627153824635	0.582774964164691
ENSMUSG00000000167	Pih1d2	protein_coding	11.6142950588547	7.51244793299288	12.2879717161806	10.5920037370746	9.49389484668388	14.0341393463097	10.9224587730161	0.0251184454013246	0.294739263010937	0.865363184737325	0.957092025329119
ENSMUSG00000000168	Dlat	protein_coding	901.447978029565	766.269689165274	867.179718256172	872.957641330567	779.554254633265	777.491319785559	827.4834335334	-0.0496962100580304	0.136885078142035	0.687365778922058	0.877343868160957
ENSMUSG00000000171	Sdhd	protein_coding	1495.56384065559	1459.29301098387	1521.95306827551	1838.59531536054	2080.21784862896	2006.88192652229	1733.75083507113	0.369353185693932	0.131017821229459	0.00229997165821038	0.0233624132493955
ENSMUSG00000000184	Ccnd2	protein_coding	2116.48192264821	2783.36195917386	2201.3023617272	1160.70707618776	1575.98654454952	1181.67453295928	1836.58573287431	-0.796171166303764	0.182885222108901	1.80122490162931e-06	6.3226755305684e-05
ENSMUSG00000000194	Gpr107	protein_coding	606.623564997101	652.643914178756	606.499175420055	749.384264398029	559.084918749162	704.513795184748	646.458272154642	0.0896499292077807	0.150334496790924	0.508362482065763	0.773744063498283
ENSMUSG00000000204	Slfn4	protein_coding	14839.4954559674	31212.3430496022	24022.984705133	1823.58997673301	1218.3831719911	3894.47366860095	12835.2116713379	-3.10381072658164	0.605293830814532	1.10652639689967e-08	6.77758617760936e-07
ENSMUSG00000000216	Scnn1g	protein_coding	41.0967363621011	14.0858398743616	22.8205189014782	30.8933442331343	8.43901764149678	2.80682786926194	20.0237141469723	-0.193314405199799	0.36084779563225	0.2043039400635	0.48845042813222
ENSMUSG00000000223	Drp2	protein_coding	0	0	0.877712265441469	2.64800093426866	0	0	0.587618866618354	0.0196864159182851	0.335100024753032	0.603814489701806	NA
ENSMUSG00000000244	Tspan32	protein_coding	0.893407312219589	2.81716797487233	2.63313679632441	1.7653339561791	2.1097544103742	5.61365573852389	2.63874269808225	0.0376489098113151	0.327198078070503	0.663368691173338	NA
ENSMUSG00000000248	Clec2g	protein_coding	0	0	1.75542453088294	0.882666978089552	0	1.40341393463097	0.673584240600577	0.00538550494378072	0.333448745548171	0.896474241985359	NA
ENSMUSG00000000253	Gmpr	protein_coding	39.3099217376619	25.354511773851	38.6193396794246	55.6080196196418	40.0853337971097	29.4716926272504	38.0748032058232	0.137863278557459	0.266890432074559	0.434626775388536	0.718237955745839
ENSMUSG00000000266	Mid2	protein_coding	821.041319929802	806.64909680511	910.187619262804	1162.47241014394	935.676081000956	1185.88477476317	970.318550317631	0.322954129370834	0.153130536430358	0.0182643902624634	0.106646839166657
ENSMUSG00000000275	Trim25	protein_coding	2863.37043566378	3240.6822270948	3130.79965082972	1996.59270443857	1380.83426158991	2248.26912327882	2476.75806714927	-0.644042549428596	0.190030514139298	0.000128840157495662	0.00239168434693481
ENSMUSG00000000276	Dgke	protein_coding	146.518799204013	138.041230768744	149.21108512505	156.232055121851	127.640141827639	123.500426247526	140.190623049137	-0.0602340612117792	0.180445222080362	0.689269471793012	0.878291740820052
ENSMUSG00000000278	Scpep1	protein_coding	274.276044851414	244.154557822269	245.759434323611	279.805432054388	344.944846096181	308.751065618814	282.948563461113	0.235465837699579	0.166862837959957	0.105884001129816	0.334429864946342
ENSMUSG00000000282	Mnt	protein_coding	234.966123113752	221.61721402329	229.960613545665	276.27476414203	189.877896933678	190.864295109812	223.926817811371	-0.0407396163314492	0.177546872328443	0.783188716983614	0.923455856850214
ENSMUSG00000000290	Itgb2	protein_coding	23.2285901177093	86.3931512294181	52.6627359264882	139.461382538149	85.445053620155	138.937979528466	87.688148826731	0.917809114362076	0.416742104077608	0.00224621863777637	0.0230081528577649
ENSMUSG00000000295	Hddc2	protein_coding	75.9396215386651	52.5871355309502	70.2169812353175	67.9653573128955	68.5670183371614	65.9604549276557	66.8727614804409	0.0167606850360168	0.214163228497631	0.923430197914304	0.975803273328595
ENSMUSG00000000296	Tpd52l1	protein_coding	22.3351828054897	16.903007849234	21.0650943705953	4.41333489044776	11.6036492570581	8.42048360778583	14.1234587967684	-0.659518622534506	0.692941502089891	0.0217179622251748	0.120355696155557
ENSMUSG00000000301	Pemt	protein_coding	10.7208877466351	6.57339194136877	13.165683981622	4.41333489044776	17.9329124881807	9.8238975424168	10.4383514317785	0.013673433717601	0.301901737172578	0.924055111529059	0.976259063011392
ENSMUSG00000000303	Cdh1	protein_coding	13802.2495664804	13267.922105657	13240.2895241846	11748.2974783719	11769.2649782725	11457.4713623273	12547.5825025489	-0.183985606349391	0.114356777855433	0.0849143992542392	0.292169648923672
ENSMUSG00000000308	Ckmt1	protein_coding	9035.92155578892	8434.60091676775	9041.31404631257	12149.0282864246	9689.0471296435	9717.23808338485	9677.85833638703	0.218956576906352	0.138422628351821	0.0833811145616958	0.288798736768291
ENSMUSG00000000317	Bcl6b	protein_coding	0	2.81716797487233	1.75542453088294	0.882666978089552	0	0	0.909209913974137	-0.0421010660994663	0.337045356874006	0.393481471733054	NA
ENSMUSG00000000318	Clec10a	protein_coding	1.78681462443918	3.75622396649644	0.877712265441469	4.41333489044776	3.16463161556129	2.80682786926194	2.80092420527468	0.0558421867137317	0.329454985241762	0.539915705273057	NA
ENSMUSG00000000320	Alox12	protein_coding	4.46703656109794	5.63433594974466	2.63313679632441	0.882666978089552	2.1097544103742	4.21024180389292	3.32286208325395	-0.0749441577625219	0.333131268425693	0.423212053426633	NA
ENSMUSG00000000325	Arvcf	protein_coding	16.9747389321722	31.9279037152197	20.1873821051538	15.8880056056119	22.1524213089291	19.6477950848336	21.1297077919867	-0.0916364065655533	0.282279715545719	0.570505542365571	0.814338932960536
ENSMUSG00000000326	Comt	protein_coding	300.184856905782	292.046413395098	278.234788144946	336.296118652119	471.530110718633	336.819344311433	335.851938688002	0.325041637529761	0.18431386140507	0.0387362068627097	0.177489137776783
ENSMUSG00000000339	Rtca	protein_coding	164.386945448404	159.639518576099	176.420165353735	162.410723968477	137.134036674323	145.955049201621	157.657739870443	-0.123550048759205	0.176497433898591	0.409106476048677	0.699522137900139
ENSMUSG00000000340	Dbt	protein_coding	385.951958878862	299.558861328091	351.084906176588	353.066791235821	357.603372558426	325.592032834386	345.476320502029	0.00115605609218984	0.154546920662997	0.997270634499028	0.999599723653746
ENSMUSG00000000346	Dazap2	protein_coding	2183.48747106467	2360.78676294301	2387.3773620008	3005.48106039492	3081.29631635151	3438.36413984588	2742.79885210013	0.421280102738375	0.133297118622003	0.000629295471371483	0.00867877045248785
ENSMUSG00000000355	Mcts1	protein_coding	291.250783783586	247.910781788765	301.933019311865	232.141415237552	332.286319633936	283.489614795456	281.50198909186	0.00763850710201826	0.170351102045469	0.962501879909185	0.989940838301975
ENSMUSG00000000365	Rnf17	protein_coding	0	2.81716797487233	1.75542453088294	0	0	0	0.762098750959211	-0.0480395898003008	0.339975521751292	0.257844115535562	NA
ENSMUSG00000000374	Trappc10	protein_coding	1103.35803059119	1222.65090109459	1164.72417624083	1166.88574503439	912.46878248684	973.969270633895	1090.67615101362	-0.160981591780855	0.143780902727032	0.213119347249771	0.500190330004858
ENSMUSG00000000378	Ccm2	protein_coding	107.208877466351	104.235215070276	81.6272406860566	120.925375998269	138.18891387951	89.8184918163822	107.000685819474	0.174654556696398	0.214739091640949	0.303144917967019	0.602348235345815
ENSMUSG00000000384	Tbrg4	protein_coding	481.546541286358	554.982091049849	480.986321461925	623.162886531223	612.883656213704	510.842672205674	544.067361458122	0.171344150667456	0.151269826019165	0.207010372334469	0.491640417206777
ENSMUSG00000000385	Tmprss2	protein_coding	4586.75314093537	2897.926790152	2957.89033453775	4793.76435800436	2985.30249067949	1935.30781585611	3359.49082169418	-0.060741678412307	0.215751077199917	0.707913065508565	0.888837230771346
ENSMUSG00000000386	Mx1	protein_coding	625.385118553712	1420.79171532728	633.708255648741	90.0320317651343	40.0853337971097	145.955049201621	492.659584048933	-2.99942320545873	0.669864507045544	2.7511123401447e-07	1.22777517976546e-05
ENSMUSG00000000392	Fap	protein_coding	27.6956266788073	27.2326237570992	38.6193396794246	26.4800093426866	21.097544103742	30.8751065618814	28.6667083539402	-0.112955363571325	0.268720046502809	0.505328252546451	0.771687809909686
ENSMUSG00000000394	Gcg	protein_coding	202.803459873847	208.470430140552	228.205189014782	189.773400289254	253.170529244904	197.881364782967	213.384062224384	0.00310681282858029	0.170368314377267	0.986996566766643	0.996711026858462
ENSMUSG00000000399	Ndufa9	protein_coding	778.157768943262	739.976121399799	764.48738319952	831.472293360358	914.578536897214	965.548787026109	832.370148471043	0.215548111315205	0.136599637024677	0.084463611172025	0.291341795001682
ENSMUSG00000000409	Lck	protein_coding	41.9901436743207	50.7090235477019	51.7850236610467	197.71740309206	222.579090294478	275.069131187671	139.97496924288	2.21226244134562	0.243295985008065	5.90761057222397e-21	1.3541854598057e-18
ENSMUSG00000000416	Cttnbp2	protein_coding	45.563772923199	48.8309115644537	52.6627359264882	32.6586781893134	37.9755793867355	22.4546229540956	40.0243834907142	-0.396694886945452	0.326587329010114	0.0621903926151291	0.239714254745042
ENSMUSG00000000420	Galnt1	protein_coding	1365.12637307153	1254.57880480981	1327.97865761294	1201.30975717988	1071.75524047009	1376.74906987298	1266.24965050287	-0.0891794207017991	0.138819811980058	0.448195609635502	0.7282516784637
ENSMUSG00000000439	Mkrn2	protein_coding	129.54406027184	108.930495028397	93.0375001367957	110.333372261194	119.201124186142	96.8355614895371	109.647018895651	-0.0113609570232599	0.194409467069716	0.938920830745781	0.980394316264264
ENSMUSG00000000440	Pparg	protein_coding	1369.59340963263	1249.88352485169	1437.69269079313	1293.10712290119	1531.68170193167	2245.46229540956	1521.23679091998	0.250564050101815	0.187823772332336	0.113536429923719	0.348345700327711
ENSMUSG00000000441	Raf1	protein_coding	360.936554136714	431.965756147091	383.560259997922	436.920154154328	336.505828454684	308.751065618814	376.439936418259	-0.087765914883975	0.166603691992694	0.539791969704204	0.792480612290626
ENSMUSG00000000486	Sept1	protein_coding	25.9088120543681	37.5622396649644	16.6765330433879	142.992050450507	143.463299905445	172.61991395961	89.8704748463804	2.44888899480572	0.306497956985476	7.98924608450809e-17	1.31379678274481e-14
ENSMUSG00000000489	Pdgfb	protein_coding	3.57362924887836	9.3905599162411	6.14398585809028	3.53066791235821	7.38414043630969	5.61365573852389	5.93943985173359	-0.0300810362569067	0.313199968677876	0.792361698600837	0.928079722084635
ENSMUSG00000000530	Acvrl1	protein_coding	24.1219974299289	30.0497917319715	32.4753538213344	30.0106772550448	31.6463161556129	35.0853483657743	30.5649141266111	0.0701935256384495	0.25442551381041	0.682248235530572	0.874503044717241
ENSMUSG00000000531	Grasp	protein_coding	41.9901436743207	45.0746875979573	36.8639151485417	57.3733535758209	82.2804220045937	42.1024180389292	50.9474900066939	0.34265224935608	0.303721534596351	0.0917371879650153	0.305333723703971
ENSMUSG00000000532	Acvr1b	protein_coding	1012.23048474479	1015.11952694566	1009.36910525769	1010.65368991254	989.474818465498	957.128303418323	998.995988124084	-0.032062058232215	0.123920277218858	0.777097896590244	0.92163445142819
ENSMUSG00000000538	Tom1l2	protein_coding	548.552089702828	609.447338564047	635.463680179624	633.754890268298	416.676496048904	673.638688622867	586.255530564428	-0.0424690815404418	0.172060285176974	0.770660605798362	0.918872901414227
ENSMUSG00000000544	Gpa33	protein_coding	4447.38160022911	5559.21147041473	4729.99139846408	5388.68190123671	4777.53886229237	5636.11036147798	5089.81926568583	0.0854400872080482	0.136641801373074	0.497037773090783	0.765362286930326
ENSMUSG00000000552	Zfp385a	protein_coding	6.25385118553712	9.3905599162411	5.26627359264882	7.94400280280596	7.38414043630969	9.8238975424168	7.67712091265992	0.0487776101476422	0.307875567553721	0.714249691668177	0.891862235609528
ENSMUSG00000000555	Itga5	protein_coding	107.208877466351	126.772558869255	128.145990754454	118.277375064	143.463299905445	138.937979528466	127.134346931329	0.10227149440324	0.187493931461261	0.515921729853448	0.778710064420575
ENSMUSG00000000561	Wdr77	protein_coding	142.945169955134	176.542526425333	129.023703019896	106.802704348836	148.737685931381	106.659459031954	135.118541452089	-0.214993959102868	0.211170801214656	0.199865735429128	0.482973720771148
ENSMUSG00000000563	Atp5f1	protein_coding	3836.29099867091	3330.83160229072	3439.75436826512	4662.24697826901	5060.24595328251	4827.74393513054	4192.8523059848	0.421169610854998	0.131080919903298	0.00054838697292166	0.00778818843052844
ENSMUSG00000000567	Sox9	protein_coding	574.460901757196	438.539148088459	458.165802560447	441.333489044776	526.383725388362	256.824750037468	449.284636146118	-0.178169223092285	0.208767117097293	0.280931703236231	0.57942204050647
ENSMUSG00000000568	Hnrnpd	protein_coding	1927.07957245765	1619.87158555159	1612.35743161598	1791.81396552179	1928.31553108202	1724.79572566146	1767.37230198175	0.0666270729342889	0.133310153709166	0.589396869590443	0.825339440237237
ENSMUSG00000000579	Dynlt1c	protein_coding	9.82748043441548	13.1467838827375	16.6765330433879	10.5920037370746	4.21950882074839	14.0341393463097	11.4160748774456	-0.109418113546924	0.315250915364588	0.446121824035301	0.727034852508076
ENSMUSG00000000581	C1d	protein_coding	404.713512435474	366.231836733403	353.718042972912	403.378808986925	494.737409232749	477.16073777453	416.656724689332	0.24150027553422	0.158512178016853	0.0849974515710234	0.292388914237838
ENSMUSG00000000594	Gm2a	protein_coding	136.691318769597	157.76140659285	124.635141692689	164.176057924657	163.505966804	204.898434456122	158.611387706652	0.261759723412363	0.19706161763252	0.108370050197009	0.338760179666606
ENSMUSG00000000600	Krit1	protein_coding	441.343212236477	438.539148088459	580.167807456811	514.594848226209	426.170390895588	536.104123029031	489.486588322096	0.0127148952252738	0.161102736055035	0.933454073831883	0.978970939352623
ENSMUSG00000000605	Clcn4	protein_coding	931.823826645031	852.662840394692	967.238916516499	1030.07236343051	911.413905281653	1066.59459031954	959.96774043132	0.104796665256182	0.135774832449577	0.382948398125432	0.678337559628205
ENSMUSG00000000617	Grm6	protein_coding	0	0	0	1.7653339561791	1.0548772051871	0	0.470035193561034	0.0324911230796993	0.33761028939298	0.408672103901677	NA
ENSMUSG00000000627	Sema4f	protein_coding	0.893407312219589	0	1.75542453088294	7.94400280280596	3.16463161556129	2.80682786926194	2.76071568845529	0.157939153530929	0.379973566604543	0.0792203610713108	NA
ENSMUSG00000000628	Hk2	protein_coding	3721.93486270681	7180.96116794957	6287.05295735724	7583.87467574543	5051.80693564101	8577.6659684645	6400.54942797743	0.211619638535249	0.215340489128594	0.215973645998632	0.50377201515777
ENSMUSG00000000631	Myo18a	protein_coding	3130.49922201744	3569.35182416324	3477.4959956791	3626.87861296997	2813.35750623399	4410.92999654514	3504.75219293481	0.0813519114659787	0.159329331541419	0.606497927849913	0.834535695893131
ENSMUSG00000000673	Haao	protein_coding	0.893407312219589	0.93905599162411	1.75542453088294	0.882666978089552	2.1097544103742	2.80682786926194	1.56452284874205	0.0299962529794354	0.330329979109682	0.671417117944213	NA
ENSMUSG00000000682	Cd52	protein_coding	25.0154047421485	51.648079539326	43.8856132720735	103.272036436478	113.926738160207	171.216500024979	84.8273953625351	1.5626873078581	0.331000382087611	1.48858504189978e-07	7.12683642370309e-06
ENSMUSG00000000686	Abhd15	protein_coding	0	0	2.63313679632441	2.64800093426866	1.0548772051871	1.40341393463097	1.28990481173519	0.0306194697869254	0.332908140974556	0.606719027734235	NA
ENSMUSG00000000690	Hoxb6	protein_coding	238.53975236263	350.267884875793	336.163797664083	287.749434857194	476.804496744568	390.14907382741	346.612406721946	0.233578411507882	0.206177647443967	0.162842032586468	0.428372177718439
ENSMUSG00000000693	Loxl3	protein_coding	4.46703656109794	2.81716797487233	0.877712265441469	0	2.1097544103742	5.61365573852389	2.6475544917183	-0.00897127764031599	0.326513258611154	0.903359972377617	NA
ENSMUSG00000000706	Btn1a1	protein_coding	16.0813316199526	15.0248958659858	16.6765330433879	23.8320084084179	27.4268073348646	23.8580368887265	20.4832688602225	0.289061922012604	0.352062031556008	0.140724931126622	0.394483506209869
ENSMUSG00000000708	Kat2b	protein_coding	537.831201956192	618.837898480288	716.213208600239	645.229560983462	560.139795954349	659.604549276557	622.976035875181	-0.00464580535296309	0.151438004650808	0.968336257005051	0.991604117519251
ENSMUSG00000000711	Rab5b	protein_coding	584.288382191611	502.394955518899	567.002123475189	560.493531086865	501.066672463872	561.365573852389	546.101873098137	-0.0222469894234336	0.141086931969467	0.858771592369823	0.95471007994699
ENSMUSG00000000724	Cryba1	protein_coding	0.893407312219589	0	0	0	0	0	0.148901218703265	-0.0145074338463463	0.336176858690429	0.866488626124063	NA
ENSMUSG00000000732	Icosl	protein_coding	81.3000654119826	103.296159078652	76.3609670934078	88.2666978089552	64.347509516413	75.7843524700725	81.5592918965805	-0.116816680831193	0.215757099786088	0.481948528995919	0.753243728840833
ENSMUSG00000000738	Spg7	protein_coding	586.96860412827	613.203562530544	588.944930111226	741.440261595223	658.243376036749	571.189471394806	626.66503429947	0.11815923666333	0.146246684333293	0.371931908265282	0.66825094247356
ENSMUSG00000000740	Rpl13	protein_coding	1289.18675153287	1322.19083620675	1035.70047322093	1321.35246620006	1746.87665178983	1140.97552885498	1309.3804513009	0.163583921216544	0.171295498070963	0.273360373870316	0.570830793137889
ENSMUSG00000000743	Chmp1a	protein_coding	752.248956888894	841.394168495203	911.065331528245	1163.35507712203	1061.20646841822	1219.56670919431	991.472785274484	0.413452940568301	0.148730327503569	0.00219828733724439	0.0226706810669191
ENSMUSG00000000751	Rpa1	protein_coding	393.992624688839	383.134844582637	369.516863750859	354.832125192	342.835091685807	343.836413984588	364.691327314122	-0.114009698026588	0.144242690238895	0.378715157595109	0.674385783810783
ENSMUSG00000000753	Serpinf1	protein_coding	0.893407312219589	1.87811198324822	1.75542453088294	3.53066791235821	1.0548772051871	0	1.51874815731601	0.0047495225839113	0.328994204119109	0.947325918103828	NA
ENSMUSG00000000759	Tubgcp3	protein_coding	399.353068562156	410.367468339736	385.315684528805	373.36813173188	329.121688018375	348.046655788481	374.262116161572	-0.152859938380891	0.147813115647885	0.247069951687304	0.541181958352947
ENSMUSG00000000766	Oprm1	protein_coding	0	0	0	0.882666978089552	0	0	0.147111163014925	0.0136147278415044	0.336059848092982	0.761673283278001	NA
ENSMUSG00000000776	Polr3d	protein_coding	181.361684380577	170.908190475588	134.289976612545	126.221377866806	117.091369775768	94.0287336202751	137.316888788593	-0.409124150348172	0.22499970759621	0.0236289074900922	0.128318841823743
ENSMUSG00000000782	Tcf7	protein_coding	44.6703656109794	56.3433594974466	28.086792494127	89.1493647870447	84.3901764149679	82.8014221432273	64.2402468246322	0.822322030909538	0.325956074042045	0.00126695430257356	0.0149982407227194
ENSMUSG00000000787	Ddx3x	protein_coding	5872.36626321936	5099.07403451892	5644.56757905409	5017.9617704391	4254.31976851957	5189.82473026533	5179.68569100273	-0.171239556268924	0.13512469543016	0.161677831441302	0.426782108563885
ENSMUSG00000000791	Il12rb1	protein_coding	2.68022193665877	7.51244793299288	3.51084906176588	24.7146753865074	12.6585264622452	19.6477950848336	11.787419310834	1.55592542855484	0.771637139327024	0.0018916719280763	0.0202908274229789
ENSMUSG00000000792	Slc5a5	protein_coding	5.36044387331753	4.69527995812055	1.75542453088294	6.17866884662686	3.16463161556129	0	3.52574147075153	-0.0209285082846941	0.322981739643011	0.817462509163772	NA
ENSMUSG00000000804	Usp32	protein_coding	660.228003730276	660.156362111749	872.44599184882	774.981606762626	555.920287133601	816.786909955226	723.41986025705	-0.0222669186104661	0.169681912325221	0.874502269971329	0.960948928122911
ENSMUSG00000000805	Car4	protein_coding	2763.30881669519	5123.48949030114	5353.16710692752	5411.63124266704	3716.33239387415	8991.67307918064	5226.60035494095	0.171311379881741	0.30519651593208	0.324523176003217	0.623534560547711
ENSMUSG00000000811	Txnrd3	protein_coding	62.5385118553712	79.8197592880493	82.5049529514981	53.8426856634626	63.2926323112259	44.9092459081911	64.484631329633	-0.306049234594269	0.260237631441146	0.105204139174679	0.333186816322738
ENSMUSG00000000817	Fasl	protein_coding	2.68022193665877	27.2326237570992	12.2879717161806	77.6746940718805	88.6096852357162	126.307254116787	55.7987418057205	2.63116757629926	0.48972105720356	3.97246547037145e-09	2.63593991672148e-07
ENSMUSG00000000823	Zfp512b	protein_coding	130.43746758406	101.418047095404	89.5266510750299	137.69604858197	97.048702877213	78.5911803393344	105.786349592169	-0.0140756443036182	0.212731808809949	0.927361943899116	0.977561419635243
ENSMUSG00000000826	Dnajc5	protein_coding	1623.32108630299	1560.71105807927	1550.91757303508	1513.77386742358	1232.09657565853	1418.85148791191	1483.27860806856	-0.160533691888417	0.134652428388054	0.196043228681443	0.477222527227926
ENSMUSG00000000827	Tpd52l2	protein_coding	326.09366896015	279.838685503985	235.226887138314	286.866767879104	347.054600506555	283.489614795456	293.095037463927	0.0962611035402159	0.170648234946324	0.516107606652163	0.778710064420575
ENSMUSG00000000838	Fmr1	protein_coding	1487.52317484562	1268.66464468417	1378.00825674311	1114.8083933271	854.45053620155	1302.36813133754	1234.30385618985	-0.280744208959732	0.171028017228604	0.0590159680077081	0.232271742973105
ENSMUSG00000000861	Bcl11a	protein_coding	62.5385118553712	64.7948634220636	88.6489388095884	82.0880289623283	101.268211697961	56.1365573852389	75.9125186887586	0.0913157273121702	0.227476007828793	0.594454847780222	0.828823226374761
ENSMUSG00000000869	Il4	protein_coding	3.57362924887836	6.57339194136877	0.877712265441469	4.41333489044776	2.1097544103742	2.80682786926194	3.39244177096208	-0.0175849230711254	0.322350824228387	0.846179049671961	NA
ENSMUSG00000000876	Pxmp4	protein_coding	166.173760072844	186.872142333198	197.485259724331	248.029420843164	260.554669681213	307.347651684183	227.743817389822	0.488394403571	0.190203610865381	0.00297897511040301	0.0281329053965587
ENSMUSG00000000881	Dlg3	protein_coding	918.422716961737	853.601896386316	850.503185212784	917.090990235044	718.371376732414	965.548787026109	870.589825425734	-0.00962105135642544	0.146567120602048	0.937635135672179	0.980047388083809
ENSMUSG00000000884	Gnb1l	protein_coding	5.36044387331753	4.69527995812055	2.63313679632441	2.64800093426866	8.43901764149678	9.8238975424168	5.59996279099079	0.0915497519312572	0.329547982142429	0.430891846827512	0.715269119009593
ENSMUSG00000000901	Mmp11	protein_coding	1.78681462443918	0	0	1.7653339561791	3.16463161556129	0	1.11946336602993	0.0372825568734011	0.335152300216104	0.479406634751982	NA
ENSMUSG00000000902	Smarcb1	protein_coding	355.576110263396	358.71938880041	321.242689151578	403.378808986925	419.841127664465	305.944237749552	360.783727102721	0.10150781194597	0.162444740061278	0.478588969012382	0.750473933684528
ENSMUSG00000000903	Vpreb3	protein_coding	0	0.93905599162411	0	0.882666978089552	2.1097544103742	1.40341393463097	0.889148552453138	0.0483890955889714	0.337743625891462	0.317722679223528	NA
ENSMUSG00000000915	Hip1r	protein_coding	570.887272508317	706.170105701331	554.714151759008	826.17629149182	762.676219350272	634.343098453199	675.827856543991	0.23228320031117	0.163691034807416	0.105993961717675	0.334637447167511
ENSMUSG00000000916	Nsun5	protein_coding	27.6956266788073	21.5982878073545	20.1873821051538	27.3626763207761	25.3170529244904	22.4546229540956	24.1026081317796	0.048960372380314	0.263779139673018	0.772162690967568	0.919558700081415
ENSMUSG00000000934	Top1mt	protein_coding	42.8835509865403	36.6231836733403	40.3747642103076	22.9493414303283	32.7011933608	15.4375532809407	31.8282644903762	-0.416816056283829	0.37215839875884	0.0597793921535429	0.233695716767687
ENSMUSG00000000938	Hoxa10	protein_coding	354.682702951177	224.434381998162	239.615448465521	214.488075675761	156.121826367691	136.131151659204	220.912264519586	-0.558761229927685	0.250595922469329	0.00538768984018871	0.0444925543625628
ENSMUSG00000000942	Hoxa4	protein_coding	3.57362924887836	4.69527995812055	7.02169812353175	0.882666978089552	4.21950882074839	2.80682786926194	3.86660183310509	-0.0952894727033917	0.337731466801091	0.346334075506912	NA
ENSMUSG00000000948	Gm38393	protein_coding	45.563772923199	48.8309115644537	56.173584988254	46.7813498387462	40.0853337971097	70.1706967315486	51.2676083072186	0.0234923054785404	0.233622471847241	0.89085606298098	0.96661975309452
ENSMUSG00000000957	Mmp14	protein_coding	396.672846625497	271.387181579368	248.392571119936	339.826786564477	395.578951945162	277.875959056932	321.622382815229	0.104494924649733	0.190279979070326	0.510888633645239	0.774567800852135
ENSMUSG00000000958	Slc7a7	protein_coding	217.99138418158	229.129661956283	194.852122928006	239.202751062268	266.883932912336	248.404266429682	232.744019911693	0.186939150305728	0.166352835556447	0.197828894421512	0.480178620841176
ENSMUSG00000000959	Oxa1l	protein_coding	321.626632399052	330.547709051687	259.802830570675	319.525446068418	390.304565919226	290.506684468611	318.718978079611	0.104471192886663	0.169221258737138	0.478569390174381	0.750473933684528
ENSMUSG00000000976	Heatr6	protein_coding	204.590274498286	214.104766090297	175.542453088294	213.605408697671	205.701055011484	159.989188547931	195.588857655661	-0.0212741135936164	0.174307942051404	0.882676377905395	0.963758895531205
ENSMUSG00000000982	Ccl3	protein_coding	6.25385118553712	44.1356316063332	80.7495284206152	29.1280102769552	29.5365617452387	82.8014221432273	45.4341675629845	0.0124542125185482	0.318993866420952	0.91679901039569	0.974239813744215
ENSMUSG00000000983	Wfdc18	protein_coding	31.2692559276856	106.113327053524	44.7633255375149	68.848024290985	80.1706675942195	60.3467991891318	65.2518999321769	0.0891103458751511	0.264262299731639	0.603075756852001	0.83277859691101
ENSMUSG00000001016	Ilf2	protein_coding	492.267429032993	401.915964415119	366.006014689093	300.989439528537	383.975302688104	270.858889383778	369.335506622937	-0.318811836799936	0.190143707681246	0.0458831296429658	0.19788080626238
ENSMUSG00000001017	Chtop	protein_coding	893.407312219589	882.712632126663	838.215213496603	789.104278412059	774.27986860733	686.269414034545	810.664786482798	-0.185200584629955	0.136156316888998	0.135138366361109	0.38488485404315
ENSMUSG00000001018	Snapin	protein_coding	188.508942878333	175.603470433709	171.153891761086	150.936053253313	176.164493266245	138.937979528466	166.884138520192	-0.147648085753842	0.178497544204075	0.327997689471253	0.627421550639852
ENSMUSG00000001020	S100a4	protein_coding	0	0	0	0	0	0	0	NA	NA	NA	NA
ENSMUSG00000001025	S100a6	protein_coding	4034.62742198366	3954.36478072913	3774.16274139832	2733.61963114334	3225.81449346215	3665.7171972561	3564.71771099545	-0.248529690628624	0.14472724524763	0.0547891583201645	0.222226588800474
ENSMUSG00000001027	Scn4a	protein_coding	0.893407312219589	0	0	0.882666978089552	0	4.21024180389292	0.997719349033676	0.0465889889705517	0.337926028336552	0.306628641502647	NA
ENSMUSG00000001029	Icam2	protein_coding	0.893407312219589	0.93905599162411	0	5.29600186853731	7.38414043630969	2.80682786926194	2.88657224632544	0.212863626578396	0.428361543138043	0.0317219079269204	NA
ENSMUSG00000001034	Mapk7	protein_coding	80.406658099763	78.8807032964252	66.7061321735517	103.272036436478	99.1584572875872	71.5741106661796	83.333016326664	0.190656908258232	0.222770242823918	0.270184352408785	0.567293665286893
ENSMUSG00000001036	Epn2	protein_coding	113.462728651888	107.991439036773	105.325471852976	105.920037370746	104.432843313523	75.7843524700725	102.152812115996	-0.122172857166532	0.200991361223981	0.448845586001597	0.72860352689036
ENSMUSG00000001039	B9d1	protein_coding	8.93407312219589	10.3296159078652	11.4102594507391	7.06133582471641	17.9329124881807	15.4375532809407	11.850958345773	0.0928073909627142	0.30694309732927	0.530461966808281	0.786342248246698
ENSMUSG00000001052	Sec24b	protein_coding	562.846606698341	593.483386706437	592.455779172992	615.218883728417	545.37151508173	544.524606636817	575.650129670789	-0.0286697307514004	0.136590082405332	0.814959671631082	0.937614028037854
ENSMUSG00000001053	N4bp3	protein_coding	58.9648826064929	46.0137435895814	21.0650943705953	36.1893461016716	34.8109477711742	18.2443811502026	35.881399264953	-0.193574433360634	0.306811851387647	0.275644355603272	0.573226591879299
ENSMUSG00000001054	Rmnd5b	protein_coding	86.6605092853001	69.4901433801841	63.1952831117858	92.6800326994029	95.9938256720259	101.04580329343	84.8442662403548	0.282025585838267	0.230932172604931	0.114802511721227	0.350736510466567
ENSMUSG00000001056	Nhp2	protein_coding	243.006788923728	230.068717947907	168.520754964762	102.389369458388	180.384002086994	131.920909855311	176.048423872848	-0.495725424361036	0.253921831144826	0.0123206419211352	0.0807621280870252
ENSMUSG00000001062	Vps9d1	protein_coding	87.5539165975197	81.6978712712976	70.2169812353175	127.104044844895	119.201124186142	91.2219057510132	96.1659739810309	0.378316088753025	0.239886460819446	0.0430115804724613	0.189991883494268
ENSMUSG00000001065	Zfp276	protein_coding	92.0209531586176	93.905599162411	86.8935142787055	97.9760345679402	89.6645624409033	106.659459031954	94.5200204400886	0.0725557845691488	0.194707464288459	0.651253801878532	0.859457324548178
ENSMUSG00000001082	Mfsd10	protein_coding	50.9242167965166	56.3433594974466	40.3747642103076	41.4853479702089	43.249965412671	30.8751065618814	43.8754600748387	-0.183440285940211	0.259608219116696	0.304907350623205	0.604025573861263
ENSMUSG00000001089	Luzp1	protein_coding	2908.93420858698	2799.32591103147	3084.28090076132	2636.52626355349	1798.565634844	2564.03725857079	2631.94502955801	-0.274135816669761	0.164530747731199	0.0566077001477207	0.22626896677824
ENSMUSG00000001095	Slc13a2	protein_coding	770.117103133286	1066.76760648499	1031.31191189373	1772.39529200382	1257.41362858302	2064.42189784216	1327.07123999017	0.748277090412483	0.211419246305825	6.06303687893367e-05	0.00125792905001393
ENSMUSG00000001098	Kctd10	protein_coding	459.211358480869	460.137435895814	429.201297800878	475.757501190268	450.432566614891	402.779799239089	446.253326536968	-0.0144803989124915	0.142867318732127	0.907298710902377	0.971510145202411
ENSMUSG00000001100	Poldip2	protein_coding	275.169452163633	257.301341705006	239.615448465521	197.71740309206	262.664424091587	196.477950848336	238.157670061024	-0.178070929201662	0.177050582604384	0.236857134476353	0.529463887040891
ENSMUSG00000001105	Ift20	protein_coding	215.311162244921	196.262702249439	191.34127386624	270.978762273492	318.572915966504	307.347651684183	249.969078047463	0.504225112333927	0.180220859888638	0.0014618579558444	0.0166665026480557
ENSMUSG00000001119	Col6a1	protein_coding	2.68022193665877	6.57339194136877	0	0	0	0	1.54226897967126	-0.0882844477325535	0.351292355473401	0.060061998210072	NA
ENSMUSG00000001120	Pcbp3	protein_coding	0	2.81716797487233	0	0	1.0548772051871	1.40341393463097	0.879243185781733	-0.00485498179640819	0.332952153814253	0.917546514705036	NA
ENSMUSG00000001123	Lgals9	protein_coding	3020.61012261443	4314.02322552116	3418.68927389452	1201.30975717988	1154.03566247469	1389.37979528466	2416.34130616156	-1.48535951526392	0.173370339528803	7.25532344128461e-19	1.37207235428994e-16
ENSMUSG00000001127	Araf	protein_coding	477.97291203748	499.577787544026	525.74964699944	572.850868780119	532.712988619485	565.575815656282	529.073336606139	0.130985258952172	0.138451469980436	0.305247358437048	0.604066355237946
ENSMUSG00000001128	Cfp	protein_coding	6.25385118553712	24.4154557822269	15.7988207779464	13.2400046713433	25.3170529244904	32.2785204965124	19.5506176396761	0.172898190989661	0.330400802553718	0.288185051690863	0.586417852560274
ENSMUSG00000001131	Timp1	protein_coding	0.893407312219589	2.81716797487233	10.5325471852976	3.53066791235821	7.38414043630969	15.4375532809407	6.76591401699969	0.101947587815754	0.336276965245661	0.361289880344151	0.65878686268852
ENSMUSG00000001134	Uxt	protein_coding	57.1780679820537	46.9527995812055	56.173584988254	59.138687532	60.1280006956646	68.7672827969176	58.0564039293492	0.135223585166867	0.227881575529312	0.432525950035712	0.716355119048787
ENSMUSG00000001138	Cnnm3	protein_coding	133.117689520719	123.016334902758	133.412264347103	134.165380669612	125.530387417265	117.886770509002	127.854804561076	-0.0291835789189848	0.178993076102692	0.844022561843079	0.948999928615505
ENSMUSG00000001143	Lman2l	protein_coding	126.863838335182	172.786302458836	149.21108512505	120.042709020179	131.859650648387	134.727737724573	139.248553885368	-0.156570708199208	0.19139883664508	0.320118578985753	0.619160570375281
ENSMUSG00000001150	Mcm3ap	protein_coding	346.6420371412	388.769180532381	351.084906176588	312.464110243701	270.048564527897	326.995446769016	332.667374231797	-0.211472876655599	0.159705940207672	0.131215814345142	0.378559125710841
ENSMUSG00000001151	Pcnt	protein_coding	438.662990299818	455.442155937693	424.812736473671	370.720130797612	244.731511603407	360.67738120016	382.507817718727	-0.357223604639236	0.189015080624616	0.0254271337985571	0.134835999733042
ENSMUSG00000001156	Mxd1	protein_coding	6109.11920095755	7732.18703503292	8441.83656901605	7596.23201343868	4955.81310996899	10315.0924195376	7525.04672465864	0.0265646425697501	0.1922395640973	0.873841353469302	0.960810648559595
ENSMUSG00000001157	Gmcl1	protein_coding	380.591515005545	312.705645210829	355.473467503795	426.328150417253	440.938671768207	334.012516442171	375.008327724633	0.15839898189526	0.164868493032496	0.272705049209041	0.569958517850559
ENSMUSG00000001158	Snrnp27	protein_coding	265.341971729218	270.448125587744	222.938915422133	273.626763207761	362.877758584362	377.518348415731	295.458647157825	0.340123532216775	0.188469711538264	0.0333494869228684	0.161816673398357
ENSMUSG00000001166	Oas1c	protein_coding	30.375848615466	39.4403516482126	36.8639151485417	18.5360065398806	17.9329124881807	8.42048360778583	25.2615863413446	-0.870955398356028	0.491574482614732	0.00586981176934831	0.0473777414798996
ENSMUSG00000001168	Oas1h	protein_coding	11.6142950588547	15.0248958659858	10.5325471852976	1.7653339561791	0	2.80682786926194	6.95731665592985	-2.31904627728753	1.09790640874324	0.00171253887637287	0.0188835901680582
ENSMUSG00000001173	Ocrl	protein_coding	378.804700381106	315.522813185701	400.23679304131	277.157431120119	314.353407145755	238.580368887265	320.775918960209	-0.325220435654104	0.180388050080899	0.03437455608861	0.165200971748596
ENSMUSG00000001175	Calm1	protein_coding	10870.0867677757	11339.1010988611	11491.0089791597	14427.1917568737	13679.6475968663	17935.6300845838	13290.4443806867	0.404961442743983	0.146937787128283	0.00239788290436771	0.0240408021604898
ENSMUSG00000001211	Agpat3	protein_coding	238.53975236263	286.412077445354	256.291981508909	228.610747325194	268.99368732271	211.915504129277	248.460625015679	-0.104334493888606	0.166705752381194	0.468303753003287	0.742364105846009
ENSMUSG00000001225	Slc26a3	protein_coding	7962.9393738132	6192.13520876938	9638.15838681277	7290.8292390197	5799.71487411867	8028.93112002379	7485.45136709292	-0.130977821652355	0.170843726171535	0.369382263333196	0.665838706299049
ENSMUSG00000001227	Sema6b	protein_coding	13.4011096832938	33.806015698468	19.3096698397123	16.7706725837015	14.7682808726194	11.2273114770478	18.2138433591405	-0.202809001082853	0.335880514437566	0.236004609939058	0.528416939983356
ENSMUSG00000001228	Uhrf1	protein_coding	356.469517575616	481.735723703168	305.443868373631	178.298729574089	246.841266013781	200.688192652229	294.912882982086	-0.776520202982796	0.227991464719127	8.69095439937998e-05	0.00170538844498339
ENSMUSG00000001229	Dpp9	protein_coding	349.322259077859	407.550300364864	383.560259997922	459.869495584656	401.908215176284	479.967565643792	413.696349307563	0.194445275192078	0.154302362086016	0.157475064110472	0.421014095919496
ENSMUSG00000001247	Lsr	protein_coding	107.208877466351	98.6008791205315	88.6489388095884	103.272036436478	72.7865271579098	44.9092459081911	85.9044174831748	-0.239791086996431	0.25641847155397	0.190735557498134	0.469744139571752
ENSMUSG00000001248	Gramd1a	protein_coding	38.4165144254423	61.9776954471913	63.1952831117858	204.778738916776	175.109616061058	223.142815606325	127.770110594763	1.81495378049214	0.257359996513458	1.13736736699886e-13	1.35490007049809e-11
ENSMUSG00000001249	Hpn	protein_coding	10.7208877466351	5.63433594974466	7.02169812353175	0.882666978089552	0	1.40341393463097	4.27716712210533	-0.463034599116867	1.06077102883403	0.00945183280313922	0.0662738479009596
ENSMUSG00000001270	Ckb	protein_coding	88.4473239097393	94.8446551540351	68.4615567044346	119.160042042089	88.6096852357162	133.324323789942	98.8079311393262	0.306701198562602	0.239995296188854	0.0942082126281301	0.310382414819464
ENSMUSG00000001280	Sp1	protein_coding	1677.81893234839	1567.28445002064	1833.54092250723	1387.55248955678	1136.1027499865	1418.85148791191	1503.52517205524	-0.319365766985481	0.149183261702852	0.0169229654541659	0.101236672343249
ENSMUSG00000001281	Itgb7	protein_coding	19.654960868831	37.5622396649644	14.0433962470635	143.874717428597	120.256001391329	126.307254116787	76.9497616195954	2.37327636375693	0.33934419706821	1.59838176301756e-13	1.87456726299943e-11
ENSMUSG00000001285	Myg1	protein_coding	73.2593996020063	85.454095237794	57.0512972536955	82.9706959404179	98.1035800824001	63.1536270583937	76.6654491957846	0.113262364049919	0.224200157461331	0.50807461452305	0.77341382980645
ENSMUSG00000001288	Rarg	protein_coding	71.4725849775671	65.7339194136877	86.015802013264	90.9146987432238	161.396212393626	84.2048360778583	93.2896756032045	0.412664378525752	0.28846163734559	0.0454658013980953	0.196641540695192
ENSMUSG00000001289	Pfdn5	protein_coding	505.668538716287	474.223275770176	418.668750615581	639.933559114925	799.59692153182	822.40056569375	610.081935240423	0.634693718995587	0.171928244540179	4.53094617082156e-05	0.000992021485070324
ENSMUSG00000001300	Efnb2	protein_coding	2514.94158389814	2075.31374148928	2353.14658364858	2638.29159750967	1790.12661720251	2747.88448400744	2353.2841012926	0.0372436735781364	0.162613396065391	0.798576650231732	0.93055520669498
ENSMUSG00000001305	Rrp15	protein_coding	117.929765212986	103.296159078652	73.7278302970834	68.848024290985	52.7438602593549	35.0853483657743	75.2718312508059	-0.700526841021628	0.328873850216344	0.00432582903683083	0.0377642628379767
ENSMUSG00000001313	Rnd2	protein_coding	5.36044387331753	5.63433594974466	7.89941038897322	5.29600186853731	9.49389484668388	16.8409672155717	8.42084235713805	0.133449077078482	0.335255811207097	0.329460432801894	0.629026613813712
ENSMUSG00000001323	Srr	protein_coding	158.133094262867	165.273854525843	179.05330215006	165.058724902746	160.341335188439	193.671122979074	170.255239001505	0.0320197784579032	0.171277552593085	0.831972182255581	0.944369475597873
ENSMUSG00000001333	Sync	protein_coding	1.78681462443918	1.87811198324822	4.38856132720735	0	2.1097544103742	7.01706967315486	2.86338533640397	0.0061507971544945	0.325762886197246	0.943636557969006	NA
ENSMUSG00000001334	Fndc5	protein_coding	18.7615535566114	9.3905599162411	10.5325471852976	0	6.32926323112259	5.61365573852389	8.43792993796609	-0.334935362646844	0.545794058546697	0.036785727795668	0.171981234802429
ENSMUSG00000001348	Acp5	protein_coding	478.8663193497	533.383803242494	489.76344411634	565.789532955403	630.816568701885	541.717778767555	540.056241188896	0.17968799724996	0.144678798592352	0.170013773140887	0.439456411045358
ENSMUSG00000001366	Fbxo9	protein_coding	301.971671530221	307.071309261084	277.357075879504	316.877445134149	390.304565919226	307.347651684183	316.821619901395	0.157460344445689	0.16197082887402	0.269228028022427	0.566582504759787
ENSMUSG00000001376	Vps50	protein_coding	397.566253937717	363.414668758531	422.179599677347	401.613475030746	415.621618843717	443.478803343387	407.312403265241	0.0724354330958496	0.145430662415097	0.575341970321484	0.81689723051905
ENSMUSG00000001380	Hars	protein_coding	394.886032001058	338.06015698468	293.155896657451	356.597459148179	391.359443124413	315.768135291969	348.304520534625	0.0424142963070938	0.162595206616006	0.770065616976649	0.918872901414227
ENSMUSG00000001383	Zmat2	protein_coding	683.456593847985	602.873946622679	589.822642376667	622.280219553134	713.096990706478	851.872258321	677.233775237991	0.179158750272316	0.157879153122597	0.200102337231725	0.483016515999099
ENSMUSG00000001403	Ube2c	protein_coding	354.682702951177	327.730541076814	248.392571119936	184.477398420716	267.938810117523	179.636983632764	260.476501219822	-0.449575398457235	0.222839536604924	0.0131029164460084	0.0843908143514948
ENSMUSG00000001415	Smg5	protein_coding	541.404831205071	563.433594974466	522.238797937674	497.824175642507	495.792286437936	472.950495970638	515.607363694715	-0.125562889082087	0.137447377254181	0.3142132990236	0.61275238475484
ENSMUSG00000001416	Cct3	protein_coding	1166.78994975878	1214.19939716997	986.548586356211	857.069635724955	1214.16366317035	750.82645502757	1031.59961453464	-0.194678358651178	0.179180496231441	0.197745418813213	0.480130065996647
ENSMUSG00000001418	Glmp	protein_coding	388.632180815521	411.30652433136	403.747642103076	477.522835146447	453.597198230452	486.984635316947	436.965169323967	0.203626955025645	0.143773845826595	0.120443887885201	0.360827517571007
ENSMUSG00000001419	Mef2d	protein_coding	947.011750952764	862.992456302557	832.948939903954	1136.87506777934	833.352992097807	936.077094398858	924.876383572547	0.113019879718864	0.150854068843624	0.404475778891262	0.697039988477719
ENSMUSG00000001420	Tmem79	protein_coding	104.528655529692	100.47899110378	70.2169812353175	70.6133582471641	61.1828779008517	77.1877664047035	80.7014384035847	-0.266177429284256	0.242302171646749	0.140935890326287	0.394782278234844
ENSMUSG00000001424	Snd1	protein_coding	963.093082572717	1022.63197487866	868.057430521613	953.280336336716	854.45053620155	790.122045197237	908.605900951415	-0.111463112977023	0.140755931025621	0.380459549114013	0.67621857595699
ENSMUSG00000001435	Col18a1	protein_coding	5.36044387331753	6.57339194136877	4.38856132720735	1.7653339561791	3.16463161556129	4.21024180389292	4.24376741958783	-0.0976922169688019	0.335668396449676	0.363760028638207	0.661176287512449
ENSMUSG00000001436	Slc19a1	protein_coding	44.6703656109794	47.8918555728296	34.2307783522173	29.1280102769552	53.798737464542	36.4887623004053	41.0347515963215	-0.0402115664761661	0.247099345163112	0.806455465550318	0.933787290548811
ENSMUSG00000001440	Kpnb1	protein_coding	2773.1362971296	2592.73359287417	2435.65153660008	1828.00331162346	2085.49223465489	1809.00056173932	2254.00292243692	-0.404034434247148	0.13806812826642	0.00132243734148052	0.0154734373853509
ENSMUSG00000001441	Npepps	protein_coding	1444.63962385908	1518.45353845619	1512.29823335565	1760.92062128866	1711.01082681347	1769.70497156966	1619.50463589045	0.203208500833641	0.122865964099039	0.0748702592313065	0.269869719715276
ENSMUSG00000001444	Tbx21	protein_coding	8.93407312219589	12.2077278911134	7.02169812353175	57.3733535758209	66.4572639267872	54.7331434506079	34.4545433483428	2.54165849858488	0.423473580286548	1.32533981399888e-10	1.13282859016887e-08
ENSMUSG00000001445	Mrpl10	protein_coding	234.072715801532	275.143405545864	242.248585261846	262.152092492597	315.408284350942	276.472545122301	267.582938095847	0.146798912936534	0.163664652174086	0.306445594411755	0.605251172745847
ENSMUSG00000001467	Cyp51	protein_coding	3197.50477043391	2865.99888643678	3365.14882570259	1914.50467547624	1766.91931868839	2764.72545122301	2645.80032132682	-0.475005520032862	0.186686812806624	0.00322755943698685	0.0299937019177973
ENSMUSG00000001472	Tcf25	protein_coding	1723.38270527159	1818.01239978428	1798.43243188957	1986.88336767958	1731.05349371203	1938.11464372537	1832.6465070104	0.0723405926667355	0.125396386840234	0.536884176502831	0.790666865210876
ENSMUSG00000001473	Tubb6	protein_coding	16.9747389321722	18.7811198324822	28.9645047595685	26.4800093426866	21.097544103742	30.8751065618814	23.8621705887555	0.105037383193248	0.278277087042667	0.538060175048505	0.791600310163746
ENSMUSG00000001482	Def8	protein_coding	78.6198434753238	96.7227671372833	87.7712265441469	75.9093601157014	110.762106544645	84.2048360778583	88.9983566491599	0.0271408220067714	0.205320056395683	0.871730222779858	0.959996039984045
ENSMUSG00000001497	Pax9	protein_coding	0	0	0	1.7653339561791	0	0	0.294222326029851	0.0173054504598186	0.336390875808621	0.636767788203934	NA
ENSMUSG00000001504	Irx2	protein_coding	0.893407312219589	0	0	7.94400280280596	6.32926323112259	1.40341393463097	2.76168121346319	0.210084358722749	0.431218055363609	0.0131438406358967	NA
ENSMUSG00000001506	Col1a1	protein_coding	0.893407312219589	7.51244793299288	3.51084906176588	2.64800093426866	2.1097544103742	5.61365573852389	3.71468589835751	-0.0195397709337784	0.322128180225072	0.83052054489398	NA
ENSMUSG00000001507	Itga3	protein_coding	1416.05058986805	1721.28963264699	1292.87016699528	1536.72320885391	1259.5233829934	1237.81109034452	1410.71134528369	-0.107558947585633	0.152633539205288	0.425609221055946	0.711182008543783
ENSMUSG00000001517	Foxm1	protein_coding	198.336423312749	182.176862375077	163.254481372113	100.624035502209	113.926738160207	72.9775246008105	138.549344220528	-0.808385750390531	0.239366705062859	9.28868667270739e-05	0.00180627944307699
ENSMUSG00000001518	Itfg2	protein_coding	67.8989557286887	71.3682553634324	55.2958727228126	61.7866884662686	61.1828779008517	43.5058319735601	60.173080359269	-0.122917466008398	0.229936826133388	0.469819309018282	0.743484113519804
ENSMUSG00000001520	Nrip2	protein_coding	3.57362924887836	3.75622396649644	5.26627359264882	5.29600186853731	3.16463161556129	4.21024180389292	4.21116701600252	0.00241608073508933	0.316412525035631	0.986914612793244	0.996711026858462
ENSMUSG00000001521	Tulp3	protein_coding	20.5483681810505	26.2935677654751	13.165683981622	22.0666744522388	23.2072985141162	11.2273114770478	19.4181507285917	-0.018326461606418	0.278560782348157	0.900714923421332	0.969340416904593
ENSMUSG00000001524	Gtf2h4	protein_coding	58.9648826064929	55.4043035058225	48.2741745992808	61.7866884662686	61.1828779008517	32.2785204965124	52.9819079292048	-0.0240149472540061	0.234620125478234	0.882167114607442	0.963632222158555
ENSMUSG00000001525	Tubb5	protein_coding	1509.85835765111	1587.00462584475	1073.44210063492	752.032265332298	880.822466331227	690.479655838438	1082.27324527212	-0.775470016621093	0.191101379997452	6.85418010469199e-06	0.000197894829778407
ENSMUSG00000001542	Ell2	protein_coding	1006.87004087148	823.552104654344	1084.85236008566	910.912321388417	795.377412711072	1167.64039361297	964.867438887322	-0.0163384180363971	0.163452817450782	0.904387222228097	0.970708197427979
ENSMUSG00000001552	Jup	protein_coding	2156.68525169809	2440.60652223106	2158.29446072057	2972.82238220561	2371.3639572606	2503.69045938165	2433.91050558293	0.185524148697079	0.140494264703115	0.145976106750687	0.402282977509235
ENSMUSG00000001555	Fkbp10	protein_coding	0	0	0.877712265441469	0	1.0548772051871	0	0.322098245104761	0.0015220132605277	0.334907022652156	0.93906946138685	NA
ENSMUSG00000001558	Klhl10	protein_coding	0	0.93905599162411	2.63313679632441	0	0	1.40341393463097	0.829267787096582	-0.0273620924805605	0.334905400391424	0.50094729003989	NA
ENSMUSG00000001569	Nom1	protein_coding	312.692559276856	321.157149135446	299.299882515541	235.67208314991	341.78021448062	259.63157790673	295.038911077517	-0.118871920231923	0.171321670229952	0.417351718948825	0.705329999550577
ENSMUSG00000001576	Ergic1	protein_coding	489.587207096335	505.212123493771	465.187500683979	386.608136403224	428.280145305962	367.694450873315	440.428260642764	-0.258149046176103	0.150710289111294	0.0547731722164636	0.22222132541241
ENSMUSG00000001583	Tnk1	protein_coding	195.65620137609	244.154557822269	197.485259724331	288.632101835283	244.731511603407	328.398860703647	249.843082177504	0.35540598564877	0.191574842216821	0.0282177382637204	0.144583706651271
ENSMUSG00000001588	Acap1	protein_coding	18.7615535566114	41.3184636314608	30.7199292904514	139.461382538149	111.816983749832	159.989188547931	83.6779168857393	2.09157699490664	0.317402215434661	2.6279549663137e-12	2.7231733346137e-10
ENSMUSG00000001604	Tcea3	protein_coding	194.76279406387	196.262702249439	202.751533316979	306.285441397074	351.274109327304	252.614508233575	250.658514764707	0.54485958663332	0.192704390802672	0.00117526041490735	0.0141597830507826
ENSMUSG00000001627	Ifrd1	protein_coding	6043.90046716552	5358.25348820717	7231.47135497226	7192.85320445176	4778.59373949755	6903.39314444975	6251.41089979067	0.0151579214455466	0.164852510207669	0.922043493615056	0.975510311434415
ENSMUSG00000001630	Stk38l	protein_coding	712.939035151232	684.571817893976	743.422288828924	863.248304571581	635.036077522633	788.718631262606	737.989359205159	0.0779214610602279	0.149352799579377	0.563144476755301	0.808945384431347
ENSMUSG00000001632	Brpf1	protein_coding	437.769582987599	454.503099946069	385.315684528805	412.205478767821	400.853337971097	329.802274638278	403.408243139945	-0.125382643805085	0.155972886697289	0.360742386367138	0.658208387203788
ENSMUSG00000001642	Akr1b3	protein_coding	286.783747222488	200.018926215935	217.672641829484	199.482737048239	202.536423395923	148.761877070883	209.209392130492	-0.262463646415804	0.202810417677579	0.111960789138319	0.346049200711799
ENSMUSG00000001663	Gstt1	protein_coding	40.2033290498815	58.2214714806948	74.6055425625249	39.7200140140298	66.4572639267872	58.9433852545008	56.3585010480698	-0.0367791711413835	0.239436332174717	0.822628004739858	0.941119962064761
ENSMUSG00000001665	Gstt3	protein_coding	209.057311059384	175.603470433709	195.729835193448	240.968085018448	271.103441733084	239.983782821896	222.074321043328	0.309346910994519	0.177387999126499	0.0431289221618606	0.190232496614224
ENSMUSG00000001666	Ddt	protein_coding	35.7362924887836	42.2575196230849	21.0650943705953	38.8373470359403	43.249965412671	40.6990041042982	36.9742038392289	0.149115333202813	0.268264176062981	0.400014848595071	0.693409979484419
ENSMUSG00000001670	Tat	protein_coding	341.281593267883	884.590744109911	723.234906723771	825.293624513731	521.109339362426	1476.39145923178	795.316944534917	0.154825389826028	0.32266108442025	0.340477297791559	0.641088779954543
ENSMUSG00000001672	Marveld3	protein_coding	539.618016580632	583.153770798572	531.015920592089	665.530901479522	495.792286437936	625.922614845413	573.505585122361	0.0909532065279748	0.152421854442149	0.506048767241746	0.772320367154279
ENSMUSG00000001674	Ddx18	protein_coding	199.229830624968	236.642109889276	174.664740822852	139.461382538149	174.054738855871	151.568704940145	179.270251278544	-0.307562868962501	0.200010109623135	0.0626549733094916	0.240646633967834
ENSMUSG00000001687	Ubl3	protein_coding	727.233552146745	846.089448453323	810.128421002476	898.554983695164	834.407869302995	870.116639471203	831.088485678651	0.109987263796318	0.134360093959843	0.377861306790727	0.673420156724809
ENSMUSG00000001700	Gramd3	protein_coding	813.894061432045	1295.89726844127	1233.18573294526	1108.62972448048	747.907938477653	1427.2719715197	1104.4644495494	-0.0164430725648907	0.196050580639697	0.911541235677794	0.9727432599075
ENSMUSG00000001707	Eef1e1	protein_coding	166.173760072844	184.054974358326	128.145990754454	100.624035502209	159.286457983252	119.290184443633	142.929233852453	-0.232508322052959	0.220059547284156	0.175257745635043	0.446526512918922
ENSMUSG00000001729	Akt1	protein_coding	1204.31305687201	1187.9058294045	970.749765578265	972.699009854686	997.913836106995	787.315217327975	1020.14945252407	-0.23805568852327	0.156574231009615	0.0854670528504886	0.293204318044227
ENSMUSG00000001739	Cldn15	protein_coding	544.978460453949	536.200971217367	536.282194184738	488.114838883522	905.08464205053	423.831008258554	572.41535250811	0.112289971696947	0.205820776634232	0.497398732745351	0.765606412422873
ENSMUSG00000001741	Il16	protein_coding	10.7208877466351	25.354511773851	23.6982311669197	43.250681926388	39.0304565919226	61.7502131237628	33.9674970549132	0.978159015707982	0.456630503124731	0.00231174933620254	0.0234256233807155
ENSMUSG00000001750	Tcirg1	protein_coding	260.87493516812	394.403516482126	303.688443842748	291.280102769552	301.69488068351	254.017922168206	300.99330018571	-0.13162591716429	0.17818104010687	0.383412837728374	0.678518285412629
ENSMUSG00000001751	Naglu	protein_coding	58.0714752942733	79.8197592880493	66.7061321735517	83.8533629185074	89.6645624409033	57.5399713198698	72.6092105725258	0.112549018247517	0.22416639507403	0.5105894039514	0.774529572561598
ENSMUSG00000001755	Coasy	protein_coding	146.518799204013	152.127070643106	135.167688877986	181.829397486448	199.371791780362	141.744807397728	159.459925898274	0.206937911357037	0.191775595088306	0.19484208710606	0.475522815910241
ENSMUSG00000001761	Smo	protein_coding	91.1275458463981	63.8558074304395	60.5621463154614	52.0773517072835	58.0182462852904	36.4887623004053	60.3549766475464	-0.347353010315073	0.28828986210039	0.0815574619164679	0.284764099084755
ENSMUSG00000001763	Tspan33	protein_coding	42.8835509865403	43.1965756147091	35.9862028831002	23.8320084084179	29.5365617452387	9.8238975424168	30.8764661967372	-0.553510285333666	0.439416837060641	0.0283793708405761	0.145149256743434
ENSMUSG00000001767	Crnkl1	protein_coding	410.073956308791	342.7554369428	367.761439219976	331.882783761671	352.328986532491	364.887623004053	361.615037628297	-0.0768670098250958	0.149885179569249	0.558759401212993	0.806475002952812
ENSMUSG00000001768	Rin2	protein_coding	879.112795224075	672.364090002863	814.516982329683	714.960252252537	622.377551060388	679.25234436139	730.430669205156	-0.19080465547502	0.152608465416511	0.158544848864449	0.422412398273514
ENSMUSG00000001774	Chordc1	protein_coding	830.868800364218	703.352937726458	805.739859675269	586.973540429552	836.517623713369	742.405971419784	750.976455554775	-0.0886978612600061	0.157802733978243	0.521720717404015	0.782348372842239
ENSMUSG00000001783	Rtcb	protein_coding	871.072129414099	888.346968076408	796.962737020854	775.864273740716	857.615167817111	725.565004204213	819.2377133789	-0.0962547916970063	0.136758238601215	0.437805237263497	0.720578267467303
ENSMUSG00000001785	Pwp1	protein_coding	245.687010860387	239.459277864148	184.319575742709	188.008066333074	244.731511603407	152.972118874776	209.196260213083	-0.131473497541553	0.19403643714229	0.406238480651639	0.697873507996784
ENSMUSG00000001786	Fbxo7	protein_coding	126.863838335182	129.589726844127	122.002004896364	118.277375064	122.365755801703	105.256045097323	120.72579100645	-0.0892460203036904	0.183904725459271	0.559717523299748	0.806934096626824
ENSMUSG00000001794	Capns1	protein_coding	1610.81338393192	1713.777184714	1457.88007289828	1434.33383939552	1525.35243870054	1738.82986500777	1580.16446410801	-0.0216859603152649	0.135587844756509	0.858050538615463	0.954322819876812
ENSMUSG00000001815	Evx2	protein_coding	13.4011096832938	2.81716797487233	7.02169812353175	8.82666978089552	7.38414043630969	1.40341393463097	6.80903332225568	-0.0472948756737642	0.316930093403286	0.678596067935876	0.873129949564019
ENSMUSG00000001819	Hoxd13	protein_coding	206.377089122725	164.334798534219	129.023703019896	386.608136403224	202.536423395923	72.9775246008105	193.642945846133	0.0879821175508808	0.312445535946716	0.537691437660789	0.791239544827359
ENSMUSG00000001827	Folr1	protein_coding	0	1.87811198324822	0	0	0	0	0.313018663874703	-0.0178734565312504	0.336499821456952	0.685914918632555	NA
ENSMUSG00000001829	Clpb	protein_coding	208.163903747164	210.348542123801	204.506957847862	189.773400289254	189.877896933678	174.023327894241	196.115671472666	-0.130612947090735	0.164930957626569	0.361132748297777	0.658579719020861
ENSMUSG00000001833	Sept7	protein_coding	1616.17382780524	1400.13248351155	1628.15625239393	1626.75524061904	1772.19370471432	2239.84863967103	1713.87669145252	0.233793090781287	0.156645603042297	0.0926768057385653	0.307161499603791
ENSMUSG00000001844	Zdhhc4	protein_coding	134.904504145158	112.686718994893	112.347169976508	121.808042976358	116.036492570581	103.852631162692	116.939259971032	-0.0483076805458873	0.1869708825535	0.752550938763175	0.90959040924727
ENSMUSG00000001847	Rac1	protein_coding	3773.75248681554	3878.30124540757	3762.75248194758	4096.45744531361	3723.71653431046	4551.27139000824	3964.37526396717	0.100493358898392	0.127490282418986	0.395777357433073	0.689749526621928
ENSMUSG00000001855	Nup214	protein_coding	286.783747222488	304.254141286212	278.234788144946	264.800093426865	208.865686627045	165.602844286455	251.423550165669	-0.347894003700309	0.199648055589418	0.0358237931870859	0.168945812695581
ENSMUSG00000001865	Cpa3	protein_coding	0	5.63433594974466	0.877712265441469	26.4800093426866	20.0426668985549	36.4887623004053	14.9205811261388	3.34658078388447	0.792288218948538	1.76641489364678e-06	6.21490486650748e-05
ENSMUSG00000001870	Ltbp1	protein_coding	0.893407312219589	3.75622396649644	4.38856132720735	0	1.0548772051871	0	1.68217830185175	-0.101558619931084	0.353270192175146	0.104301208895575	NA
ENSMUSG00000001891	Ugp2	protein_coding	2523.87565702034	2370.17732285925	3071.1152167797	3323.24117250716	3022.22319286104	3925.34877516283	3039.33022286505	0.314904781914086	0.159478567582663	0.0260226463294242	0.137433192809799
ENSMUSG00000001901	Kcnh6	protein_coding	6.25385118553712	10.3296159078652	17.5542453088294	3.53066791235821	2.1097544103742	5.61365573852389	7.56529841058133	-0.339977592430028	0.540040869515581	0.0432611534251318	0.190482534973463
ENSMUSG00000001909	Trmt1	protein_coding	162.600130823965	209.409486132177	127.268278489013	179.181396552179	181.438879292181	96.8355614895371	159.455622129842	-0.0691838440113845	0.216198088613044	0.673090690605955	0.870806048357295
ENSMUSG00000001910	Nacc1	protein_coding	721.873108273428	724.951225533813	678.471581186256	690.245576866029	707.822604680543	558.558745983127	680.320473753866	-0.0957980303309097	0.144354643621308	0.459320049707983	0.735738806991221
ENSMUSG00000001911	Nfix	protein_coding	398.459661249937	474.223275770176	378.293986405273	240.968085018448	221.524213089291	138.937979528466	308.734533510265	-0.967336064898057	0.227000371153236	2.21090921820636e-06	7.51659450836943e-05
ENSMUSG00000001918	Slc1a5	protein_coding	624.491711241493	700.535769751586	666.183609470075	601.978879057074	689.889692192362	437.865147604863	620.157468219576	-0.155010650260214	0.170007571895335	0.288637904170301	0.58689817431959
ENSMUSG00000001924	Uba1	protein_coding	2898.21332084035	2979.6246614233	2784.98101824578	2991.35838874549	2654.07104825074	2587.89529545951	2816.02395549419	-0.0657921869543409	0.12456757837378	0.585111753694401	0.823303173515866
ENSMUSG00000001930	Vwf	protein_coding	5.36044387331753	8.45150392461699	8.77712265441469	7.94400280280596	5.27438602593549	5.61365573852389	6.90351916993576	-0.0411252771266185	0.309393833876569	0.74104383562131	0.903995256879905
ENSMUSG00000001942	Siae	protein_coding	213.524347620482	177.481582416957	186.075000273591	172.120060727463	165.615721214374	134.727737724573	174.92407499624	-0.215595191551453	0.186249298792591	0.166850102818289	0.434022559411604
ENSMUSG00000001943	Vsig2	protein_coding	19.654960868831	27.2326237570992	31.5976415558929	21.1840074741492	33.7560705659871	23.8580368887265	26.2138901851143	0.00284129344253662	0.262417543854059	0.991175606089531	0.997540461496761
ENSMUSG00000001946	Esam	protein_coding	0	2.81716797487233	0.877712265441469	0	1.0548772051871	1.40341393463097	1.02552856335531	-0.0165227206303828	0.332545535739664	0.751904982959479	NA
ENSMUSG00000001948	Spa17	protein_coding	7.14725849775671	8.45150392461699	6.14398585809028	1.7653339561791	5.27438602593549	7.01706967315486	5.96658965595557	-0.0963128469701079	0.328917526008719	0.416498724818452	0.705065637462453
ENSMUSG00000001962	Fam50a	protein_coding	245.687010860387	191.567422291318	190.463561600799	239.202751062268	301.69488068351	238.580368887265	234.532665897591	0.244550348001411	0.186835420255483	0.120709998156992	0.361127459386421
ENSMUSG00000001964	Emd	protein_coding	248.367232797046	236.642109889276	199.240684255213	221.549411500477	270.048564527897	238.580368887265	235.738061976196	0.0718723836471727	0.166969432030165	0.623874641764483	0.844725333044174
ENSMUSG00000001983	Taco1	protein_coding	138.478133394036	117.381998953014	133.412264347103	92.6800326994029	123.42063300689	103.852631162692	118.204282260523	-0.204209732064662	0.203043482396557	0.212479988065135	0.499695309881714
ENSMUSG00000001986	Gria3	protein_coding	0	0	0.877712265441469	0	0	0	0.146285377573578	-0.0144499945694871	0.336172408188973	0.866488626124063	NA
ENSMUSG00000001988	Npas1	protein_coding	0.893407312219589	2.81716797487233	2.63313679632441	2.64800093426866	3.16463161556129	0	2.02605743887438	-0.00309656653587826	0.326898148278899	0.964250559602276	NA
ENSMUSG00000001995	Sipa1l2	protein_coding	112.569321339668	162.456686550971	140.433962470635	110.333372261194	105.48772051871	85.6082500124893	119.481552192278	-0.339163421178813	0.227742194221597	0.0581902620412121	0.230100896302502
ENSMUSG00000001998	Ap4e1	protein_coding	177.788055131698	188.750254316446	172.909316291969	208.309406829134	139.243791084697	181.040397567395	178.006870203557	-0.0185585312031204	0.180448728013509	0.898874038844645	0.969077555311098
ENSMUSG00000001999	Blvra	protein_coding	100.955026280814	105.1742710619	93.9152124022372	86.5013638527761	142.408422700258	130.51749592068	109.911965369778	0.16952788036766	0.215378607475926	0.317252873374106	0.615626621130206
ENSMUSG00000002006	Pdzd4	protein_coding	8.93407312219589	20.6592318157304	10.5325471852976	13.2400046713433	9.49389484668388	9.8238975424168	12.1139415306113	-0.068032574410169	0.30045146012162	0.635228614741199	0.850440372598249
ENSMUSG00000002007	Srpk3	protein_coding	0.893407312219589	1.87811198324822	0	0.882666978089552	3.16463161556129	1.40341393463097	1.37037197062494	0.0364787841364279	0.332864293076434	0.566482078457942	NA
ENSMUSG00000002010	Idh3g	protein_coding	846.95013198417	808.527208788359	751.321699217898	782.925609565432	988.419941260311	860.292741928786	839.739555457493	0.107392209706124	0.142919090691418	0.408536193695869	0.699230052745552
ENSMUSG00000002012	Pnck	protein_coding	0	0.93905599162411	1.75542453088294	0	0	1.40341393463097	0.682982409523003	-0.0178234214399267	0.33426237250203	0.636310924768371	NA
ENSMUSG00000002014	Ssr4	protein_coding	465.465209666406	550.286811091728	534.526769653855	559.610864108776	735.249412015407	686.269414034545	588.56808009512	0.298571668256277	0.163730181817025	0.0382344176661129	0.176168936229235
ENSMUSG00000002015	Bcap31	protein_coding	971.133748382693	1059.255158552	1046.23302040623	1038.01636623331	1398.76717407809	1310.78861494533	1137.36568043294	0.240667880062343	0.15283710233433	0.0777881336387778	0.275998281852971
ENSMUSG00000002017	Fam98a	protein_coding	382.378329629984	333.364877026559	314.220991028046	270.096095295403	287.981477016078	234.370127083372	303.735316179907	-0.312550582647686	0.172993477324927	0.0369636258381769	0.172504198731624
ENSMUSG00000002028	Kmt2a	protein_coding	966.666711821595	1004.7899110378	1019.02394017755	978.877678701313	718.371376732414	679.25234436139	894.496993805343	-0.272057883483386	0.166381159549601	0.0597669440424793	0.233695716767687
ENSMUSG00000002031	Ift46	protein_coding	202.803459873847	193.445534274567	186.075000273591	285.101433922925	355.493618148052	303.13740988029	254.342742728879	0.629784357251951	0.185199010205401	0.000135594252101835	0.00248655204854384
ENSMUSG00000002032	Tmem25	protein_coding	21.4417754932701	31.9279037152197	23.6982311669197	32.6586781893134	45.3597198230452	33.6819344311433	31.4613738031519	0.274325324761914	0.313877147293002	0.159115192261962	0.422993102043792
ENSMUSG00000002033	Cd3g	protein_coding	32.1626632399052	49.7699675560778	43.8856132720735	297.458771616179	345.999723301368	429.444663997077	199.786900497113	3.05193196995513	0.247094297454707	2.79316983351258e-36	1.69031465644847e-33
ENSMUSG00000002043	Trappc6a	protein_coding	58.9648826064929	82.6369272629217	91.2820756059128	145.640051384776	118.146246980955	122.097012312895	103.127866025659	0.601667629228509	0.260180078063079	0.00390639608302763	0.0350949325060125
ENSMUSG00000002052	Supt6	protein_coding	1464.29458472791	1350.36251595547	1198.07724232761	1353.12847741128	1116.06008308795	1139.57211492035	1270.24916973843	-0.126200909929173	0.143429484923184	0.327553650928806	0.627206579534476
ENSMUSG00000002055	Spag5	protein_coding	257.301305919242	227.251549973035	182.564151211826	112.098706217373	130.8047734432	82.8014221432273	165.470318151317	-0.928600862187027	0.243929441245473	1.48587580791732e-05	0.000388924136643273
ENSMUSG00000002057	Foxn1	protein_coding	29.4824413032464	21.5982878073545	11.4102594507391	9.70933675898507	15.8231580778065	5.61365573852389	15.6061898561092	-0.318557179657586	0.435923431215786	0.0926037082710927	0.307153592255092
ENSMUSG00000002058	Unc119	protein_coding	88.4473239097393	60.099583463943	60.5621463154614	125.338710888716	104.432843313523	60.3467991891318	83.2045678467524	0.30228791527839	0.277451834026222	0.119931096160117	0.360078895377338
ENSMUSG00000002059	Rab34	protein_coding	0	1.87811198324822	0.877712265441469	0.882666978089552	1.0548772051871	2.80682786926194	1.25003271687138	0.0253853646234669	0.331861953233791	0.676229905084314	NA
ENSMUSG00000002064	Sdf2	protein_coding	256.407898607022	263.874733646375	244.88172205817	377.781466622328	337.560705659871	380.325176284993	310.13861714646	0.460123551033006	0.166406854059327	0.00190671857765195	0.0204008100150611
ENSMUSG00000002068	Ccne1	protein_coding	58.0714752942733	76.0635353215529	52.6627359264882	49.4293507730149	47.4694742334194	28.0682786926194	51.9608083735613	-0.341287972476319	0.300464383746037	0.0902006265006054	0.302515025122514
ENSMUSG00000002076	Hsf2bp	protein_coding	4.46703656109794	11.2686718994893	7.02169812353175	3.53066791235821	4.21950882074839	5.61365573852389	6.02020650929158	-0.115987399779622	0.335870560503047	0.342024321835263	0.641750202251945
ENSMUSG00000002083	Bbc3	protein_coding	22.3351828054897	19.7201758241063	14.0433962470635	37.9546800578507	29.5365617452387	36.4887623004053	26.679793163359	0.544705703806643	0.428073334369931	0.0294541714294914	0.148388997521404
ENSMUSG00000002100	Mybpc3	protein_coding	0	0.93905599162411	0.877712265441469	0.882666978089552	0	0	0.449905872525855	-0.0113776900321432	0.334487629224271	0.830091968813498	NA
ENSMUSG00000002102	Psmc3	protein_coding	1260.59771754184	1095.87834222534	965.483491985616	1136.87506777934	1237.37096168447	1187.2881886978	1147.2489616524	0.0839768120703206	0.141346055138778	0.515594814580345	0.778694316548234
ENSMUSG00000002103	Acp2	protein_coding	240.326566987069	234.763997906027	259.802830570675	260.386758536418	219.414458678916	204.898434456122	236.598841189205	-0.0741818045493331	0.16418981488	0.60103290466263	0.831790540022347
ENSMUSG00000002105	Slc39a13	protein_coding	22.3351828054897	19.7201758241063	27.2090802286855	23.8320084084179	18.9877896933678	25.2614508233575	22.8909479639041	-0.0107180460149767	0.264359909170216	0.942879016043825	0.981884404854559
ENSMUSG00000002107	Celf2	protein_coding	74.1528069142259	134.285006802248	118.491155834598	180.064063530269	210.97544103742	325.592032834386	173.926751158858	0.999661391480358	0.293198128144358	5.95094709369012e-05	0.00123955904243889
ENSMUSG00000002108	Nr1h3	protein_coding	51.8176241087362	55.4043035058225	64.9507076426687	57.3733535758209	56.9633690801033	37.8921762350362	54.0669223580313	-0.0900545019723238	0.231862934507869	0.59319850258369	0.828364421782226
ENSMUSG00000002109	Ddb2	protein_coding	52.7110314209557	36.6231836733403	48.2741745992808	37.0720130797612	46.4145970282323	40.6990041042982	43.6323339843114	-0.0773603814027569	0.239677593593955	0.645369793298607	0.856098167717196
ENSMUSG00000002111	Spi1	protein_coding	18.7615535566114	66.6729754053118	34.2307783522173	17.653339561791	24.2621757193033	28.0682786926194	31.6081835479757	-0.329745891615019	0.394021005158325	0.100157180536722	0.323155893439981
ENSMUSG00000002129	Sf3a1	protein_coding	729.020366771185	648.88769021226	574.901533864162	672.592237304238	626.597059881136	531.893881225138	630.648794876353	-0.071829006562853	0.15208767248376	0.592857035929138	0.828040444661367
ENSMUSG00000002147	Stat6	protein_coding	758.502808074431	781.294585031259	787.307902100998	746.736263463761	793.267658300698	795.735700935761	777.140819651151	0.00451634623764671	0.128032963575732	0.972954750231418	0.993509207360362
ENSMUSG00000002190	Clgn	protein_coding	0	0	0	0.882666978089552	1.0548772051871	4.21024180389292	1.02463099786159	0.0751846909256789	0.346482836796206	0.102918368184499	NA
ENSMUSG00000002204	Napsa	protein_coding	0.893407312219589	3.75622396649644	2.63313679632441	15.0053386275224	15.8231580778065	21.0512090194646	9.86041229997231	2.36131870409346	0.824080833137099	0.000226049312546593	0.00375400664052404
ENSMUSG00000002205	Vrk3	protein_coding	281.423303349171	264.813789637999	267.702240959648	355.714792170089	318.572915966504	234.370127083372	287.099528194464	0.125437214281277	0.174348942706357	0.403931407340561	0.696581961156807
ENSMUSG00000002210	Smg9	protein_coding	119.716579837425	110.808607011645	95.6706369331201	112.098706217373	99.1584572875872	130.51749592068	111.328413867972	0.0426035230915033	0.192566310445773	0.789838165592949	0.926602171778515
ENSMUSG00000002221	Paxip1	protein_coding	251.047454733704	235.703053897652	217.672641829484	186.242732376895	197.262037369987	162.796016417193	208.453989437486	-0.29569923011045	0.180144733637177	0.0550444084223935	0.222969046413299
ENSMUSG00000002222	Rmnd5a	protein_coding	1483.94954559674	1441.45094714301	1725.58231385793	1573.79522193367	1289.05994473863	1983.02388963356	1582.81031048392	0.0459007569543287	0.160673043426695	0.749662361920671	0.908472651428662
ENSMUSG00000002227	Mov10	protein_coding	267.128786353657	443.23442804658	344.063208053056	722.904255055343	434.609408537084	691.883069773069	483.970525969798	0.701663627964015	0.245207929053265	0.000652000456980918	0.00892680082684553
ENSMUSG00000002228	Ppm1j	protein_coding	71.4725849775671	122.077278911134	137.800825674311	175.650728639821	119.201124186142	203.495020521491	138.282927151744	0.415999114048693	0.279387329943152	0.0410369452593035	0.184941300216861
ENSMUSG00000002233	Rhoc	protein_coding	675.415928038009	1143.77019779817	1052.37700626432	1129.81373195463	947.279730258014	1729.00596746536	1112.94376029642	0.299165681835053	0.227308459168937	0.0982850694749924	0.319157505062709
ENSMUSG00000002249	Tead3	protein_coding	119.716579837425	136.163118785496	122.002004896364	196.83473611397	177.219370471432	145.955049201621	149.648476551051	0.375406153335733	0.207583492233575	0.0286175518739547	0.145776074848842
ENSMUSG00000002250	Ppard	protein_coding	1160.53609857325	1378.53419570419	1244.595992396	1470.52318549719	1110.78569706201	1162.02673787444	1254.50031785118	-0.0106596993739867	0.147508777829276	0.930627149714543	0.978283640079997
ENSMUSG00000002257	Def6	protein_coding	9.82748043441548	10.3296159078652	8.77712265441469	29.1280102769552	31.6463161556129	32.2785204965124	20.331177654296	1.40583282058332	0.507247290774367	0.000327981786536531	0.0051313717151098
ENSMUSG00000002265	Peg3	protein_coding	25.9088120543681	42.2575196230849	49.1518868647223	6.17866884662686	9.49389484668388	12.6307254116787	24.2702512745275	-1.83432086407357	0.527430562362936	2.59402773257432e-05	0.000626917660800589
ENSMUSG00000002274	Metrn	protein_coding	0	0	0	0.882666978089552	0	0	0.147111163014925	0.0136147278415044	0.336059848092982	0.761673283278001	NA
ENSMUSG00000002279	Lmf1	protein_coding	87.5539165975197	98.6008791205315	78.1163916242908	113.864040173552	105.48772051871	92.6253196856441	96.0413779533747	0.169939498291783	0.206997552241735	0.30646571861467	0.605251172745847
ENSMUSG00000002280	Narfl	protein_coding	133.117689520719	126.772558869255	118.491155834598	105.920037370746	141.353545495071	140.341393463097	127.666063425581	0.0201710425761327	0.186727301454501	0.898179829928946	0.969077555311098
ENSMUSG00000002289	Angptl4	protein_coding	16.9747389321722	8.45150392461699	9.65483491985616	1.7653339561791	20.0426668985549	7.01706967315486	10.6510247174224	-0.0466304663413377	0.311480815263072	0.702560729268526	0.885679632789229
ENSMUSG00000002297	Dbf4	protein_coding	363.616776073373	311.766589219204	318.609552355253	268.330761339224	236.29249396191	277.875959056932	296.082022000983	-0.288417825195749	0.167859551076846	0.0481184779751752	0.20417211176701
ENSMUSG00000002307	Daxx	protein_coding	394.886032001058	622.594122446785	457.288090295005	265.682760404955	210.97544103742	178.233569698133	354.943335980559	-1.08599135866021	0.229333453314633	1.96717579238047e-07	9.01860683724973e-06
ENSMUSG00000002308	Cd320	protein_coding	50.9242167965166	41.3184636314608	40.3747642103076	35.3066791235821	62.2377551060388	25.2614508233575	42.5705549485439	-0.0434830630500613	0.252400949657218	0.790764518592264	0.927329385457125
ENSMUSG00000002319	Ipo4	protein_coding	157.239686950648	165.273854525843	129.901415285337	110.333372261194	122.365755801703	58.9433852545008	124.009578346538	-0.46089315141385	0.271603058759463	0.0234789235408861	0.127683574162295
ENSMUSG00000002320	Tm9sf1	protein_coding	530.683943458436	562.494538982842	521.361085672233	516.360182182388	536.932497440233	475.757323839899	523.931595262672	-0.0637175958582368	0.138069930189559	0.609614139058202	0.836539892046398
ENSMUSG00000002324	Rec8	protein_coding	19.654960868831	18.7811198324822	27.2090802286855	30.0106772550448	33.7560705659871	16.8409672155717	24.375479327767	0.121716055844853	0.282892826719176	0.475857572200779	0.748751867896576
ENSMUSG00000002325	Irf9	protein_coding	765.650066572188	879.895464151791	846.114623885576	437.802821132418	355.493618148052	474.353909905269	626.551750632549	-0.92782260551768	0.170290052885835	5.67517642900136e-09	3.68496756198977e-07
ENSMUSG00000002326	Gmpr2	protein_coding	165.280352760624	127.711614860879	143.067099266959	135.930714625791	179.329124881807	155.778946744038	151.18297552335	0.0779821451714692	0.185232406297144	0.617856632336692	0.842170830822547
ENSMUSG00000002329	Mdp1	protein_coding	504.775131404068	517.419851384885	513.461675283259	568.437533889671	710.987236296104	592.24068041427	567.887018112043	0.243498018383	0.151218127275227	0.0722223533985794	0.263353093412173
ENSMUSG00000002332	Dhrs1	protein_coding	223.351828054897	150.248958659858	164.132193637555	239.202751062268	218.359581473729	199.284778717598	199.096681934318	0.219663054122618	0.194785238057164	0.175708545531097	0.447449012849682
ENSMUSG00000002342	Tmem161a	protein_coding	72.3659922897867	70.4291993718082	66.7061321735517	90.0320317651343	106.542597723897	91.2219057510132	82.8829765125318	0.338407602399454	0.23418218084535	0.0639097729317425	0.24367211559585
ENSMUSG00000002343	Armc6	protein_coding	23.2285901177093	31.9279037152197	19.3096698397123	22.0666744522388	25.3170529244904	22.4546229540956	24.050752333911	-0.0336604937670362	0.264835762301702	0.832655207430617	0.944509834517173
ENSMUSG00000002345	Borcs8	protein_coding	75.0462142264455	92.0274871791628	91.2820756059128	83.8533629185074	110.762106544645	95.4321475549061	91.4005656715966	0.109401174918024	0.205484178916668	0.507460601767037	0.77341382980645
ENSMUSG00000002346	Slc25a42	protein_coding	51.8176241087362	62.9167514388154	71.094693500759	60.0213545100895	75.9511587734711	53.3297295159769	62.5218853079747	0.0189713226929822	0.220300717524326	0.9137120674409	0.973557987767686
ENSMUSG00000002365	Snx9	protein_coding	622.704896617053	588.788106748317	615.27629807447	695.541578734567	654.023867216001	607.678233695211	630.668830180936	0.0858844043616139	0.135527258621589	0.491107634541615	0.760850697657215
ENSMUSG00000002372	Ranbp3	protein_coding	234.072715801532	278.899629512361	231.716038076548	285.984100901015	289.036354221265	252.614508233575	262.053891124383	0.123197157805467	0.162720668793161	0.390546147292933	0.685120930084907
ENSMUSG00000002379	Ndufa11	protein_coding	173.3210185706	209.409486132177	168.520754964762	261.269425514507	341.78021448062	232.966713148741	231.211268801901	0.512233616364887	0.211971879360639	0.00412787113603359	0.0364994520263309
ENSMUSG00000002384	Bmp8b	protein_coding	71.4725849775671	123.955390894383	40.3747642103076	34.4240121454925	48.5243514386065	39.2955901696672	59.6744489726706	-0.635976864859444	0.422102290016385	0.0154182120587411	0.0949764373927909
ENSMUSG00000002393	Nr2f6	protein_coding	35.7362924887836	84.5150392461699	50.9073113956052	74.1440261595223	65.4023867216001	44.9092459081911	59.2690503199787	0.0582351038655804	0.24780552140765	0.735941316903701	0.901939289857237
ENSMUSG00000002395	Use1	protein_coding	251.047454733704	308.010365252708	242.248585261846	394.55213920603	371.316776225859	395.762729565934	327.15634170768	0.472364982179428	0.17514627396823	0.00221128348163922	0.0227447525161374
ENSMUSG00000002396	Ocel1	protein_coding	137.584726081817	121.13822291951	127.268278489013	91.7973657213134	70.6767727475356	120.693598378264	111.526494056242	-0.33174762733917	0.236249378096044	0.0680491377623203	0.254013176710127
ENSMUSG00000002409	Dyrk1b	protein_coding	89.3407312219589	100.47899110378	66.7061321735517	125.338710888716	83.3352992097808	112.273114770478	96.2454965613775	0.213995718438842	0.230816288105742	0.224666632045532	0.513829399276924
ENSMUSG00000002413	Braf	protein_coding	423.475065992085	381.256732599389	466.06521294942	376.016132666149	316.463161556129	362.080795134791	387.559516816327	-0.221316975684039	0.160130293803517	0.114734717818023	0.350600191046024
ENSMUSG00000002416	Ndufb2	protein_coding	82.1934727242022	70.4291993718082	74.6055425625249	60.9040214881791	91.7743168512775	82.8014221432273	77.1179958568699	0.0278235567669389	0.211136754044049	0.869782891330894	0.959056000327056
ENSMUSG00000002428	Hltf	protein_coding	548.552089702828	451.685931971197	552.958727228126	443.981489979044	458.871584256388	551.541676309972	501.265249907926	-0.0774956880363785	0.154075880638051	0.56788415847119	0.812006509411097
ENSMUSG00000002455	Prpf6	protein_coding	575.354309069415	505.212123493771	492.396580912664	594.917543232358	614.993410624078	465.933426297483	541.467898938295	0.0753165079115024	0.154117718508725	0.583963379138538	0.822605396926158
ENSMUSG00000002458	Rgs19	protein_coding	23.2285901177093	28.1716797487233	14.921108512505	22.9493414303283	13.7134036674323	18.2443811502026	20.2047507711501	-0.0882957686351016	0.284123375350277	0.581773157826609	0.82158556004469
ENSMUSG00000002475	Abhd3	protein_coding	50.030809484297	106.113327053524	59.6844340500199	81.2053619842387	87.5548080305291	154.375532809407	89.8273789020027	0.342522754118854	0.310547187802962	0.0927962193803302	0.307471310338374
ENSMUSG00000002477	Snrpd1	protein_coding	458.317951168649	398.159740448623	349.329481645705	240.968085018448	406.127723997033	262.438405775992	352.556898009075	-0.308689477174601	0.211266370142974	0.0700466141375973	0.258259283460778
ENSMUSG00000002486	Tchp	protein_coding	50.9242167965166	43.1965756147091	59.6844340500199	45.8986828606567	61.1828779008517	65.9604549276557	54.4745403584016	0.0884834414006283	0.232156153552634	0.606291353867155	0.834477974222725
ENSMUSG00000002489	Tiam1	protein_coding	144.731984579573	122.077278911134	109.714033180184	74.1440261595223	90.7194396460904	60.3467991891318	100.288926944273	-0.599694925346845	0.260894315013293	0.00396111820901026	0.0354602114698913
ENSMUSG00000002496	Tsc2	protein_coding	480.653133974139	457.320267920942	464.309788418537	588.738874385731	470.475233513446	395.762729565934	476.210004629788	0.045033575739947	0.161100267493884	0.754255500281176	0.910196335945913
ENSMUSG00000002504	Slc9a3r2	protein_coding	19.654960868831	15.9639518576099	16.6765330433879	9.70933675898507	22.1524213089291	12.6307254116787	16.1313215415703	-0.0687533650000491	0.28934362871297	0.652504199738842	0.859896336534754
ENSMUSG00000002524	Puf60	protein_coding	436.876175675379	491.126283619409	464.309788418537	511.94684729194	569.633690801033	467.336840232114	490.204937673069	0.132213651736674	0.147479538877583	0.331283018463414	0.631231837069647
ENSMUSG00000002546	Golga2	protein_coding	940.757899767227	890.225080059656	787.307902100998	979.760345679402	747.907938477653	889.764434556036	872.620600106829	0.000695670987600399	0.1472291293308	0.999927764622761	0.999949548879226
ENSMUSG00000002550	Uck1	protein_coding	143.838577267354	151.188014651482	136.045401143428	213.605408697671	224.688844704852	193.671122979074	177.17289490731	0.477269515520388	0.193173318888681	0.00407728043910836	0.0362133992762611
ENSMUSG00000002565	Scin	protein_coding	898.767756092906	1134.37963788192	1296.38101605705	839.416296163164	625.542182675949	1185.88477476317	996.728610605694	-0.239582718980192	0.207436366299949	0.148801022505192	0.406950600964992
ENSMUSG00000002578	Ikzf4	protein_coding	1.78681462443918	5.63433594974466	5.26627359264882	5.29600186853731	7.38414043630969	12.6307254116787	6.3330486472264	0.147858237295189	0.351892976952932	0.242693461436492	0.536564281466123
ENSMUSG00000002580	Mien1	protein_coding	53.6044387331753	77.002591313177	83.3826652169396	92.6800326994029	116.036492570581	129.114081986049	91.9700504198875	0.501228143333739	0.271359666249871	0.0153200921814493	0.0945259684392927
ENSMUSG00000002602	Axl	protein_coding	20.5483681810505	26.2935677654751	7.89941038897322	11.4746707151642	7.38414043630969	5.61365573852389	13.2023022042494	-0.332384716753433	0.470266422840206	0.0757471912600188	0.271163752061314
ENSMUSG00000002603	Tgfb1	protein_coding	38.4165144254423	77.9416473048011	67.5838444389931	118.277375064	119.201124186142	129.114081986049	91.7557645675713	0.850937370291726	0.298019246938915	0.000469136652779071	0.00691097217127027
ENSMUSG00000002608	Ccdc97	protein_coding	219.778198806019	223.495326006538	190.463561600799	272.744096229671	209.920563832233	238.580368887265	225.830352560421	0.146185025610997	0.172715150529304	0.327788231635804	0.627417529911195
ENSMUSG00000002617	Zfp40	protein_coding	61.6451045431516	48.8309115644537	64.9507076426687	54.7253526415522	69.6218955423485	57.5399713198698	59.5523238756741	0.0300465923776268	0.220106933322733	0.861126661502183	0.955593446899157
ENSMUSG00000002625	Akap8l	protein_coding	212.630940308262	185.933086341574	196.607547458889	297.458771616179	257.390038065652	296.120340207135	241.023453999615	0.447300692261377	0.179899653486583	0.00437421757375606	0.0380768341043472
ENSMUSG00000002633	Shh	protein_coding	5.36044387331753	10.3296159078652	6.14398585809028	3.53066791235821	5.27438602593549	5.61365573852389	6.0421258860151	-0.0918915045963077	0.325675805826466	0.449038237807715	0.728645685325229
ENSMUSG00000002635	Pdcd2l	protein_coding	41.0967363621011	43.1965756147091	51.7850236610467	52.0773517072835	69.6218955423485	57.5399713198698	52.5529257012264	0.241177036325191	0.258183815464177	0.192862383544669	0.472643905600743
ENSMUSG00000002658	Gtf2f1	protein_coding	673.62911341357	615.081674513792	511.706250752377	603.744213013253	702.548218654607	759.246938635356	644.326068163826	0.159563709015073	0.158405389773739	0.255251805807678	0.550727976335476
ENSMUSG00000002660	Clpp	protein_coding	173.3210185706	156.822350601226	110.591745445625	139.461382538149	176.164493266245	112.273114770478	144.772350865387	-0.0229308911172109	0.20208318171157	0.88262324457658	0.963758895531205
ENSMUSG00000002661	Alkbh7	protein_coding	33.9494778643444	40.3794076398367	40.3747642103076	52.0773517072835	74.896281568284	70.1706967315486	51.9746632869341	0.57691132266167	0.32162799473078	0.0126256542786986	0.0821511117343783
ENSMUSG00000002668	Dennd1c	protein_coding	154.559465013989	221.61721402329	230.838325811106	258.621424580239	240.512002782658	307.347651684183	235.582680649244	0.31898496741722	0.203566571977568	0.0571244698489912	0.227452886873791
ENSMUSG00000002679	Med6	protein_coding	164.386945448404	141.797454735241	142.189387001518	161.528056990388	157.176703572878	174.023327894241	156.850312607112	0.100144612264243	0.175161906137216	0.505247823435409	0.771642875101383
ENSMUSG00000002699	Lcp2	protein_coding	40.2033290498815	159.639518576099	81.6272406860566	185.360065398806	160.341335188439	273.66571725304	150.13953435872	0.894246008197892	0.408622836242676	0.00242329119534027	0.0242473363057559
ENSMUSG00000002718	Cse1l	protein_coding	771.010510445505	712.743497642699	689.004128371553	451.042825803761	434.609408537084	428.041250062446	581.075270143842	-0.681070259448159	0.14994311728801	1.01738717597493e-06	3.88688146094058e-05
ENSMUSG00000002728	Naa20	protein_coding	710.258813214573	684.571817893976	607.376887685497	543.722858503164	629.761691496698	537.507536963662	618.866600959595	-0.189989018873436	0.147345650131221	0.150028919162549	0.408823400217976
ENSMUSG00000002731	Prkra	protein_coding	268.915600978096	269.50906959612	243.126297527287	328.352115849313	334.39607404431	350.853483657743	299.192106942145	0.32056318942245	0.161649171585525	0.0248148168220306	0.132424466913757
ENSMUSG00000002732	Fkbp7	protein_coding	32.1626632399052	18.7811198324822	11.4102594507391	22.0666744522388	17.9329124881807	26.6648647579885	21.5030823702557	0.0293850415077026	0.278611445722465	0.856873732853364	0.954156992755644
ENSMUSG00000002733	Plekha3	protein_coding	509.242167965166	588.788106748317	560.858137617099	646.994894939641	599.170252546272	763.457180439249	611.41845670929	0.231283404677658	0.154287676585425	0.0917474458297476	0.305333723703971
ENSMUSG00000002741	Ykt6	protein_coding	839.802873486414	792.563256930749	778.530779446583	955.928337270984	902.974887640156	777.491319785559	841.215242426741	0.110612165074351	0.138788595181382	0.383573733755828	0.678529382664731
ENSMUSG00000002748	Baz1b	protein_coding	1304.3746758406	1239.55390894383	1226.16403482173	1002.70968710973	1015.84674859518	902.395159967715	1115.1740358798	-0.329066696680358	0.135149053270846	0.00774786028375946	0.057742550853693
ENSMUSG00000002763	Pex6	protein_coding	171.534203946161	183.115918366701	162.376769106672	183.594731442627	231.018107935974	150.165291005514	180.300836967275	0.0961469339337254	0.184746534918178	0.539537251324512	0.792328571563638
ENSMUSG00000002767	Mrpl2	protein_coding	208.163903747164	216.921934065169	168.520754964762	204.778738916776	286.926599810891	182.443811502026	211.292623834465	0.133213135931319	0.192823101945237	0.404937131610277	0.697358436440738
ENSMUSG00000002768	Mea1	protein_coding	258.194713231461	257.301341705006	236.982311669197	253.325422711701	327.011933608	291.910098403242	270.787636888101	0.168519778288442	0.165982493050978	0.244906998596773	0.539094715811228
ENSMUSG00000002769	Gnmt	protein_coding	1.78681462443918	1.87811198324822	2.63313679632441	1.7653339561791	1.0548772051871	0	1.519712427563	-0.0459686052084987	0.333328873366546	0.509258596321682	NA
ENSMUSG00000002771	Grin2d	protein_coding	11.6142950588547	15.0248958659858	7.89941038897322	13.2400046713433	14.7682808726194	9.8238975424168	12.0617974000322	0.0380867196743433	0.293182952838177	0.80073729853438	0.93130032207308
ENSMUSG00000002778	Kdelr1	protein_coding	1081.0228477857	967.227671372833	957.584081596643	1069.79237744454	1136.1027499865	1083.43555753511	1049.19421428689	0.112405823736639	0.130040604032917	0.350241722494569	0.648727597896712
ENSMUSG00000002781	Tmem143	protein_coding	68.7923630409083	60.099583463943	62.3175708463443	66.2000233567164	71.7316499527227	47.716073777453	62.8095440730146	-0.0175748113464493	0.217745063563052	0.911503351708159	0.9727432599075
ENSMUSG00000002797	Ggct	protein_coding	59.8582899187125	48.8309115644537	39.4970519448661	32.6586781893134	32.7011933608	26.6648647579885	40.0351649560224	-0.424718078203617	0.335602264041024	0.0509158588519353	0.211332243778033
ENSMUSG00000002799	Jag2	protein_coding	15.187924307733	15.9639518576099	15.7988207779464	8.82666978089552	27.4268073348646	16.8409672155717	16.6741902124368	0.0483039557158299	0.288484430837471	0.755688035062877	0.91132079056883
ENSMUSG00000002803	Btbd6	protein_coding	76.8330288508846	82.6369272629217	68.4615567044346	91.7973657213134	102.323088903149	82.8014221432273	84.142231597655	0.194885157008033	0.215857926710606	0.252697002191625	0.547942530229493
ENSMUSG00000002804	Nudt14	protein_coding	81.3000654119826	83.5759832545458	71.9724057662005	75.0266931376119	92.8291940564646	71.5741106661796	79.3797420488308	0.0127611242815379	0.204226262776362	0.941151980602823	0.980896136300641
ENSMUSG00000002808	Epdr1	protein_coding	6.25385118553712	9.3905599162411	4.38856132720735	22.0666744522388	34.8109477711742	35.0853483657743	18.6659905030288	1.91453777248421	0.571320543767414	4.35725976260123e-05	0.00095815382192433
ENSMUSG00000002812	Flii	protein_coding	1792.1750683125	1911.91799894669	1728.21545065425	2452.93153211086	1945.19356636501	2067.22872571142	1982.94372368346	0.217437101702357	0.140734165760789	0.0887833889745812	0.299554494059905
ENSMUSG00000002814	Top3a	protein_coding	89.3407312219589	89.2103192042904	77.2386793588493	87.3840308308656	93.8840712616517	87.0116639471203	87.3449159707894	0.0470175955118201	0.197152398778937	0.772466379745712	0.919592366988675
ENSMUSG00000002820	Atg4d	protein_coding	321.626632399052	378.439564624516	321.242689151578	430.741485307701	378.700916662168	376.1149344811	367.811037104353	0.17865633614387	0.156557017574995	0.198596721246391	0.481270189930587
ENSMUSG00000002825	Qtrt1	protein_coding	49.1374021720774	70.4291993718082	56.173584988254	45.8986828606567	59.0731234904775	26.6648647579885	51.2294762735437	-0.211896178174209	0.273508051274523	0.24681917204626	0.540864318349923
ENSMUSG00000002833	Hdgfl2	protein_coding	185.828720941674	200.95798220756	188.708137069916	263.034759470686	242.621757193033	197.881364782967	213.172120277639	0.234374877901306	0.179113755421504	0.125873718902967	0.369345130582425
ENSMUSG00000002835	Chaf1a	protein_coding	141.158355330695	140.858398743616	104.447759587535	60.0213545100895	82.2804220045937	68.7672827969176	99.5889288289079	-0.747886037726431	0.265930392174562	0.00064588918316339	0.00888332495643539
ENSMUSG00000002844	Adprh	protein_coding	145.625391891793	195.323646257815	151.844221921374	189.773400289254	186.713265318116	167.006258221086	172.71436398324	0.107071425035401	0.180541289047575	0.48589221878629	0.756691404116486
ENSMUSG00000002845	Tmem39a	protein_coding	142.945169955134	169.03007849234	146.577948328725	150.936053253313	148.737685931381	140.341393463097	149.761388237332	-0.0410607569499487	0.17450881230806	0.779845588317901	0.92270523305745
ENSMUSG00000002846	Timmdc1	protein_coding	197.443016000529	187.811198324822	162.376769106672	189.773400289254	187.768142523303	165.602844286455	181.795895088506	-0.00529745374824987	0.169490532748161	0.967071508256282	0.991499957046707
ENSMUSG00000002847	Pla1a	protein_coding	0	0.93905599162411	8.77712265441469	0	0	1.40341393463097	1.85326543011163	-0.0781243132053113	0.34563388791764	0.125428326536313	NA
ENSMUSG00000002870	Mcm2	protein_coding	280.529896036951	308.010365252708	217.672641829484	157.11472209994	196.2071601648	120.693598378264	213.371397293691	-0.651126706462498	0.236381642405887	0.000983385863635896	0.0124812455796539
ENSMUSG00000002871	Tpra1	protein_coding	86.6605092853001	105.1742710619	84.260377482381	90.9146987432238	117.091369775768	91.2219057510132	95.8871886832644	0.0784778374554064	0.201737903104197	0.631661794420127	0.84906808277855
ENSMUSG00000002881	Nab1	protein_coding	1283.82630765955	1088.36589429234	1141.02594507391	983.29101359176	910.359028076466	1124.13456163941	1088.50045838891	-0.184775363348202	0.144248747982196	0.150954972824359	0.410533486223211
ENSMUSG00000002885	Adgre5	protein_coding	136.691318769597	175.603470433709	158.865920044906	154.466721165672	151.902317546942	150.165291005514	154.615839827723	-0.03090378982262	0.175619510911647	0.829527864218091	0.943285987395731
ENSMUSG00000002897	Il17ra	protein_coding	184.041906317235	186.872142333198	213.284080502277	255.09075666788	207.810809421858	238.580368887265	214.280010688286	0.209309345909943	0.174958548978912	0.164431715733605	0.430917621225309
ENSMUSG00000002900	Lamb1	protein_coding	7.14725849775671	9.3905599162411	3.51084906176588	5.29600186853731	1.0548772051871	2.80682786926194	4.86772906979167	-0.127247147081331	0.348407408137865	0.255374257092622	0.550835063523565
ENSMUSG00000002910	Arrdc2	protein_coding	100.061618968594	103.296159078652	103.570047322093	93.5626996774925	117.091369775768	106.659459031954	104.040225642426	0.0316411419090386	0.190032594912734	0.843848092871108	0.948999928615505
ENSMUSG00000002944	Cd36	protein_coding	0	0.93905599162411	6.14398585809028	0.882666978089552	4.21950882074839	0	2.03086960809206	-0.0177405219304235	0.330046368119372	0.785495395999099	NA
ENSMUSG00000002948	Map2k7	protein_coding	191.189164814992	209.409486132177	214.161792767718	195.069402157791	200.426668985549	193.671122979074	200.654606306217	-0.0464674072363348	0.161574412657914	0.739601054283403	0.903433392950977
ENSMUSG00000002949	Timm44	protein_coding	542.29823851729	485.491947669665	505.562264894286	496.941508664418	550.645901107665	404.18321317372	497.520512337841	-0.0599968693479381	0.153465481257464	0.6570300781121	0.862106620477234
ENSMUSG00000002957	Ap2a2	protein_coding	728.126959458965	801.014760855366	753.077123748781	943.570999577731	770.060359786582	1025.89558621524	836.957631607111	0.221499353272458	0.152225206162127	0.103340872995978	0.329910121873002
ENSMUSG00000002963	Pnkp	protein_coding	124.183616398523	138.980286760368	123.757429427247	115.629374129731	160.341335188439	109.466286901216	128.726388134254	-0.000680354319056217	0.191174322744985	0.992367146403795	0.997886601012964
ENSMUSG00000002968	Med25	protein_coding	297.504634969123	348.389772892545	258.925118305233	413.970812724	385.030179893291	303.13740988029	334.492988110747	0.227566656298552	0.180467483720746	0.139304768136114	0.392131660392292
ENSMUSG00000002980	Bcam	protein_coding	12.5077023710742	9.3905599162411	14.921108512505	7.06133582471641	10.548772051871	14.0341393463097	11.4106030037862	-0.0586940856505377	0.298850758109325	0.679123674477338	0.873364384494969
ENSMUSG00000002981	Clptm1	protein_coding	1252.55705173186	1358.81401988009	1193.6886810004	1436.0991733517	1281.67580430232	1309.3852010107	1305.36998854618	0.0709840648840701	0.129742631416952	0.555398647092205	0.803463137621513
ENSMUSG00000002983	Relb	protein_coding	317.159595837954	322.09620512707	294.911321188334	346.005455411104	341.78021448062	381.728590219624	333.946897044118	0.161756396524728	0.151579983832535	0.237714467304396	0.530674660741951
ENSMUSG00000002984	Tomm40	protein_coding	336.814556706785	299.558861328091	228.205189014782	309.816109309433	370.261899020671	255.421336102837	300.012991913766	0.0849137163312713	0.182432028364902	0.583864894297861	0.822543252242512
ENSMUSG00000002985	Apoe	protein_coding	74.1528069142259	81.6978712712976	71.9724057662005	78.5573610499701	129.749896238013	89.8184918163822	87.6581388426816	0.25920697017988	0.240557353462068	0.152577648536605	0.413187342160412
ENSMUSG00000002996	Hbp1	protein_coding	365.403590697812	324.913373101942	367.761439219976	387.490803381313	253.170529244904	356.467139396267	342.534479173702	-0.0622903770361268	0.172030550994199	0.666415205030903	0.867285646186024
ENSMUSG00000002997	Prkar2b	protein_coding	8.93407312219589	9.3905599162411	7.89941038897322	7.06133582471641	4.21950882074839	12.6307254116787	8.35593558075896	-0.0301886785377045	0.304958090024978	0.811882831763377	0.936059698349957
ENSMUSG00000003031	Cdkn1b	protein_coding	820.147912617583	783.172697014508	1011.12452978857	1003.59235408782	1003.18822213293	1143.78235672424	960.834678727609	0.227787815278846	0.152220951932906	0.0957553966379058	0.313364351229694
ENSMUSG00000003032	Klf4	protein_coding	8341.7440741943	8101.2360397412	10325.4070906534	14965.6186135083	11209.1251823181	17398.1225476202	11723.5422580059	0.634604653252053	0.188289227507334	0.000150186970274279	0.00268896884411783
ENSMUSG00000003033	Ap1m1	protein_coding	115.249543276327	138.041230768744	122.879717161806	134.165380669612	124.475510212078	131.920909855311	127.78871532398	0.03993016765085	0.180693318964878	0.79699929944624	0.929955452824477
ENSMUSG00000003037	Rab8a	protein_coding	1247.19660785855	1169.12470957202	1172.6235866298	1158.94174223158	1404.04156010403	1331.83982396479	1247.29467172679	0.10033653299219	0.133700594504653	0.415448652210681	0.704001193917494
ENSMUSG00000003038	Hmgn2	protein_coding	718.299479024549	624.472234430033	542.426180042828	439.568155088597	487.353268796439	371.904692677208	530.670668343276	-0.466150804409825	0.179516224163863	0.00292532198636996	0.0278712289218101
ENSMUSG00000003039	Fam32a	protein_coding	779.051176255481	730.585561483558	701.292100087734	812.053619842387	832.29811489262	926.253196856441	796.922294903037	0.186476887727603	0.137537732380434	0.137365956771526	0.388892348461931
ENSMUSG00000003051	Elf3	protein_coding	3133.1794439541	4214.48329040901	3764.50790647846	6508.78629643235	5634.09915290429	6142.74279187976	4899.63314700966	0.672442546522012	0.157040153829563	3.61256493305489e-06	0.000113863530983724
ENSMUSG00000003062	Stard3nl	protein_coding	192.975979439431	273.265293562616	247.514858854494	338.944119586388	299.585126273136	280.682786926194	272.16136077371	0.296136985863194	0.186657629804372	0.0611573806682396	0.23706123805529
ENSMUSG00000003068	Stk11	protein_coding	387.738773503302	457.320267920942	394.09280718322	418.384147614447	474.694742334194	385.938832023517	419.694928429937	0.0386835940524124	0.151384220669168	0.778576926156711	0.922614256585501
ENSMUSG00000003070	Efna2	protein_coding	0.893407312219589	1.87811198324822	2.63313679632441	0	3.16463161556129	0	1.42821461789225	-0.0258444614251363	0.331800060398436	0.673563848756625	NA
ENSMUSG00000003072	Atp5d	protein_coding	966.666711821595	1189.78394138775	978.649175967238	1527.89653907301	1618.18163275701	1514.28363546682	1299.2436060789	0.527034412822347	0.148938546564426	0.000113557244469154	0.00216770138870333
ENSMUSG00000003099	Ppp5c	protein_coding	700.431332780158	664.85164206987	604.743750889172	707.89891642782	706.767727475356	565.575815656282	658.378197549776	0.00865448159347379	0.146108396229393	0.951457577518837	0.984686152983138
ENSMUSG00000003119	Cdk12	protein_coding	902.341385341785	813.222488746479	854.01403427455	752.032265332298	551.700778312852	725.565004204213	766.479326035363	-0.286617615270681	0.161310024674564	0.042607266723981	0.188812342784742
ENSMUSG00000003123	Lipe	protein_coding	37.5231071132227	41.3184636314608	36.8639151485417	29.1280102769552	34.8109477711742	47.716073777453	37.8934196198013	-0.0323631546183997	0.243949584696991	0.842572228945415	0.948610854940147
ENSMUSG00000003131	Pafah1b2	protein_coding	725.446737522306	693.023321818593	683.737854778905	614.336216750328	671.956779704181	686.269414034545	679.12838743481	-0.0784336033554315	0.133447379853196	0.518786674298791	0.780639744757494
ENSMUSG00000003134	Tbc1d8	protein_coding	53.6044387331753	72.3073113550565	66.7061321735517	61.7866884662686	70.6767727475356	64.5570409930247	64.9397307447687	0.0202950936065835	0.214191641576649	0.906383767765796	0.971382123615943
ENSMUSG00000003135	Cnot11	protein_coding	209.950718371603	233.824941914403	244.88172205817	242.733418974627	228.9083535256	254.017922168206	235.719512835435	0.058294263311857	0.15916955329569	0.679708090563286	0.873659663262427
ENSMUSG00000003153	Slc2a3	protein_coding	11.6142950588547	56.3433594974466	41.252476475749	50.3120177511044	40.0853337971097	56.1365573852389	42.6240066609172	0.161319170056751	0.300082490122431	0.352178878340107	0.650563400538153
ENSMUSG00000003154	Foxj2	protein_coding	201.910052561627	207.531374148928	216.794929564043	265.682760404955	204.646177806297	252.614508233575	224.863300453238	0.161978209419086	0.171312154438875	0.27452416492165	0.571761576417903
ENSMUSG00000003161	Sri	protein_coding	4095.3791192146	3981.59740448623	4453.51203485001	4512.19359199379	5120.37395397817	5855.04293528041	4669.68317330054	0.266898678394541	0.142729930550593	0.0392920801451502	0.179186019793101
ENSMUSG00000003166	Dgcr2	protein_coding	318.946410462393	342.7554369428	301.933019311865	331.000116783582	329.121688018375	261.034991841361	314.131943893396	-0.0466147289606648	0.157885181654207	0.734462575765417	0.901190941504866
ENSMUSG00000003184	Irf3	protein_coding	376.124478444447	357.780332808786	299.299882515541	411.322811789731	356.548495353239	331.205688572909	355.380281580776	0.0730205943162678	0.159380591027178	0.606217813533759	0.834452670453302
ENSMUSG00000003190	Bcl2l12	protein_coding	20.5483681810505	10.3296159078652	22.8205189014782	17.653339561791	16.8780352829936	18.2443811502026	17.7457098308969	-0.00824018186935619	0.279017210957386	0.951670524473943	0.984703114846315
ENSMUSG00000003198	Zfp959	protein_coding	68.7923630409083	61.9776954471913	67.5838444389931	68.848024290985	70.6767727475356	64.5570409930247	67.0726234931063	0.0275146895031657	0.20838231295531	0.87051223373456	0.959491445735841
ENSMUSG00000003199	Mpnd	protein_coding	184.935313629455	188.750254316446	195.729835193448	255.09075666788	253.170529244904	254.017922168206	221.949101870056	0.358761435203864	0.172173391951966	0.0169718721753972	0.101379868861736
ENSMUSG00000003200	Sh3gl1	protein_coding	120.609987149644	157.76140659285	167.643042699321	178.298729574089	152.957194752129	130.51749592068	151.297976114786	0.0398008218635342	0.188797914648358	0.803038699635433	0.932251497490362
ENSMUSG00000003206	Ebi3	protein_coding	0	1.87811198324822	0	1.7653339561791	3.16463161556129	0	1.1346795924981	0.0363356489514663	0.334977262826107	0.490059320648225	NA
ENSMUSG00000003208	Ccdc94	protein_coding	40.2033290498815	45.0746875979573	42.1301887411905	34.4240121454925	42.1950882074839	26.6648647579885	38.4486950833324	-0.148026361993431	0.25758217983057	0.398260105699934	0.691919221405468
ENSMUSG00000003226	Ranbp2	protein_coding	2518.51521314702	2144.80388486947	2818.33408433256	2449.40086419851	1947.30332077538	2044.77410275733	2320.52191168004	-0.177655914241873	0.151767059283163	0.186525897814411	0.463441770905182
ENSMUSG00000003228	Grk5	protein_coding	63.4319191675908	62.9167514388154	69.3392689698761	55.6080196196418	53.798737464542	56.1365573852389	60.2052090076175	-0.149047474261235	0.225307095974201	0.38088594886555	0.676579020827393
ENSMUSG00000003233	Dvl3	protein_coding	246.580418172607	234.763997906027	207.140094644187	261.269425514507	217.304704268542	218.932573802432	230.99853571805	0.0177199426229881	0.164219368384952	0.905545274876876	0.971094613484246
ENSMUSG00000003234	Abcf3	protein_coding	289.463969159147	288.290189428602	275.601651348621	304.520107440895	328.066810813188	249.807680364313	289.291734759128	0.0414643314966415	0.158578489706075	0.770533295530451	0.918872901414227
ENSMUSG00000003235	Eif2b5	protein_coding	482.439948598578	416.940860281105	378.293986405273	395.434806184119	484.188637180878	362.080795134791	419.896505630791	-0.0290974876754147	0.161289095584669	0.829560450941913	0.943285987395731
ENSMUSG00000003269	Cyth2	protein_coding	418.114622118768	402.855020406743	399.359080775868	558.728197130686	451.487443820078	555.751918113865	464.382713727668	0.309589380323564	0.158069977437284	0.0277663487872708	0.14317555923743
ENSMUSG00000003271	Sult2b1	protein_coding	112.569321339668	136.163118785496	142.189387001518	135.048047647701	138.18891387951	176.830155763502	140.164824069566	0.140641190450273	0.192523592216068	0.377607751635504	0.67320618365467
ENSMUSG00000003273	Car11	protein_coding	3.57362924887836	4.69527995812055	2.63313679632441	2.64800093426866	2.1097544103742	7.01706967315486	3.77947850352017	0.00657966763144906	0.319635903499875	0.951791932112545	NA
ENSMUSG00000003279	Dlgap1	protein_coding	5.36044387331753	4.69527995812055	6.14398585809028	1.7653339561791	4.21950882074839	1.40341393463097	3.93132773351447	-0.116559651239997	0.345489031484699	0.272900823269404	NA
ENSMUSG00000003282	Plag1	protein_coding	24.1219974299289	31.9279037152197	33.3530660867758	21.1840074741492	8.43901764149678	15.4375532809407	22.4105909380852	-0.509200310221363	0.485165790552404	0.0384273996467101	0.176779619798028
ENSMUSG00000003283	Hck	protein_coding	13.4011096832938	62.9167514388154	36.8639151485417	15.0053386275224	15.8231580778065	23.8580368887265	27.9780516441177	-0.471691707144709	0.528131937967878	0.0433437595364558	0.190612124616751
ENSMUSG00000003299	Mrpl4	protein_coding	186.722128253894	169.969134483964	147.455660594167	197.71740309206	227.853476320413	140.341393463097	178.343199367932	0.121868489365127	0.194311094306114	0.447995630382305	0.728161354969262
ENSMUSG00000003308	Keap1	protein_coding	335.027742082346	407.550300364864	324.753538213344	339.826786564477	338.615582865059	350.853483657743	349.437905624639	-0.0411892704659278	0.153248071371908	0.759978438667466	0.913895063874103
ENSMUSG00000003309	Ap1m2	protein_coding	665.588447603594	666.729754053118	626.686557525209	861.482970615402	792.212781095511	604.871405825949	702.928652786464	0.169794988864519	0.158413192274996	0.226715648245016	0.516482117544559
ENSMUSG00000003316	Glg1	protein_coding	1387.46155587702	1401.07153950317	1391.17394072473	1400.79249422812	1127.66373234501	1236.40767640989	1324.09515651466	-0.127488266678341	0.134782387977794	0.298761757065928	0.597563011984456
ENSMUSG00000003344	Btbd2	protein_coding	132.224282208499	169.969134483964	139.556250205194	189.773400289254	184.603510907742	115.07994263974	155.201086789065	0.106311941833597	0.201197153600794	0.515925385894273	0.778710064420575
ENSMUSG00000003345	Csnk1g2	protein_coding	642.359857485884	693.962377810217	575.779246129604	703.485581537373	712.042113501291	676.445516492128	667.345782159416	0.107196839410902	0.139006976542959	0.385832093454412	0.680732196472161
ENSMUSG00000003346	Abhd17a	protein_coding	164.386945448404	206.592318157304	157.110495514023	245.381419908895	255.280283655278	298.927168076397	221.279771793384	0.513573063663088	0.20038396284804	0.00275370193542131	0.0267136612898133
ENSMUSG00000003348	Mob3a	protein_coding	63.4319191675908	77.002591313177	57.0512972536955	47.6640168168358	51.6889830541678	33.6819344311433	55.086790339435	-0.361209936611184	0.288343153157961	0.0721015178387586	0.263166191407136
ENSMUSG00000003352	Cacnb3	protein_coding	161.706723511746	222.556270014914	198.362971989772	391.021471293671	407.18260120222	321.381791030493	283.701971507136	0.878762458763458	0.200152236834486	1.40090569632282e-06	5.05830603333365e-05
ENSMUSG00000003355	Fkbp11	protein_coding	18.7615535566114	27.2326237570992	21.0650943705953	17.653339561791	31.6463161556129	12.6307254116787	21.4982754688981	-0.0322620287523445	0.275941366423873	0.834117525068036	0.945058341702563
ENSMUSG00000003360	Ddx23	protein_coding	555.699348200584	550.286811091728	513.461675283259	600.213545100895	561.194673159536	541.717778767555	553.76230526726	0.0626318805309241	0.13653849916131	0.618112251368776	0.842228556273573
ENSMUSG00000003363	Pld3	protein_coding	109.889099403009	138.041230768744	114.102594507391	177.416062596	171.944984445497	167.006258221086	146.400038323621	0.424804454492801	0.205924593674886	0.0135393619589665	0.0863926643092383
ENSMUSG00000003378	Grik5	protein_coding	20.5483681810505	20.6592318157304	26.3313679632441	20.3013404960597	21.097544103742	30.8751065618814	23.302159853618	0.0309205812524621	0.265981706351352	0.854616272711178	0.953994657260195
ENSMUSG00000003379	Cd79a	protein_coding	0.893407312219589	6.57339194136877	3.51084906176588	22.9493414303283	32.7011933608	30.8751065618814	16.2505482780607	2.6950456109781	0.662099531247574	2.92139908984921e-06	9.48451648719501e-05
ENSMUSG00000003380	Rabac1	protein_coding	37.5231071132227	57.2824154890707	52.6627359264882	53.8426856634626	80.1706675942195	56.1365573852389	56.2696948619504	0.213426957877276	0.259105269269591	0.243503296395748	0.537720971200388
ENSMUSG00000003382	Etv3	protein_coding	917.529309649518	1143.77019779817	1145.41450640112	1569.38188704322	1032.72478387817	1737.42645107314	1257.70785597389	0.353933321511802	0.19723843806232	0.0324370573864272	0.158354385672558
ENSMUSG00000003402	Prkcsh	protein_coding	678.096149974668	653.58297017038	623.175708463443	918.856324191223	804.871307557756	722.758176334951	733.55677278207	0.281086111375368	0.150330126266279	0.0368079722470369	0.172032070474335
ENSMUSG00000003410	Elavl3	protein_coding	2.68022193665877	10.3296159078652	1.75542453088294	4.41333489044776	2.1097544103742	4.21024180389292	4.2497655800203	-0.0430296166634516	0.323321432425361	0.660630757116307	0.86354611408438
ENSMUSG00000003411	Rab3b	protein_coding	17.8681462443918	15.0248958659858	12.2879717161806	6.17866884662686	7.38414043630969	15.4375532809407	12.3635627317392	-0.178598497988983	0.34120883982452	0.253527983224135	0.548651817794012
ENSMUSG00000003418	St8sia6	protein_coding	0	0.93905599162411	0.877712265441469	6.17866884662686	3.16463161556129	5.61365573852389	2.79562074296294	0.204766761406885	0.420045292638176	0.0357458907383572	NA
ENSMUSG00000003420	Fcgrt	protein_coding	244.793603548167	246.971725797141	286.134198533919	287.749434857194	392.414320329601	318.574963161231	296.106374371209	0.293034973159641	0.180773975768279	0.0582210477259552	0.230100896302502
ENSMUSG00000003421	Nosip	protein_coding	176.894647819479	187.811198324822	165.887618168438	197.71740309206	243.67663439822	224.546229540956	199.422288557329	0.261750593300928	0.180130414497395	0.0888228871936503	0.299554494059905
ENSMUSG00000003423	Pih1d1	protein_coding	93.8077677830568	92.0274871791628	100.936910525769	125.338710888716	126.585264622452	131.920909855311	111.769508475745	0.325395542873677	0.208604519269312	0.0561692474595917	0.225407041065295
ENSMUSG00000003429	Rps11	protein_coding	928.250197396153	971.922951330954	874.201416379703	1284.2804531203	1539.06584236798	951.514647679799	1091.53925137915	0.37504197316971	0.183325972491011	0.0173947295929907	0.103201907455826
ENSMUSG00000003435	Supt5	protein_coding	753.142364201113	692.084265826969	636.341392445065	789.104278412059	714.151867911665	593.644094348901	696.411377190962	0.0112215587633802	0.149457418996444	0.937186802989024	0.979881189350875
ENSMUSG00000003437	Paf1	protein_coding	504.775131404068	374.68334065802	377.416274139832	473.109500256	561.194673159536	362.080795134791	442.209952458708	0.11431308327122	0.180719656396462	0.45772881524794	0.73442424698286
ENSMUSG00000003438	Timm50	protein_coding	167.067167385063	179.359694400205	136.045401143428	127.104044844895	191.987651344052	154.375532809407	159.323248654508	-0.0187545648401044	0.190085463505419	0.90057561959891	0.969340416904593
ENSMUSG00000003444	Med29	protein_coding	35.7362924887836	38.5012956565885	29.84221702501	31.7760112112239	48.5243514386065	25.2614508233575	34.9402697739283	0.014764898717184	0.25101741930638	0.934565120851155	0.979301037586335
ENSMUSG00000003452	Bicd1	protein_coding	142.051762642915	102.357103087028	131.65683981622	94.445366655582	64.347509516413	72.9775246008105	101.306017719828	-0.55124051541894	0.263694898399771	0.00757263196985528	0.0567722245153322
ENSMUSG00000003458	Ncstn	protein_coding	1247.19660785855	1414.21832338591	1362.20943596516	1402.5578281843	1160.36492570581	1240.61791821378	1304.52750655225	-0.0657101607570034	0.134823844605092	0.582725104693511	0.821855887844517
ENSMUSG00000003464	Pex19	protein_coding	515.496019150703	441.356316063332	452.899528967798	518.125516138567	596.005620930711	562.76898778702	514.441998173022	0.211220283651919	0.149201988494512	0.114681425163177	0.350578961667752
ENSMUSG00000003469	Phyhip	protein_coding	0	0	0	0.882666978089552	1.0548772051871	1.40341393463097	0.556826352984604	0.0440515453567707	0.339070469679174	0.303524095663876	NA
ENSMUSG00000003484	Cyp4f18	protein_coding	9.82748043441548	35.6841276817162	12.2879717161806	5.29600186853731	6.32926323112259	7.01706967315486	12.7403191008545	-0.742639129166559	0.972473091825583	0.0165635373114352	0.0997173720591736
ENSMUSG00000003500	Impdh1	protein_coding	100.955026280814	99.5399351121556	74.6055425625249	104.154703414567	130.8047734432	103.852631162692	102.318768662659	0.209293421082892	0.215867449427802	0.219682487298824	0.507959093740472
ENSMUSG00000003518	Dusp3	protein_coding	247.473825484826	255.423229721758	242.248585261846	225.080079412836	181.438879292181	221.739401671694	228.900666807523	-0.195066315396155	0.169938575051333	0.1824668742872	0.45764942657345
ENSMUSG00000003526	Prodh	protein_coding	86.6605092853001	95.7837111456592	76.3609670934078	87.3840308308656	145.57305431582	63.1536270583937	92.485983288241	0.114190704311185	0.235175142644973	0.510586130542045	0.774529572561598
ENSMUSG00000003527	Dgcr14	protein_coding	86.6605092853001	83.5759832545458	87.7712265441469	116.512041107821	106.542597723897	101.04580329343	97.0180268681901	0.242788794422421	0.20948539891077	0.150504006290731	0.40968876810662
ENSMUSG00000003528	Slc25a1	protein_coding	561.953199386121	649.826746203884	595.088915969316	679.653573128955	654.023867216001	798.542528805023	656.514805118217	0.203306662108891	0.148691673891099	0.133201847751371	0.38137977945316
ENSMUSG00000003531	Dgcr6	protein_coding	35.7362924887836	46.0137435895814	30.7199292904514	67.0826903348059	70.6767727475356	72.9775246008105	53.8678255086614	0.729630935563404	0.319974574479451	0.00287249322120674	0.0275573557030037
ENSMUSG00000003534	Ddr1	protein_coding	635.212598988128	727.768393508685	677.593868920814	860.600303637313	889.261483972724	700.303553380855	748.45670040142	0.225082047339092	0.151222902931641	0.0962858682808781	0.314497741837333
ENSMUSG00000003541	Ier3	protein_coding	335.921149394565	344.633548926048	297.544457984658	285.101433922925	314.353407145755	360.67738120016	323.038563095685	-0.0233588475375874	0.156600647572745	0.862492978902709	0.956225727525948
ENSMUSG00000003545	Fosb	protein_coding	5512.32311639486	5282.18995288562	5268.0290171797	11477.3187160984	8960.12698085921	7243.01931663045	7290.50118334138	0.726292661046299	0.179969115687622	9.05027932436965e-06	0.000253089973934175
ENSMUSG00000003546	Klc4	protein_coding	816.574283368704	972.862007322578	855.769458805432	1258.6831107557	1054.8772051871	1295.35106166439	1042.35285451732	0.399367119353302	0.154238431050937	0.00406417028607374	0.0361474616449204
ENSMUSG00000003549	Ercc1	protein_coding	46.4571802354186	55.4043035058225	35.1084906176588	52.0773517072835	54.8536146697291	60.3467991891318	50.7079566541741	0.161473256829185	0.246441052786785	0.361873461617404	0.659233716192508
ENSMUSG00000003555	Cyp17a1	protein_coding	0	0	0.877712265441469	0	0	0	0.146285377573578	-0.0144499945694871	0.336172408188973	0.866488626124063	NA
ENSMUSG00000003559	As3mt	protein_coding	351.109073702298	246.032669805517	276.479363614063	292.162769747642	325.957056402813	207.705262325384	283.241032599619	-0.0530054438374274	0.185610937735158	0.728011186959741	0.897695374003246
ENSMUSG00000003573	Homer3	protein_coding	1.78681462443918	0.93905599162411	2.63313679632441	7.06133582471641	7.38414043630969	7.01706967315486	4.47025889109478	0.267271285618671	0.469949484888502	0.0457004154729692	0.197374132369555
ENSMUSG00000003575	Crtc1	protein_coding	58.0714752942733	78.8807032964252	60.5621463154614	69.7306912690746	63.2926323112259	50.522901646715	63.5100916888626	-0.0537077817791042	0.220716151302466	0.744442302804166	0.905723168405647
ENSMUSG00000003581	Rnf215	protein_coding	61.6451045431516	62.9167514388154	44.7633255375149	52.9600186853731	62.2377551060388	39.2955901696672	53.9697575800935	-0.064049223590589	0.2325276732717	0.701015048043922	0.884858020551506
ENSMUSG00000003585	Sec14l2	protein_coding	23.2285901177093	25.354511773851	23.6982311669197	13.2400046713433	7.38414043630969	12.6307254116787	17.5893672629686	-0.610460454697632	0.556635732209462	0.0250961990392969	0.133690280023071
ENSMUSG00000003604	Aven	protein_coding	188.508942878333	208.470430140552	152.721934186816	134.165380669612	143.463299905445	150.165291005514	162.915879797712	-0.280669888171523	0.197614081810315	0.0847071880238576	0.291722068657624
ENSMUSG00000003617	Cp	protein_coding	2.68022193665877	3.75622396649644	4.38856132720735	3.53066791235821	3.16463161556129	4.21024180389292	3.62175809369583	0.000643793678044864	0.318822749122829	0.999613122288694	NA
ENSMUSG00000003623	Crot	protein_coding	465.465209666406	469.527995812055	560.858137617099	777.629607696895	623.432428265575	1010.4580329343	651.228568665388	0.608224423854566	0.202044936915267	0.000548772135462831	0.00778818843052844
ENSMUSG00000003644	Rps6ka1	protein_coding	1949.41475526314	1810.49995185128	1636.0556627829	2257.86212995307	2009.54107588142	1691.11379123032	1892.41456116036	0.119576928908322	0.146316630003669	0.365978768306765	0.663180355217757
ENSMUSG00000003660	Snrnp200	protein_coding	1283.82630765955	1308.10499633239	1242.84056786512	1110.39505843666	818.584711225188	819.593737824488	1097.22422989056	-0.418626600255686	0.164931682639726	0.00403913166028643	0.0360094418906738
ENSMUSG00000003662	Ciao1	protein_coding	209.950718371603	222.556270014914	205.384670113304	179.181396552179	235.237616756723	223.142815606325	212.575581235841	-0.00243225925464365	0.167763987667941	0.982493087172145	0.996093737681475
ENSMUSG00000003680	Taf6l	protein_coding	104.528655529692	105.1742710619	99.181485994886	107.685371326925	142.408422700258	115.07994263974	112.343024875567	0.171864867827709	0.199799661957806	0.292208819038026	0.590402783358986
ENSMUSG00000003721	Insig2	protein_coding	371.657441883349	455.442155937693	462.554363887654	561.376198064955	424.060636485213	617.502131237628	482.098821249415	0.250225388930541	0.178394029658908	0.101455510447609	0.325954643780393
ENSMUSG00000003731	Kpna6	protein_coding	706.685183965695	669.54692202799	652.140213223012	612.570882794149	599.170252546272	586.627024675746	637.790079872144	-0.148110165331439	0.134184841425184	0.226357042032615	0.516290620972627
ENSMUSG00000003746	Man1a	protein_coding	615.557638119297	575.641322865579	657.40648681566	520.773517072835	515.834953336491	576.803127133329	577.002840890532	-0.166898336344375	0.142146729389579	0.192064703115986	0.471482539906173
ENSMUSG00000003752	Itpkc	protein_coding	303.75848615466	366.231836733403	339.674646725849	485.466837949253	456.761829846013	456.109528755066	401.333861027374	0.416765368132905	0.160846240682901	0.00370067521420288	0.0336059515700332
ENSMUSG00000003762	Coq8b	protein_coding	53.6044387331753	65.7339194136877	64.9507076426687	63.5520224224477	67.5121411319743	75.7843524700725	65.1895969690044	0.0992197635908331	0.217742967369113	0.556645176986231	0.804820012556983
ENSMUSG00000003778	Brd8	protein_coding	762.076437323309	654.522026162005	698.658963291409	654.056230764358	516.889830541678	548.73484844071	639.156389420578	-0.249954821583758	0.154967713449924	0.0681597372222889	0.254300533769669
ENSMUSG00000003779	Kif20a	protein_coding	233.179308489313	177.481582416957	179.931014415501	112.098706217373	104.432843313523	67.3638688622867	145.747887285825	-0.939115287137059	0.254324258411059	2.3123380321404e-05	0.000567911722211885
ENSMUSG00000003808	Farsa	protein_coding	156.346279638428	155.883294609602	135.167688877986	152.701387209492	187.768142523303	92.6253196856441	146.748685424076	-0.0234008069331472	0.205389232853577	0.883961773373507	0.964408860558721
ENSMUSG00000003809	Gcdh	protein_coding	223.351828054897	224.434381998162	195.729835193448	270.096095295403	273.213196143458	221.739401671694	234.760789726177	0.201989852379904	0.171849430503017	0.174236376964223	0.445198808831571
ENSMUSG00000003810	Mast2	protein_coding	1131.94706458222	1202.93072527048	1105.03974219081	1272.80578240513	1129.77348675538	1327.6295821609	1195.02106389415	0.100534816842718	0.131767837767204	0.410890830930242	0.700881734690477
ENSMUSG00000003812	Dnase2a	protein_coding	84.8736946608609	52.5871355309502	68.4615567044346	82.0880289623283	127.640141827639	98.238975424168	85.6482555183968	0.410327967283236	0.276753414681261	0.0425683734950467	0.188812342784742
ENSMUSG00000003813	Rad23a	protein_coding	211.737532996043	211.287598115425	169.398467230204	230.376081281373	235.237616756723	188.05746724055	207.682460603386	0.111157267630739	0.175000643421054	0.462342252019766	0.737456608414027
ENSMUSG00000003814	Calr	protein_coding	9211.02938898396	8962.3503840605	8694.61770146319	11347.5666703193	10601.5159121303	10510.1669564513	9887.87450223477	0.247876779320363	0.119065216579763	0.0260318514071666	0.137433192809799
ENSMUSG00000003824	Syce2	protein_coding	36.6296998010031	37.5622396649644	29.84221702501	15.8880056056119	33.7560705659871	21.0512090194646	29.1215736136735	-0.25669621540979	0.322890671746104	0.175659455112076	0.447399309156666
ENSMUSG00000003847	Nfat5	protein_coding	1286.50652959621	1248.94446886007	1413.11674736077	958.576338205253	783.773763454014	1117.11749196625	1134.67255657376	-0.406887161002814	0.166340985928104	0.00547203851516478	0.0450661244942449
ENSMUSG00000003848	Nob1	protein_coding	115.249543276327	110.808607011645	73.7278302970834	83.8533629185074	135.024282263949	82.8014221432273	100.24417465179	0.00805251282756305	0.217990133109616	0.966134546662841	0.991286517862478
ENSMUSG00000003849	Nqo1	protein_coding	468.145431603065	455.442155937693	535.404481919296	682.301574063223	987.365064055124	1062.38434851565	698.507176015675	0.836101058159957	0.197667307744301	3.06208156692479e-06	9.87766141279429e-05
ENSMUSG00000003863	Ppfia3	protein_coding	172.427611258381	250.727949763637	186.075000273591	323.056113980776	320.682670376878	411.200282846875	277.361604750023	0.706124329100281	0.213485770381415	0.000151728938444939	0.00269650522150301
ENSMUSG00000003865	Gys1	protein_coding	246.580418172607	218.800046048418	217.672641829484	224.197412434746	244.731511603407	189.460881175181	223.573818543974	-0.0365247896927641	0.165802595580311	0.79637914253567	0.929704668321938
ENSMUSG00000003868	Ruvbl2	protein_coding	205.483681810505	280.777741495609	183.441863477267	165.058724902746	206.755932216671	159.989188547931	200.251188741788	-0.24247424148683	0.20499580505646	0.142952081188591	0.397924937682095
ENSMUSG00000003873	Bax	protein_coding	59.8582899187125	83.5759832545458	60.5621463154614	68.848024290985	88.6096852357162	77.1877664047035	73.1069825700207	0.124733133682315	0.221885445235436	0.465448456435855	0.740177245293591
ENSMUSG00000003882	Il7r	protein_coding	14.2945169955134	13.1467838827375	7.89941038897322	63.5520224224477	42.1950882074839	63.1536270583937	34.0402414925916	2.10264246112227	0.42824926806077	5.5331602873299e-08	2.92696440514035e-06
ENSMUSG00000003923	Tfam	protein_coding	398.459661249937	376.561452641268	437.100708189852	316.877445134149	402.963092381471	328.398860703647	376.726870050054	-0.168689417141056	0.160621231818751	0.231096377166875	0.52229805225846
ENSMUSG00000003929	Zfp81	protein_coding	118.823172525205	89.2103192042904	124.635141692689	78.5573610499701	99.1584572875872	79.9945942739654	98.3965076722845	-0.256076486322471	0.22609277944724	0.143185002445026	0.398353420741227
ENSMUSG00000003934	Efnb3	protein_coding	3.57362924887836	3.75622396649644	3.51084906176588	0.882666978089552	4.21950882074839	1.40341393463097	2.89104866843493	-0.0564400638826515	0.329479802599044	0.529719091702025	NA
ENSMUSG00000003948	Mmd	protein_coding	99.1682116563744	97.6618231289074	143.944811532401	120.042709020179	181.438879292181	137.534565593835	129.96516670398	0.25145695360021	0.228327352898588	0.154925918394245	0.416688750113162
ENSMUSG00000003949	Hlf	protein_coding	0	1.87811198324822	1.75542453088294	6.17866884662686	1.0548772051871	7.01706967315486	2.98069203985	0.130487713920752	0.361870981690892	0.134546393152944	NA
ENSMUSG00000003955	Fam162a	protein_coding	1101.57121596675	1477.13507482472	1287.60389340264	2226.08611874185	2371.3639572606	4043.23554567183	2084.49930097806	1.08153080895002	0.231506983959259	2.78334290585768e-07	1.23850573008002e-05
ENSMUSG00000003970	Rpl8	protein_coding	2682.00875128321	2767.39800731625	2153.02818712792	2659.47560498382	3640.38123510068	2224.41108639009	2687.78381203366	0.126486844640767	0.174101165318291	0.40025823381923	0.69358852063374
ENSMUSG00000003992	Ssbp2	protein_coding	41.9901436743207	39.4403516482126	45.6410378029564	38.8373470359403	75.9511587734711	84.2048360778583	54.3441458354599	0.3887537873423	0.325272410632388	0.0663276764396263	0.249309668783877
ENSMUSG00000004018	Fancl	protein_coding	45.563772923199	46.9527995812055	57.929009519137	51.194684729194	46.4145970282323	64.5570409930247	52.1019841289988	0.0547098974689478	0.228575264982621	0.749216336011275	0.908244006981056
ENSMUSG00000004032	Gstm5	protein_coding	118.823172525205	121.13822291951	125.51285395813	160.645390012298	176.164493266245	228.756471344848	155.173434004373	0.524418901507766	0.219337021247616	0.00415325354422057	0.0366168839571754
ENSMUSG00000004035	Gstm7	protein_coding	37.5231071132227	20.6592318157304	25.4536556978026	39.7200140140298	62.2377551060388	23.8580368887265	34.9086334392585	0.275595046229471	0.335990060471795	0.156993201466431	0.420157464175771
ENSMUSG00000004038	Gstm3	protein_coding	185.828720941674	186.872142333198	218.550354094926	218.018743588119	399.79846076591	291.910098403242	250.163086687845	0.505521680633644	0.236480212063825	0.00825791986616058	0.0605007601235562
ENSMUSG00000004040	Stat3	protein_coding	1173.93720825654	1586.06556985312	1415.74988415709	1482.88052319045	1160.36492570581	1361.31151659204	1363.38493795917	-0.0459933304698314	0.152026132076376	0.723472192463689	0.895476626015148
ENSMUSG00000004043	Stat5a	protein_coding	73.2593996020063	75.1244793299288	97.4260614640031	79.4400280280596	80.1706675942195	53.3297295159769	76.458394255699	-0.118070217901459	0.222176258449063	0.482505847572863	0.753492048712824
ENSMUSG00000004044	Cavin1	protein_coding	16.9747389321722	26.2935677654751	21.9428066360367	11.4746707151642	10.548772051871	14.0341393463097	16.8781159078381	-0.35200919550208	0.421686496168917	0.0860968791427067	0.294763449773707
ENSMUSG00000004054	Map3k11	protein_coding	435.08936105094	490.187227627785	409.891627961166	551.66686130597	465.20084748751	471.547082036007	470.597167911563	0.130571521765756	0.15132780072353	0.336644085916498	0.636954524240957
ENSMUSG00000004056	Akt2	protein_coding	292.144191095806	327.730541076814	253.658844712585	280.688099032477	297.475371862762	293.313512337873	290.835093353053	-0.00227423261440711	0.157651489286184	0.984366487870152	0.996403102583906
ENSMUSG00000004069	Dnaja3	protein_coding	682.563186535766	669.54692202799	638.97452924139	622.280219553134	655.078744421188	482.774393513054	625.20299921542	-0.141981161841267	0.153136269526374	0.295015726506669	0.593605293151613
ENSMUSG00000004070	Hmox2	protein_coding	168.853982009502	143.675566718489	165.009905902996	157.99738907803	171.944984445497	159.989188547931	161.245169450407	0.0277570272254182	0.171357966064385	0.854344298394259	0.953861034597546
ENSMUSG00000004071	Cdip1	protein_coding	208.163903747164	169.03007849234	163.254481372113	157.11472209994	150.847440341755	159.989188547931	168.066635766874	-0.156162840703005	0.180654828355356	0.304626216756109	0.603784885798921
ENSMUSG00000004085	Map3k20	protein_coding	234.966123113752	178.420638408581	206.262382378745	118.277375064	159.286457983252	98.238975424168	165.90865872875	-0.602789074127601	0.239250670396057	0.00223018008346223	0.0228748437170848
ENSMUSG00000004096	Cwc15	protein_coding	762.969844635529	730.585561483558	686.370991575229	835.885628250805	956.773625104698	1017.47510260745	831.676792276212	0.321225595473571	0.146999198097567	0.0154684262526742	0.0952469763030963
ENSMUSG00000004099	Dnmt1	protein_coding	704.898369341256	701.47482574321	602.110614092848	415.736146680179	372.371653431046	314.364721357338	518.492721774313	-0.805842544676709	0.174423994631902	5.30874458269069e-07	2.2125618950834e-05
ENSMUSG00000004100	Ppan	protein_coding	125.077023710742	134.285006802248	81.6272406860566	98.8587015460298	120.256001391329	53.3297295159769	102.23895060873	-0.176644919660859	0.248399662399614	0.317202593032259	0.615626621130206
ENSMUSG00000004105	Angptl2	protein_coding	2.68022193665877	5.63433594974466	3.51084906176588	6.17866884662686	1.0548772051871	1.40341393463097	3.41039448910237	-0.0324361726708135	0.323726588704856	0.727275562062942	NA
ENSMUSG00000004110	Cacna1e	protein_coding	15.187924307733	17.8420638408581	28.086792494127	53.8426856634626	23.2072985141162	51.926315581346	31.6821800669405	0.695021995167411	0.493084166930131	0.0148886165759943	0.0926954239416537
ENSMUSG00000004113	Cacna1b	protein_coding	37.5231071132227	31.9279037152197	28.9645047595685	33.541345167403	27.4268073348646	37.8921762350362	32.8793073875525	0.00096386641295363	0.247498287296714	0.999845807837917	0.999949548879226
ENSMUSG00000004127	Trmt10a	protein_coding	64.3253264798104	73.2463673466806	62.3175708463443	30.0106772550448	46.4145970282323	22.4546229540956	49.794860318368	-0.788147271098987	0.359728497153186	0.00300923908108722	0.0283551482031851
ENSMUSG00000004151	Etv1	protein_coding	8.93407312219589	15.0248958659858	12.2879717161806	10.5920037370746	4.21950882074839	14.0341393463097	10.8487654347492	-0.0752035494501076	0.306809430465287	0.587463598009961	0.82469488487452
ENSMUSG00000004187	Kifc2	protein_coding	50.9242167965166	65.7339194136877	73.7278302970834	127.986711822985	123.42063300689	123.500426247526	94.2156229307814	0.87020484140313	0.257004816519306	8.16729632764273e-05	0.00161943677773141
ENSMUSG00000004207	Psap	protein_coding	3458.37970560203	4406.05071270032	4149.82359100727	5017.07910346101	5273.3311487303	4815.11320971886	4519.96291186997	0.292002368246803	0.140834492024745	0.0227686608945239	0.124856410063299
ENSMUSG00000004221	Ikbkg	protein_coding	402.926697811035	382.195788591013	416.913326084698	350.418790301552	338.615582865059	378.921762350362	378.331991333953	-0.142504760190104	0.147176012713087	0.278682168385124	0.576897513483562
ENSMUSG00000004233	Wars2	protein_coding	138.478133394036	138.980286760368	137.800825674311	125.338710888716	158.231580778065	109.466286901216	134.715970732785	-0.0518233826281423	0.186345235947825	0.736961025733833	0.902143952715568
ENSMUSG00000004263	Atn1	protein_coding	66.1121411042496	61.0386394555671	57.929009519137	80.3226950061492	84.3901764149679	78.5911803393344	71.3973069732342	0.274581222602372	0.234331805036407	0.126746745323197	0.371402577957514
ENSMUSG00000004264	Phb2	protein_coding	551.232311639486	507.090235477019	424.812736473671	534.896188722268	738.414043630969	426.637836127815	530.513892011872	0.146084785589268	0.187435702667793	0.353567779446706	0.652014497226867
ENSMUSG00000004266	Ptpn6	protein_coding	177.788055131698	202.836094190808	190.463561600799	336.296118652119	325.957056402813	359.273967265529	265.435808873961	0.78205072479826	0.176927471273486	1.45747150872893e-06	5.23755022697385e-05
ENSMUSG00000004267	Eno2	protein_coding	0	2.81716797487233	1.75542453088294	0.882666978089552	1.0548772051871	1.40341393463097	1.31892510394382	-0.0167409501231361	0.330715908165802	0.787227040626987	NA
ENSMUSG00000004268	Emg1	protein_coding	308.225522715758	300.497917319715	244.004009792728	240.085418040358	354.438740942865	207.705262325384	275.826145189468	-0.057960896817223	0.188915444077891	0.706894478014294	0.888182589309713
ENSMUSG00000004270	Lpcat3	protein_coding	718.299479024549	620.716010463537	649.507076426687	784.690943521611	704.657973064982	809.769840282071	714.606887130573	0.178511294971478	0.141616534898243	0.166186281620433	0.433189568338307
ENSMUSG00000004285	Atp6v1f	protein_coding	201.016645249407	206.592318157304	200.996108786096	297.458771616179	302.749757888697	254.017922168206	243.805253977648	0.426640950335268	0.177011618041194	0.00581936632711445	0.0470305519032663
ENSMUSG00000004296	Il12b	protein_coding	4.46703656109794	8.45150392461699	7.89941038897322	5.29600186853731	8.43901764149678	8.42048360778583	7.16224233208468	0.0136478845952775	0.306557662289669	0.91915571410808	0.974591504870347
ENSMUSG00000004317	Clcn5	protein_coding	537.831201956192	407.550300364864	489.76344411634	392.78680524985	325.957056402813	270.858889383778	404.12461624564	-0.450488124245434	0.194358677330553	0.00651672659583917	0.0512963354154271
ENSMUSG00000004319	Clcn3	protein_coding	1512.53857958776	1519.39259444781	1563.20554475126	1489.94185901516	1223.65755801703	1670.06258221086	1496.46645300498	-0.056026342947302	0.142619121241061	0.660617489961428	0.86354611408438
ENSMUSG00000004328	Hif3a	protein_coding	55.3912533576145	37.5622396649644	38.6193396794246	50.3120177511044	21.097544103742	25.2614508233575	38.0406408967012	-0.187745285861412	0.292108699148763	0.294091695644918	0.592372954787906
ENSMUSG00000004347	Pde1c	protein_coding	26.8022193665877	28.1716797487233	16.6765330433879	20.3013404960597	28.4816845400516	23.8580368887265	24.0485823472561	0.00786689498981393	0.265405478819562	0.966484142366407	0.991286517862478
ENSMUSG00000004356	Utp20	protein_coding	954.159009450521	1015.11952694566	1044.47759587535	883.549645067641	935.676081000956	943.094164072013	962.67933706869	-0.108437961976163	0.128549626981962	0.358207991275508	0.656230535739335
ENSMUSG00000004359	Spic	protein_coding	0	0	0	0.882666978089552	3.16463161556129	1.40341393463097	0.90845208804697	0.0697074999879283	0.344855141814498	0.126414050185681	NA
ENSMUSG00000004364	Cul3	protein_coding	1487.52317484562	1263.96936472605	1418.38302095341	1519.06986929212	1388.21840202622	1834.26201256268	1485.23764073435	0.153702394451762	0.147843507060952	0.248287853409706	0.542455753031333
ENSMUSG00000004366	Sst	protein_coding	9.82748043441548	17.8420638408581	11.4102594507391	4.41333489044776	5.27438602593549	5.61365573852389	9.06353006348663	-0.374674276285028	0.544923609282561	0.0508565293668506	0.211259866224899
ENSMUSG00000004383	Large1	protein_coding	65.21873379203	79.8197592880493	78.1163916242908	60.9040214881791	53.798737464542	72.9775246008105	68.4725280429836	-0.160018004172752	0.22597354748066	0.348262769593672	0.647359287893199
ENSMUSG00000004393	Ddx56	protein_coding	150.092428452891	174.664414442084	115.858019038274	131.517379735343	150.847440341755	101.04580329343	137.337580883963	-0.128421338180318	0.205096636198634	0.430420817983172	0.714845507702054
ENSMUSG00000004394	Tmed4	protein_coding	273.382637539194	311.766589219204	324.753538213344	385.725469425134	398.743583560723	390.14907382741	347.420148630835	0.316349485570815	0.159741371156426	0.0254172497955431	0.134830845777269
ENSMUSG00000004446	Bid	protein_coding	105.422062841911	182.176862375077	118.491155834598	118.277375064	142.408422700258	130.51749592068	132.882229122754	-0.0331533630917503	0.203734680448484	0.832791922674979	0.944546742495671
ENSMUSG00000004451	Ralb	protein_coding	728.126959458965	666.729754053118	662.672760408309	792.634946324417	782.718886248827	715.741106661796	724.770735525905	0.134025947063243	0.135209476405018	0.280562388797064	0.578997187301975
ENSMUSG00000004455	Ppp1cc	protein_coding	528.003721521777	457.320267920942	448.510967640591	417.501480636358	456.761829846013	335.415930376802	440.585699657081	-0.194488289068311	0.164468981299583	0.174085074165583	0.444962508371534
ENSMUSG00000004460	Dnajb11	protein_coding	1834.16521198682	1960.74891051114	1834.41863477267	1983.35269976722	1866.07777597598	1884.7849142094	1893.92469120387	0.0239177462802492	0.120480092056811	0.834671124798126	0.945119335908303
ENSMUSG00000004462	Tbccd1	protein_coding	159.026501575087	165.273854525843	169.398467230204	161.528056990388	156.121826367691	105.256045097323	152.767458631089	-0.151372795871965	0.193994185383217	0.340684080207121	0.641088779954543
ENSMUSG00000004473	Clec11a	protein_coding	2.68022193665877	2.81716797487233	3.51084906176588	0.882666978089552	3.16463161556129	5.61365573852389	3.11153221757862	0.00344967008685937	0.322435537090853	0.974015667944721	NA
ENSMUSG00000004500	Zfp324	protein_coding	47.3505875476382	59.1605274723189	43.007901006632	47.6640168168358	62.2377551060388	39.2955901696672	49.7860630198551	0.0040762763753853	0.232366364735349	0.985247923063232	0.996524700601965
ENSMUSG00000004508	Gab2	protein_coding	319.839817774613	319.279037152197	333.530660867758	330.117449805492	337.560705659871	289.10327053398	321.571823632319	-0.0158655806099002	0.14896149724965	0.899370729896532	0.969177188953503
ENSMUSG00000004530	Coro1c	protein_coding	1758.22559044815	1771.05960020307	1669.40872886967	1861.54465679086	1507.41952621236	2067.22872571142	1772.48113803926	0.0526129956956805	0.14309617780659	0.6853704953889	0.876133370570581
ENSMUSG00000004535	Tax1bp1	protein_coding	7030.22213985594	7514.32604497613	8482.21133322636	13186.1619856798	8514.96880027026	13437.6884240916	9694.26312135001	0.536987758323159	0.190812295753384	0.00127138152615161	0.0150095224097592
ENSMUSG00000004540	Psg17	protein_coding	5.36044387331753	8.45150392461699	6.14398585809028	0	2.1097544103742	1.40341393463097	3.91151700017166	-0.248130916051741	0.459661068986071	0.0328828730626515	NA
ENSMUSG00000004552	Ctse	protein_coding	122.396801774084	138.041230768744	132.534552081662	276.27476414203	204.646177806297	134.727737724573	168.103544049565	0.518081043814736	0.261520586642017	0.0111524578975324	0.0752231544947695
ENSMUSG00000004558	Ndrg2	protein_coding	729.020366771185	437.600092096835	498.540566770754	729.965590880059	710.987236296104	449.092459081911	592.534385316141	0.127680290656438	0.199937181913557	0.434373224547008	0.718054251985542
ENSMUSG00000004561	Mettl17	protein_coding	103.635248217472	93.905599162411	93.9152124022372	115.629374129731	140.298668289884	88.4150778817512	105.966530013915	0.168486988570735	0.210658765787422	0.315669695284345	0.614246536328856
ENSMUSG00000004562	Arhgef40	protein_coding	71.4725849775671	76.0635353215529	61.4398585809028	55.6080196196418	47.4694742334194	50.522901646715	60.4293957299665	-0.289365633300854	0.254170562863331	0.119743998470009	0.359659907256852
ENSMUSG00000004565	Pnpla6	protein_coding	423.475065992085	435.721980113587	409.013915695725	389.256137337492	317.518038761317	311.557893488076	381.09050523138	-0.261204123340419	0.161123391655036	0.0647862302996909	0.246021806778118
ENSMUSG00000004567	Mcoln1	protein_coding	191.189164814992	253.54511773851	171.153891761086	193.304068201612	164.560844009187	202.09160658686	195.974115518708	-0.0978286342205041	0.185463067186375	0.52430445406809	0.783278372002508
ENSMUSG00000004568	Arhgef18	protein_coding	336.814556706785	405.672188381615	379.171698670715	436.037487176239	349.164354916929	377.518348415731	380.729772378002	0.0431619917233572	0.154842386617417	0.756914931739188	0.912128440309157
ENSMUSG00000004591	Pkn2	protein_coding	1553.63531594986	1432.99944321839	1675.55271472776	1435.21650637361	1227.87706683778	1736.02303713851	1510.21734737432	-0.0677009491212302	0.150591852512853	0.611326619892815	0.837655934752441
ENSMUSG00000004609	Cd33	protein_coding	27.6956266788073	143.675566718489	133.412264347103	37.9546800578507	25.3170529244904	50.522901646715	69.7630153955759	-1.0723464839606	0.539496667216404	0.00255657928885728	0.0252635454350894
ENSMUSG00000004610	Etfb	protein_coding	41.0967363621011	46.9527995812055	39.4970519448661	48.5466837949253	75.9511587734711	68.7672827969176	53.4686188755811	0.393542876132301	0.298184661554227	0.0571464731177061	0.227458298289339
ENSMUSG00000004612	Nkg7	protein_coding	7.14725849775671	18.7811198324822	11.4102594507391	97.9760345679402	87.5548080305291	103.852631162692	54.4536852570232	2.86819539635216	0.374085180747311	1.18382463437433e-15	1.75589047974992e-13
ENSMUSG00000004626	Stxbp2	protein_coding	769.223695821066	837.637944528706	829.438090842188	1046.84303601421	968.377274361756	1028.7024140845	913.370409275405	0.286152112689457	0.134804138603056	0.0205183137298171	0.116088843836351
ENSMUSG00000004630	Pcp2	protein_coding	0	0	0	0	1.0548772051871	0	0.175812867531183	0.0142813750412785	0.336112747135288	0.761673283278001	NA
ENSMUSG00000004633	Chn2	protein_coding	240.326566987069	325.852429093566	314.220991028046	400.730808052656	358.658249763613	569.786057460175	368.262517064188	0.492981057090462	0.21780885269714	0.00644048087751068	0.0509080643656526
ENSMUSG00000004637	Wwox	protein_coding	53.6044387331753	56.3433594974466	68.4615567044346	72.3786922033432	50.6341058489807	85.6082500124893	64.505067166645	0.126457667593887	0.232984635063423	0.464952896644209	0.739904530696354
ENSMUSG00000004642	Slbp	protein_coding	450.277285358673	431.026700155466	409.891627961166	394.55213920603	448.322812204517	387.342245958148	420.235468474	-0.0558710850482864	0.144672405727657	0.665458172642782	0.866780556820566
ENSMUSG00000004655	Aqp1	protein_coding	182.255091692796	243.215501830644	234.349174872872	105.037370392657	217.304704268542	98.238975424168	180.06680308028	-0.46683352185191	0.289684386464818	0.0260894716567746	0.137536786048831
ENSMUSG00000004661	Arid3b	protein_coding	56.2846606698341	77.002591313177	67.5838444389931	82.9706959404179	46.4145970282323	61.7502131237628	65.3344337524029	-0.0340368475319596	0.226928208808056	0.834645268958748	0.945119335908303
ENSMUSG00000004665	Cnn2	protein_coding	159.026501575087	169.03007849234	140.433962470635	369.837463819522	376.591162251794	385.938832023517	266.809666772149	1.22961997603084	0.179254371895984	6.05288718349662e-13	6.73339192640591e-11
ENSMUSG00000004667	Polr2e	protein_coding	188.508942878333	231.946829931155	165.887618168438	192.421401223522	237.347371167097	168.409672155717	197.42030592071	0.0244020139886592	0.183273838797609	0.880614414697528	0.963048682952067
ENSMUSG00000004668	Abca13	protein_coding	42.8835509865403	38.5012956565885	35.9862028831002	72.3786922033432	49.5792286437936	57.5399713198698	49.4781569488726	0.414455459684739	0.304320233192459	0.0492629927813778	0.206970235431676
ENSMUSG00000004677	Myo9b	protein_coding	401.139883186595	466.710827837183	391.459670386895	436.920154154328	351.274109327304	374.71152054647	403.702694239796	-0.0890883008875861	0.155295846730401	0.514545321965432	0.777833350920765
ENSMUSG00000004698	Hdac9	protein_coding	18.7615535566114	22.5373437989786	37.7416274139832	36.1893461016716	45.3597198230452	58.9433852545008	36.5888293247985	0.49340081520806	0.397737982316357	0.037598790278705	0.174221163285307
ENSMUSG00000004707	Ly9	protein_coding	7.14725849775671	5.63433594974466	13.165683981622	23.8320084084179	15.8231580778065	36.4887623004053	17.0152012026255	1.03580269552964	0.67465368550659	0.00620536173451344	0.0494370287948677
ENSMUSG00000004709	Cd244	protein_coding	30.375848615466	61.9776954471913	53.5404481919296	177.416062596	103.377966108336	217.529159867801	107.369530137787	1.65054866997535	0.338577218992567	6.74302961341777e-08	3.51776879384129e-06
ENSMUSG00000004730	Adgre1	protein_coding	7.14725849775671	15.0248958659858	9.65483491985616	1.7653339561791	7.38414043630969	11.2273114770478	8.7006291921892	-0.118730096572102	0.332077742241404	0.356247973881839	0.654483982617892
ENSMUSG00000004748	Mtfp1	protein_coding	50.9242167965166	51.648079539326	50.0295991301637	55.6080196196418	98.1035800824001	46.3126598428221	58.7710258351451	0.221838754809331	0.269628340541682	0.231509458494917	0.52268884981578
ENSMUSG00000004768	Rab23	protein_coding	65.21873379203	68.55108738856	56.173584988254	71.4960252252537	52.7438602593549	60.3467991891318	62.4216818070974	-0.0200561894729526	0.216901855180695	0.899535570047487	0.969177188953503
ENSMUSG00000004771	Rab11a	protein_coding	1132.84047189444	1339.09384405598	1297.25872832249	1415.79783285564	1493.70612254493	1918.46684864054	1432.86064138567	0.303870307738612	0.160732104972113	0.0325169548923655	0.158590912497291
ENSMUSG00000004788	Eif2b2	protein_coding	225.138642679336	218.800046048418	189.585849335357	219.784077544298	239.457125577471	232.966713148741	220.955409055604	0.0995246458364211	0.163420132333901	0.488552888172657	0.759251838229494
ENSMUSG00000004789	Dlst	protein_coding	2003.01919399632	1926.94289481267	1927.45613490947	1840.36064931672	1976.83988252062	2137.39942244297	1968.66969633313	0.0204501521803656	0.124392879263625	0.863551537802428	0.956627178600969
ENSMUSG00000004798	Ulk2	protein_coding	191.189164814992	171.847246467212	163.254481372113	188.008066333074	154.012071957316	147.358463136252	169.278249013493	-0.0720985221771221	0.176592578721021	0.628466038665598	0.846892553573692
ENSMUSG00000004814	Ccl24	protein_coding	0	0	1.75542453088294	0.882666978089552	0	0	0.439681918162082	-0.00927126280428543	0.334755798998262	0.855705533131233	NA
ENSMUSG00000004815	Dgkq	protein_coding	209.950718371603	289.229245420226	256.291981508909	292.162769747642	200.426668985549	342.433000049957	265.082397347314	0.100117016316311	0.193284531174651	0.536723961313075	0.790659482786174
ENSMUSG00000004837	Grap	protein_coding	3.57362924887836	7.51244793299288	4.38856132720735	35.3066791235821	20.0426668985549	28.0682786926194	16.4820438706392	2.14417924018629	0.614995011506006	2.75426619035642e-05	0.000658282672889452
ENSMUSG00000004843	Chmp2b	protein_coding	2033.39504261178	1978.590974352	2110.89799838673	2139.58475488907	2124.52269124682	2704.37865203388	2181.89501892005	0.157729425733001	0.14066579150739	0.217159035415528	0.505362322577997
ENSMUSG00000004846	Plod3	protein_coding	130.43746758406	163.395742542595	83.3826652169396	127.104044844895	106.542597723897	79.9945942739654	115.142852031059	-0.152667713352079	0.232323733390707	0.374853075450808	0.670666057059516
ENSMUSG00000004849	Ap1s1	protein_coding	566.420235947219	552.164923074977	538.915330981062	738.792260660955	717.316499527227	708.724036988641	637.055547863347	0.346182767322094	0.139158126757726	0.00645632057558873	0.0510066182705389
ENSMUSG00000004864	Mapk13	protein_coding	834.442429613096	1420.79171532728	1159.45790264818	2595.92358256137	2144.56535814537	2641.22502497549	1799.4010022118	1.05121559176362	0.203007251910488	2.26844233204814e-08	1.31997169390601e-06
ENSMUSG00000004865	Srpk1	protein_coding	996.149153124842	911.823367867011	846.992336151018	767.03760395982	860.779799432672	788.718631262606	861.916815299661	-0.160548521203624	0.138337148737759	0.199936673604497	0.482973720771148
ENSMUSG00000004880	Lbr	protein_coding	645.933486734763	683.632761902352	656.528774550219	454.573493716119	391.359443124413	440.671975474125	545.449989250332	-0.577763533280838	0.153352820315716	3.85643939353087e-05	0.000864356616070052
ENSMUSG00000004891	Nes	protein_coding	3.57362924887836	0.93905599162411	2.63313679632441	8.82666978089552	5.27438602593549	5.61365573852389	4.47675559703029	0.1787881283783	0.381068284401062	0.130940414701816	0.378197314628442
ENSMUSG00000004895	Prcc	protein_coding	239.43315967485	248.849837780389	239.615448465521	308.050775353254	315.408284350942	296.120340207135	274.579640972015	0.28699351877392	0.16061087755921	0.043128280342277	0.190232496614224
ENSMUSG00000004896	Rrnad1	protein_coding	106.315470154131	96.7227671372833	88.6489388095884	78.5573610499701	127.640141827639	84.2048360778583	97.0149191760783	-0.00246547899878522	0.20806857271126	0.9837524349663	0.996355171388029
ENSMUSG00000004897	Hdgf	protein_coding	1968.17630881975	1727.86302458836	1382.39681807031	1204.84042509224	1610.7974923207	1059.57752064638	1492.27526492296	-0.312157545392509	0.188325989928659	0.0482446394898501	0.204360527373413
ENSMUSG00000004902	Slc25a18	protein_coding	1.78681462443918	4.69527995812055	4.38856132720735	2.64800093426866	0	1.40341393463097	2.48701179644445	-0.0847014487315578	0.340948875507709	0.304208266706191	NA
ENSMUSG00000004929	Thop1	protein_coding	206.377089122725	230.068717947907	191.34127386624	197.71740309206	156.121826367691	182.443811502026	194.011686983108	-0.171876675800646	0.178262929530028	0.255042897489178	0.550355726160857
ENSMUSG00000004931	Apba3	protein_coding	78.6198434753238	77.9416473048011	61.4398585809028	68.848024290985	72.7865271579098	61.7502131237628	70.2310189889476	-0.0576032186848833	0.211662039349391	0.723262087832211	0.895393731540565
ENSMUSG00000004933	Matk	protein_coding	8.0406658099763	12.2077278911134	9.65483491985616	17.653339561791	21.097544103742	21.0512090194646	14.9508868843239	0.424722966688659	0.488752459495723	0.0575402627092169	0.228724812014646
ENSMUSG00000004934	Pias4	protein_coding	191.189164814992	191.567422291318	186.075000273591	237.437417106089	280.597336579768	225.949643475586	218.802664090224	0.322314479334357	0.17932328565857	0.0366659819988403	0.171686673370614
ENSMUSG00000004936	Map2k1	protein_coding	1387.46155587702	1522.20976242268	1579.88207779464	1781.22196178472	1478.93784167231	2033.54679128028	1630.54333180528	0.198525714934843	0.151144599814486	0.141547491629509	0.395923097449782
ENSMUSG00000004937	Sgta	protein_coding	406.500327059913	406.61124437324	353.718042972912	541.957524546985	463.091093077136	478.564151709161	441.740397289891	0.299793493944122	0.15737732006494	0.0327175554199937	0.159210001913504
ENSMUSG00000004945	Tmem242	protein_coding	269.809008290316	235.703053897652	202.751533316979	270.978762273492	268.99368732271	277.875959056932	254.352000693014	0.164534451546162	0.168373584794913	0.263947980249765	0.561720212856757
ENSMUSG00000004947	Dtx2	protein_coding	44.6703656109794	52.5871355309502	37.7416274139832	49.4293507730149	62.2377551060388	36.4887623004053	47.1924994558953	0.0774283655276054	0.240640812767244	0.660340194620495	0.86354611408438
ENSMUSG00000004951	Hspb1	protein_coding	12.5077023710742	6.57339194136877	3.51084906176588	5.29600186853731	6.32926323112259	1.40341393463097	5.93677040141663	-0.0989917831324272	0.332038406850057	0.394684054438397	0.68839924597631
ENSMUSG00000004952	Rasa4	protein_coding	182.255091692796	238.520221872524	199.240684255213	193.304068201612	154.012071957316	119.290184443633	181.103720403849	-0.298990816229249	0.214536147837103	0.08166370587398	0.284959761413096
ENSMUSG00000004961	Syt5	protein_coding	12.5077023710742	25.354511773851	31.5976415558929	8.82666978089552	13.7134036674323	44.9092459081911	22.8181958428895	-0.0185900926584082	0.292848705316214	0.890459428325313	0.96661975309452
ENSMUSG00000004980	Hnrnpa2b1	protein_coding	9772.98258837008	8180.11674303762	8495.37701720798	8627.18704384728	10203.8272057748	7972.79456263855	8875.38086014605	0.00926261841935096	0.138397090278776	0.898642277658256	0.969077555311098
ENSMUSG00000004988	Fxyd4	protein_coding	57.1780679820537	35.6841276817162	30.7199292904514	37.9546800578507	21.097544103742	9.8238975424168	32.0763744430385	-0.362575587159872	0.40642472284269	0.0848039525563154	0.291856005055618
ENSMUSG00000004994	Ccdc130	protein_coding	67.8989557286887	64.7948634220636	55.2958727228126	65.3173563786268	78.0609131838453	65.9604549276557	66.2214027272821	0.0967715128211994	0.216820645032394	0.566071510472972	0.810772891657571
ENSMUSG00000004996	Mri1	protein_coding	72.3659922897867	75.1244793299288	54.4181604573711	71.4960252252537	90.7194396460904	67.3638688622867	71.9146609684529	0.116211079359471	0.221522556955313	0.495154733873936	0.764275245006565
ENSMUSG00000005034	Prkacb	protein_coding	852.310575857488	426.331420197346	761.854246403195	1281.63245218603	674.066534114556	644.166995995616	773.393704125705	0.221920791015257	0.243727213441599	0.220736061342299	0.509460850045408
ENSMUSG00000005043	Sgsh	protein_coding	60.751697230932	52.5871355309502	56.173584988254	60.0213545100895	55.9084918749162	50.522901646715	55.9941942969762	-0.0110210858711428	0.218236065189225	0.943036064020471	0.981980357393193
ENSMUSG00000005045	Chd5	protein_coding	2.68022193665877	6.57339194136877	8.77712265441469	7.06133582471641	5.27438602593549	9.8238975424168	6.69839265425182	0.0440435811679651	0.312781644034328	0.722621012296211	0.895228733625071
ENSMUSG00000005054	Cstb	protein_coding	260.87493516812	259.179453688254	297.544457984658	320.408113046507	382.920425482917	374.71152054647	315.939817652821	0.337154850603983	0.169403571969046	0.0228930281114209	0.125261707883431
ENSMUSG00000005057	Sh2b2	protein_coding	5.36044387331753	18.7811198324822	15.7988207779464	2.64800093426866	5.27438602593549	11.2273114770478	9.84834715349968	-0.216290392404038	0.390282533622253	0.134057139921756	0.382958925580862
ENSMUSG00000005069	Pex5	protein_coding	175.107833195039	197.201758241063	187.830424804474	251.560088755522	239.457125577471	195.074536913705	207.705294581213	0.236470151274914	0.179362988599945	0.12303151156809	0.36461189784792
ENSMUSG00000005078	Jkamp	protein_coding	125.077023710742	106.113327053524	118.491155834598	112.981373195463	113.926738160207	167.006258221086	123.93264602927	0.109797106143458	0.200162047096239	0.50086477599814	0.768416988604151
ENSMUSG00000005087	Cd44	protein_coding	831.762207676437	849.845672419819	888.244812626767	423.680149482985	673.011656909369	632.939684518568	716.580697272324	-0.495784771802631	0.192114361954374	0.00271795031439396	0.0265289485848169
ENSMUSG00000005102	Eif2ak4	protein_coding	240.326566987069	197.201758241063	199.240684255213	195.95206913588	183.548633702555	147.358463136252	193.938029243006	-0.202641838522062	0.185260265685744	0.191749655423076	0.471474164943234
ENSMUSG00000005103	Wdr1	protein_coding	3968.51528087941	3975.96306853648	3610.9082600262	3570.38792637224	3169.90600158723	3554.84749642025	3641.75467230364	-0.145117401416091	0.125556814956372	0.209487274840936	0.494755851884937
ENSMUSG00000005107	Slc2a9	protein_coding	64.3253264798104	98.6008791205315	86.8935142787055	104.154703414567	81.2255447994066	112.273114770478	91.2455138105831	0.160379061787766	0.221347147944159	0.347082758257205	0.646245377672817
ENSMUSG00000005125	Ndrg1	protein_coding	1518.7924307733	1880.92915122309	1961.68691326168	2996.65439061403	1851.30949510336	5366.65488602884	2596.00454450072	0.779195554001291	0.29989767003316	0.00114643649712182	0.0139298585915563
ENSMUSG00000005131	4930550C14Rik	protein_coding	0.893407312219589	1.87811198324822	0	1.7653339561791	0	2.80682786926194	1.22394685348481	0.0213883193767117	0.332080698054214	0.710455352081812	NA
ENSMUSG00000005142	Man2b1	protein_coding	499.41468753075	523.054187334629	509.950826221494	626.693554443582	574.908076826968	404.18321317372	523.034090921857	0.0553296426685506	0.165268019698839	0.704945342034667	0.886815374110463
ENSMUSG00000005148	Klf5	protein_coding	2874.09132341042	2211.47686027478	2141.61792767718	2533.25422711701	2573.90038065652	2140.20625031223	2412.42449490802	0.00441944892719017	0.148809493579805	0.978456068154333	0.995129752657328
ENSMUSG00000005150	Wdr83	protein_coding	71.4725849775671	67.6120313969359	50.9073113956052	73.2613591814328	81.2255447994066	47.716073777453	65.3658175880668	0.0586929853683983	0.226715542322823	0.73430065872793	0.90108079012516
ENSMUSG00000005161	Prdx2	protein_coding	486.013577847456	511.78551543514	473.086911072952	674.357571260417	906.139519255717	710.127450923272	626.918424299159	0.581091314363685	0.170901449572533	0.000157506150732898	0.00277082622609071
ENSMUSG00000005198	Polr2a	protein_coding	1648.33649104514	1571.97972997876	1596.55861083803	1704.42993469092	1119.22471470351	1338.85689363795	1496.56439581572	-0.16829001099	0.160513649949078	0.230225970775392	0.521342420574899
ENSMUSG00000005204	Senp3	protein_coding	451.170692670892	450.746875979573	456.410378029564	515.477515204298	525.328848183175	451.899286951173	475.172266169779	0.115839474579179	0.142103700196252	0.370089932808578	0.666581599096716
ENSMUSG00000005220	Corin	protein_coding	0	0.93905599162411	0	0	0	0	0.156509331937352	-0.0146688149302731	0.336189593102362	0.866488626124063	NA
ENSMUSG00000005225	Plekha8	protein_coding	1305.26808315282	1231.10240501921	1386.78537939752	1226.02443256639	970.48702877213	1300.96471740291	1236.7720077185	-0.13584743924728	0.147642921719655	0.299074374501605	0.597951131470171
ENSMUSG00000005233	Spc25	protein_coding	234.072715801532	169.03007849234	198.362971989772	142.109383472418	167.725475624749	137.534565593835	174.805865162441	-0.334819881529081	0.204135589784239	0.0458089740111169	0.197750048931218
ENSMUSG00000005237	Dnah2	protein_coding	6.25385118553712	7.51244793299288	8.77712265441469	1.7653339561791	11.6036492570581	2.80682786926194	6.4532054759073	-0.0631372599886243	0.320364957442128	0.580871559520748	0.821050947661775
ENSMUSG00000005251	Ripk4	protein_coding	362.723368761153	284.533965462105	304.56615610819	296.576104638089	260.554669681213	218.932573802432	287.981139742197	-0.22725087543334	0.178991042658139	0.135004200728225	0.3845751370396
ENSMUSG00000005262	Ufd1	protein_coding	364.510183385592	352.145996859041	345.818632583939	453.69082673803	440.938671768207	463.126598428221	403.371818293838	0.307916163032807	0.149145903888184	0.0213896063665851	0.119103185395681
ENSMUSG00000005267	Zfp287	protein_coding	18.7615535566114	18.7811198324822	20.1873821051538	26.4800093426866	28.4816845400516	22.4546229540956	22.5243953885135	0.181298181380477	0.296959852113125	0.310400564970857	0.608927664347005
ENSMUSG00000005268	Prlr	protein_coding	201.910052561627	222.556270014914	313.343278762604	56.4906865977313	121.310878596516	53.3297295159769	161.490149341562	-1.55591779380109	0.317504777910218	5.97904572461455e-08	3.15083344952526e-06
ENSMUSG00000005299	Letm1	protein_coding	1670.67167385063	1503.4286425902	1511.42052109021	1850.0699860757	1975.78500531543	1960.56926667947	1745.32418260027	0.278955553231279	0.129503268919902	0.0222158160354056	0.122308253566103
ENSMUSG00000005312	Ubqln1	protein_coding	1535.76716970547	1395.43720355343	1412.23903509532	1540.25387676627	1490.54149092937	1521.30070513997	1482.58991353164	0.0592079447740677	0.123080744656259	0.607499248276468	0.83492515690177
ENSMUSG00000005320	Fgfr4	protein_coding	113.462728651888	117.381998953014	85.1380897478225	67.0826903348059	104.432843313523	54.7331434506079	90.3719157419434	-0.309946233367197	0.263906480179253	0.102735035152641	0.328669559489175
ENSMUSG00000005338	Cadm3	protein_coding	0	0	0	0	0	0	0	NA	NA	NA	NA
ENSMUSG00000005339	Fcer1a	protein_coding	0.893407312219589	1.87811198324822	0	7.94400280280596	10.548772051871	5.61365573852389	4.47965831477811	1.83056954911871	1.70949049581555	0.00772907176759001	0.0576520149696219
ENSMUSG00000005354	Txn2	protein_coding	767.436881196627	728.707449500309	625.808845259768	789.104278412059	986.310186849937	742.405971419784	773.295602106414	0.205588722319658	0.159670599235322	0.148073141862426	0.405539204061665
ENSMUSG00000005355	Casp14	protein_coding	73.2593996020063	27.2326237570992	42.1301887411905	185.360065398806	66.4572639267872	54.7331434506079	74.8621141460828	0.728902257027938	0.508155224125584	0.0130934362685935	0.0843719119730762
ENSMUSG00000005360	Slc1a3	protein_coding	1.78681462443918	3.75622396649644	5.26627359264882	1.7653339561791	1.0548772051871	0	2.27158722415844	-0.104372212961281	0.349800014615134	0.201872741710103	NA
ENSMUSG00000005362	Crbn	protein_coding	205.483681810505	246.032669805517	276.479363614063	331.000116783582	241.566879987845	385.938832023517	281.083590670838	0.304690164122018	0.205204074518901	0.0700487768847989	0.258259283460778
ENSMUSG00000005364	Il5ra	protein_coding	87.5539165975197	164.334798534219	64.9507076426687	29.1280102769552	37.9755793867355	36.4887623004053	70.0719624564173	-1.44564116144547	0.38533496075357	1.03915892638703e-05	0.000286364943484687
ENSMUSG00000005370	Msh6	protein_coding	259.088120543681	253.54511773851	286.134198533919	248.029420843164	256.335160860465	237.176954952634	256.718162245395	-0.0838539180353868	0.155758925542631	0.540578859033161	0.793020222855881
ENSMUSG00000005371	Fbxo11	protein_coding	694.177481594621	597.239610672934	726.745755785537	718.490920164895	640.310463548569	829.417635366904	701.063644522243	0.0935191567999321	0.150871819610155	0.490372856308965	0.760481015477245
ENSMUSG00000005373	Mlxipl	protein_coding	96.4879897197156	92.9665431707869	109.714033180184	60.9040214881791	100.213334492774	63.1536270583937	87.2399248516722	-0.275245303335229	0.245626422123976	0.13139272912367	0.378859674242507
ENSMUSG00000005374	Tbl2	protein_coding	199.229830624968	211.287598115425	197.485259724331	167.706725837015	175.109616061058	116.483356574371	177.883731156195	-0.307115528838481	0.202068955575399	0.064271304756018	0.24447861821097
ENSMUSG00000005378	Wbscr22	protein_coding	162.600130823965	183.115918366701	133.412264347103	141.226716494328	194.097405754426	141.744807397728	159.366207197375	-0.00193963380761322	0.188736309577869	0.985408824666911	0.996540782646103
ENSMUSG00000005397	Nid1	protein_coding	25.0154047421485	8.45150392461699	19.3096698397123	5.29600186853731	2.1097544103742	5.61365573852389	10.9659984206522	-1.34769594296313	0.907432584792111	0.00492398616351826	0.0414091087647959
ENSMUSG00000005410	Mcm5	protein_coding	385.058551566643	377.500508632892	301.055307046424	185.360065398806	203.59130060111	154.375532809407	267.823544342547	-0.895812116688421	0.200569267530921	9.27126405398859e-07	3.57818759879575e-05
ENSMUSG00000005413	Hmox1	protein_coding	37.5231071132227	41.3184636314608	29.84221702501	51.194684729194	56.9633690801033	87.0116639471203	50.6422509210185	0.604756537784394	0.349963845855679	0.0126581866063147	0.0822619008449032
ENSMUSG00000005417	Mprip	protein_coding	1066.72833079019	1365.38741182146	1155.94705358641	1629.40324155331	1207.83439993923	1695.32403303421	1353.43741178747	0.279442223022592	0.16992431372138	0.0589193538157468	0.232072612308887
ENSMUSG00000005442	Cic	protein_coding	460.104765793088	483.613835686417	430.956722331761	439.568155088597	355.493618148052	359.273967265529	421.501844052241	-0.204986901436462	0.157158306394178	0.138860481200731	0.391505818130052
ENSMUSG00000005447	Pafah1b3	protein_coding	176.894647819479	228.190605964659	188.708137069916	284.218766944836	250.005897629342	207.705262325384	222.620552958936	0.255286322423464	0.189760630752075	0.109419297105318	0.340688319799621
ENSMUSG00000005465	Il27ra	protein_coding	2.68022193665877	7.51244793299288	9.65483491985616	21.1840074741492	14.7682808726194	32.2785204965124	14.6797189387981	1.25111310521044	0.729985299303261	0.00376512975584202	0.0340571577727087
ENSMUSG00000005469	Prkaca	protein_coding	465.465209666406	419.758028255977	439.733844986176	507.533512401492	539.042251850607	533.297295159769	484.138357053405	0.217482884765506	0.143369239518211	0.0936315416320302	0.309290740906329
ENSMUSG00000005470	Asf1b	protein_coding	92.0209531586176	73.2463673466806	79.8718161551737	50.3120177511044	63.2926323112259	57.5399713198698	69.3806263404453	-0.369736743296436	0.259598434950579	0.0551245631659561	0.222969046413299
ENSMUSG00000005474	Myl10	protein_coding	0	0.93905599162411	0	0	0	0	0.156509331937352	-0.0146688149302731	0.336189593102362	0.866488626124063	NA
ENSMUSG00000005481	Ddx39	protein_coding	556.592755512804	585.031882781821	432.712146862644	426.328150417253	540.097129055794	373.308106611839	485.678361873692	-0.176624816977615	0.177325725873618	0.240363354732899	0.5335433149694
ENSMUSG00000005483	Dnajb1	protein_coding	1165.89654244656	1297.77538042452	1421.01615774974	1631.16857550949	2604.49181960695	1411.83441823876	1588.697148996	0.441295560467613	0.215939341655179	0.0130913763316754	0.0843719119730762
ENSMUSG00000005501	Usp40	protein_coding	281.423303349171	265.752845629623	302.810731577307	222.432078478567	224.688844704852	204.898434456122	250.334373032607	-0.319328372531559	0.169996967711955	0.0306165120427265	0.152780503273496
ENSMUSG00000005503	Evx1	protein_coding	12.5077023710742	6.57339194136877	7.02169812353175	5.29600186853731	7.38414043630969	0	6.46382245680363	-0.136126323292667	0.348076870970712	0.261902042176777	0.559017493805369
ENSMUSG00000005505	Kbtbd4	protein_coding	28.5890339910268	26.2935677654751	22.8205189014782	36.1893461016716	22.1524213089291	23.8580368887265	26.6504874928846	0.039866641507524	0.261328237533643	0.814999743349403	0.937614028037854
ENSMUSG00000005506	Celf1	protein_coding	1536.66057701769	1414.21832338591	1535.11875225713	1288.69378801075	1365.0111035121	1351.48761904963	1415.19836053887	-0.142874470966272	0.125320834694735	0.216242824629139	0.504089012914368
ENSMUSG00000005510	Ndufs3	protein_coding	479.759726661919	539.957195183863	515.217099814142	598.448211144716	732.084780399846	505.22901646715	561.782671611939	0.211434668470994	0.165799070708722	0.144726897247469	0.400727164798127
ENSMUSG00000005514	Por	protein_coding	934.50404858169	885.529800101536	1026.92335056652	1211.01909393886	1013.7369941848	1403.41393463097	1079.18787033406	0.297270315462326	0.160115931843303	0.0358680090554403	0.169101623247042
ENSMUSG00000005533	Igf1r	protein_coding	160.813316199526	192.506478282943	172.909316291969	124.456043910627	170.89010724031	102.449217228061	154.004079858906	-0.292940604060511	0.218118280604524	0.0905648349746776	0.30299765332417
ENSMUSG00000005534	Insr	protein_coding	989.001894627085	1016.05858293729	1177.88986022245	1018.59769271534	896.645624409033	822.40056569375	986.765703434158	-0.180814700117603	0.146622894267637	0.168269847391952	0.436290406374094
ENSMUSG00000005540	Fcer2a	protein_coding	0.893407312219589	3.75622396649644	0	2.64800093426866	10.548772051871	5.61365573852389	3.91001000056326	0.167436131568874	0.383271035980904	0.0879047592665913	NA
ENSMUSG00000005566	Trim28	protein_coding	608.41037962154	716.499721609196	568.757548006072	540.192190590806	579.127585647717	378.921762350362	565.318197970949	-0.265236427089123	0.18294728357904	0.0863492553414545	0.295493753463213
ENSMUSG00000005575	Ube2m	protein_coding	715.619257087891	685.5108738856	584.556368784018	787.33894445588	898.755378819408	842.048360778583	752.304863968563	0.303142750018239	0.150254108189272	0.0246301755012928	0.131624841101751
ENSMUSG00000005580	Adcy9	protein_coding	99.1682116563744	108.930495028397	96.5483491985616	62.6693554443582	54.8536146697291	49.119487712084	78.5482522849173	-0.729966904044422	0.268221694870981	0.000900451872748129	0.0116236658556369
ENSMUSG00000005583	Mef2c	protein_coding	3.57362924887836	0.93905599162411	7.02169812353175	22.0666744522388	22.1524213089291	29.4716926272504	14.2041952920754	2.30359412466435	0.691846492714701	4.84955796890962e-05	0.00104812803588048
ENSMUSG00000005609	Ctr9	protein_coding	905.021607278444	746.549513341167	745.177713359807	797.930948192955	839.68225532893	805.559598478178	806.65360599658	0.022481462121693	0.138538380661304	0.85581182105105	0.954152625309967
ENSMUSG00000005610	Eif4g2	protein_coding	9660.41326703041	9287.26375716245	9694.33197180103	9774.6541153637	7960.10339034184	9279.37293577999	9276.0232395799	-0.0725710328019938	0.127121079333403	0.536470344407672	0.790442134840638
ENSMUSG00000005611	Mrvi1	protein_coding	6.25385118553712	1.87811198324822	2.63313679632441	9.70933675898507	2.1097544103742	2.80682786926194	4.23183650062183	0.0477506072657189	0.323889408823702	0.641154679699095	0.853950977125417
ENSMUSG00000005615	Pcyt1a	protein_coding	856.777612418586	985.069735213691	1003.2251193996	1110.39505843666	844.956641354866	1227.9871928021	1004.73522660425	0.129136904259747	0.159413224736769	0.360069577062256	0.657592060764712
ENSMUSG00000005621	Zfp592	protein_coding	470.825653539723	416.001804289481	443.244694047942	504.885511467224	407.18260120222	439.268561539494	446.901471014347	0.0202481112320666	0.148172939371553	0.882765885345878	0.963758895531205
ENSMUSG00000005625	Psmd4	protein_coding	705.791776653475	719.316889584068	621.42028393256	918.856324191223	882.932220741601	1007.65120506504	809.328116694661	0.410885361007294	0.147633841455797	0.00216500879543766	0.0224191773211337
ENSMUSG00000005628	Tmod4	protein_coding	2.68022193665877	5.63433594974466	0	22.9493414303283	23.2072985141162	33.6819344311433	14.6921887103319	2.94305039152748	0.737586454122756	4.24350489396183e-06	0.000129696940486361
ENSMUSG00000005640	Insrr	protein_coding	27.6956266788073	20.6592318157304	17.5542453088294	7.06133582471641	12.6585264622452	14.0341393463097	16.6105175727731	-0.412295153141954	0.480744518921989	0.0591416714482148	0.232294912317998
ENSMUSG00000005656	Snx6	protein_coding	469.932246227504	485.491947669665	440.611557251618	524.304184985194	584.401971673652	520.666569748091	504.234746259287	0.187776652805902	0.143988483013802	0.144209458056116	0.399692609281585
ENSMUSG00000005667	Mthfd2	protein_coding	88.4473239097393	106.113327053524	75.4832548279663	79.4400280280596	85.445053620155	61.7502131237628	82.7798667605346	-0.154605159918273	0.220421650731364	0.360947660817644	0.658445018348561
ENSMUSG00000005672	Kit	protein_coding	274.276044851414	287.351133436978	254.536556978026	248.029420843164	207.810809421858	224.546229540956	249.425032512066	-0.209512207249201	0.166722793082347	0.147320371033918	0.404282585411236
ENSMUSG00000005674	Tomm40l	protein_coding	26.8022193665877	32.8669597068438	38.6193396794246	39.7200140140298	46.4145970282323	28.0682786926194	35.4152347479563	0.107849621244728	0.258007114764486	0.534622420020807	0.789092387036194
ENSMUSG00000005682	Pan2	protein_coding	434.19595373872	388.769180532381	403.747642103076	479.288169102627	370.261899020671	397.166143500565	412.23816466634	0.0209783208264181	0.152948336269649	0.881952303848228	0.963605766464643
ENSMUSG00000005683	Cs	protein_coding	5591.83636718241	5331.9599204417	5788.51239058649	6859.20508673391	5797.60511970829	5961.70239431237	5888.47021316086	0.136118968666942	0.127098005661846	0.247421929380317	0.541476981003545
ENSMUSG00000005686	Ampd3	protein_coding	449.383878046453	537.140027208991	519.60566114135	481.053503058806	410.347232817781	433.65490580097	471.864201345725	-0.149944746492128	0.150760996892172	0.262049864333097	0.559096375334285
ENSMUSG00000005687	Bcas2	protein_coding	440.449804924257	374.68334065802	351.962618442029	346.888122389194	405.072846791846	338.222758246064	376.213248575235	-0.076327156355233	0.156830035789067	0.578735843993957	0.819437958239081
ENSMUSG00000005696	Sh2d1a	protein_coding	0	0.93905599162411	0	1.7653339561791	3.16463161556129	7.01706967315486	2.14768187275323	0.148198971912091	0.378592203986907	0.0361269859065521	NA
ENSMUSG00000005698	Ctcf	protein_coding	994.362338500402	856.419064361188	898.777359812064	905.61631951988	791.157903890324	929.060024725703	895.898835134927	-0.0554277256953827	0.137448609404223	0.65505883929847	0.860799546577482
ENSMUSG00000005699	Pard6a	protein_coding	9.82748043441548	10.3296159078652	8.77712265441469	15.0053386275224	13.7134036674323	16.8409672155717	12.4156547512036	0.193393722831242	0.340616961145397	0.24537364494193	0.539607062415409
ENSMUSG00000005705	Agrp	protein_coding	1.78681462443918	1.87811198324822	1.75542453088294	0	0	4.21024180389292	1.60509882374388	-0.0181122080107979	0.330794819874597	0.766696126267216	NA
ENSMUSG00000005718	Tfap4	protein_coding	83.9802873486414	92.9665431707869	87.7712265441469	67.9653573128955	84.3901764149679	60.3467991891318	79.5700649967617	-0.205933355325301	0.223335171875776	0.231198038468373	0.52229805225846
ENSMUSG00000005732	Ranbp1	protein_coding	863.031463604123	712.743497642699	578.412382925928	413.970812724	652.968990010814	422.427594323923	607.259123538581	-0.426454615746626	0.218150323073776	0.0161043732272895	0.0980849688227308
ENSMUSG00000005763	Cd247	protein_coding	9.82748043441548	11.2686718994893	8.77712265441469	45.0160158825671	27.4268073348646	37.8921762350362	23.3680457401312	1.65315360184859	0.491018834234833	4.46900998948182e-05	0.000979879016389427
ENSMUSG00000005774	Rfx5	protein_coding	132.224282208499	115.503886969766	119.36886810004	102.389369458388	102.323088903149	85.6082500124893	109.569624275388	-0.243705265898102	0.206051791199326	0.142685689161503	0.397533455071363
ENSMUSG00000005779	Psmb4	protein_coding	650.400523295861	732.463673466806	639.852241506831	714.077585274447	1004.24309933812	828.014221432273	761.508557385723	0.27792059259001	0.164892941751798	0.0546393566887231	0.221856904815806
ENSMUSG00000005800	Mmp8	protein_coding	2.68022193665877	116.44294296139	74.6055425625249	35.3066791235821	20.0426668985549	78.5911803393344	54.6115389703408	-0.0335441389254234	0.327400015547226	0.67110622631941	0.870201643077337
ENSMUSG00000005802	Slc30a4	protein_coding	1460.72095547903	1277.11614860879	1375.37511994678	1141.28840266979	1083.35888972715	1620.94309449877	1326.46710182172	-0.0760598194830285	0.16121781129861	0.586412938285468	0.823780531136576
ENSMUSG00000005803	Sqor	protein_coding	3852.37233029087	4597.61813499164	4342.04257713895	5091.22312962053	5387.25788689051	6259.22614845414	4921.62336789777	0.345196207214622	0.144329194426632	0.00841950428437883	0.0613282042938697
ENSMUSG00000005804	Bloc1s6	protein_coding	304.65189346688	277.021517529112	309.832429700839	266.565427383045	285.871722605704	303.13740988029	291.180066760978	-0.0490201138498972	0.15244455175077	0.714702172827022	0.891862235609528
ENSMUSG00000005813	Metap1	protein_coding	710.258813214573	628.22845839653	631.075118852416	573.733535758209	650.85923560044	579.609955002591	628.960852804126	-0.104221634645073	0.140089785097345	0.405851777100131	0.697706124655166
ENSMUSG00000005823	Gpr108	protein_coding	539.618016580632	586.909994765069	574.023821598721	594.917543232358	607.609270187769	623.115786976152	587.69907222345	0.0868100635303454	0.134084391044083	0.482140837765264	0.753388631951114
ENSMUSG00000005824	Tnfsf14	protein_coding	1.78681462443918	11.2686718994893	11.4102594507391	9.70933675898507	14.7682808726194	12.6307254116787	10.2623481696585	0.117927737936617	0.326376258678003	0.393867729859571	0.687979899714057
ENSMUSG00000005836	Gata6	protein_coding	597.689491874905	450.746875979573	506.439977159728	517.242849160477	583.347094468465	568.382643525544	537.308155361449	0.0817984522894765	0.152020972703027	0.548828959731219	0.798232184764941
ENSMUSG00000005846	Rsl1d1	protein_coding	634.319191675908	643.253354262515	485.374882789132	472.22683327791	620.267796650014	461.72318449359	552.860873858178	-0.13913646451329	0.16955049626422	0.339422810933536	0.640028665097618
ENSMUSG00000005871	Apc	protein_coding	2048.58296691952	1791.7188320188	2211.8349089125	1857.13132190042	1377.66962997435	1842.68249617047	1854.93669264934	-0.208380415152408	0.157849653654708	0.132945948235718	0.380943196546629
ENSMUSG00000005873	Reep5	protein_coding	247.473825484826	220.678158031666	261.558255101558	281.570766010567	325.957056402813	331.205688572909	278.07395826739	0.300790932813415	0.171099291155836	0.0432033852583841	0.190375668512791
ENSMUSG00000005881	Ergic3	protein_coding	616.451045431516	674.242201986111	652.140213223012	910.912321388417	927.237063359459	697.496725511593	746.413261816685	0.333351060519792	0.160673598120186	0.0192588465547667	0.11053379724092
ENSMUSG00000005882	Uqcc1	protein_coding	361.829961448933	346.511660909297	330.897524071434	323.056113980776	462.036215871949	319.978377095862	357.384975563042	0.0686984138633442	0.169279172882152	0.643612258203192	0.855116347971906
ENSMUSG00000005883	Spo11	protein_coding	0	0.93905599162411	0	0.882666978089552	6.32926323112259	5.61365573852389	2.29410698989336	0.152226806504519	0.381733749964646	0.0311233074999695	NA
ENSMUSG00000005886	Ncoa2	protein_coding	758.502808074431	714.621609625948	775.897642650259	727.317589945791	575.962954032156	666.621618949712	703.154037213049	-0.159540763926871	0.145086941661078	0.221208510410063	0.510084370369432
ENSMUSG00000005893	Nr2c2	protein_coding	369.87062725891	385.952012557509	445.877830844266	316.877445134149	202.536423395923	315.768135291969	339.480412413788	-0.432445387479632	0.206967675332705	0.0118043155284639	0.0783278463290043
ENSMUSG00000005897	Nr2c1	protein_coding	179.574869756137	144.614622710113	150.966509655933	173.002727705552	138.18891387951	165.602844286455	158.658414665617	0.00422311812812385	0.178461333784575	0.98161605920502	0.996008438935743
ENSMUSG00000005899	Smpd4	protein_coding	241.219974299289	215.982878073545	196.607547458889	171.237393749373	199.371791780362	143.148221332359	194.59463444897	-0.265582585571741	0.192027424487642	0.096127937409179	0.314175753956247
ENSMUSG00000005907	Pex1	protein_coding	142.051762642915	121.13822291951	137.800825674311	110.333372261194	138.18891387951	108.062872966585	126.262661724004	-0.118085573170106	0.190524749802347	0.450621971615732	0.730077083805356
ENSMUSG00000005936	Kctd20	protein_coding	351.109073702298	312.705645210829	326.508962744227	394.55213920603	333.341196839123	300.330582011028	336.424599952256	0.0461967084981449	0.157384681442304	0.74291491597571	0.904956502721137
ENSMUSG00000005947	Itgae	protein_coding	67.0055484164692	85.454095237794	69.3392689698761	396.317473162209	245.786388808594	342.433000049957	201.055962440817	2.1012040192964	0.240467426318615	1.47837366274437e-19	2.98217535248794e-17
ENSMUSG00000005949	Ctns	protein_coding	111.675914027449	111.747663003269	120.246580365481	142.992050450507	131.859650648387	102.449217228061	120.161845953859	0.10044682983537	0.191942226071494	0.528803775239083	0.785727000156362
ENSMUSG00000005950	P2rx5	protein_coding	0.893407312219589	0	2.63313679632441	0.882666978089552	0	1.40341393463097	0.96877083687742	-0.0168800536090909	0.332637758031039	0.747022444474525	NA
ENSMUSG00000005951	Shpk	protein_coding	59.8582899187125	72.3073113550565	77.2386793588493	98.8587015460298	87.5548080305291	87.0116639471203	80.4715756927162	0.271952909504272	0.23071823642483	0.127654212437555	0.372690192969466
ENSMUSG00000005952	Trpv1	protein_coding	1.78681462443918	0	0	6.17866884662686	5.27438602593549	0	2.20664491616692	0.10504587432589	0.354510561254358	0.117839478549334	NA
ENSMUSG00000005958	Ephb3	protein_coding	102.741840905253	125.833502877631	86.8935142787055	69.7306912690746	85.445053620155	49.119487712084	86.6273484438171	-0.446737331149873	0.278369703073407	0.0292252341546021	0.147727553466414
ENSMUSG00000005968	Tuft1	protein_coding	1078.34262584904	1038.59592673627	1003.2251193996	770.568271872179	528.493479798736	806.963012412809	871.031406011439	-0.496138834830848	0.183742661157776	0.00192355245402674	0.0205228667679623
ENSMUSG00000005973	Rcn1	protein_coding	13.4011096832938	12.2077278911134	14.921108512505	33.541345167403	33.7560705659871	47.716073777453	25.9239059329592	1.24012164300153	0.459443565544974	0.000442636411493955	0.00660418764249708
ENSMUSG00000005980	Dnase1	protein_coding	5.36044387331753	3.75622396649644	8.77712265441469	4.41333489044776	10.548772051871	0	5.47598290609123	-0.0234419143381731	0.318335733288712	0.818667755406317	0.939657421405218
ENSMUSG00000005981	Trap1	protein_coding	767.436881196627	747.488569332791	745.177713359807	616.984217684597	755.292078913962	530.490467290507	693.811654629715	-0.201799481924342	0.158395040347826	0.146982998611215	0.40379622044472
ENSMUSG00000005982	Naa60	protein_coding	246.580418172607	305.193197277836	231.716038076548	300.989439528537	229.963230730787	245.59743856042	260.006627057789	-0.00606625407704338	0.171388701299446	0.962947430167648	0.990075944437959
ENSMUSG00000005983	1700037C18Rik	protein_coding	9.82748043441548	14.0858398743616	14.921108512505	16.7706725837015	14.7682808726194	8.42048360778583	13.1323109808981	0.0186149769475757	0.288918422117876	0.905815796515941	0.971094613484246
ENSMUSG00000005986	Ankrd13d	protein_coding	3.57362924887836	3.75622396649644	1.75542453088294	5.29600186853731	7.38414043630969	0	3.62757000851746	0.0452556154084783	0.325949891963873	0.635556162216474	NA
ENSMUSG00000006005	Tpr	protein_coding	2408.62611374401	1802.04844792667	2150.3950503316	2097.21673994077	1890.33995169528	1994.25120111061	2057.14625079149	-0.0732420350011267	0.141299471754575	0.566331428413033	0.810905563170621
ENSMUSG00000006010	BC003331	protein_coding	417.221214806548	390.64729251563	459.92122709133	506.650845423403	466.255724692697	509.439258271043	458.355927133442	0.189519523134513	0.148070116836375	0.154494957424153	0.416047385345321
ENSMUSG00000006014	Prg4	protein_coding	2.68022193665877	4.69527995812055	1.75542453088294	5.29600186853731	4.21950882074839	0	3.10773951915799	0.0102370775247713	0.323374378170012	0.914114648981051	NA
ENSMUSG00000006019	Dhx34	protein_coding	44.6703656109794	68.55108738856	64.9507076426687	59.138687532	39.0304565919226	49.119487712084	54.2434654130358	-0.14648797306611	0.246390128111665	0.399855993077778	0.693409979484419
ENSMUSG00000006021	Kptn	protein_coding	43.7769582987599	71.3682553634324	58.8067217845784	59.138687532	80.1706675942195	74.3809385354415	64.6070381847386	0.174071838239679	0.241228420191958	0.325198818266289	0.62456486099551
ENSMUSG00000006024	Napa	protein_coding	457.424543856429	493.004395602658	488.008019585457	537.544189656537	520.054462157239	565.575815656282	510.268571085767	0.147741443148135	0.139314494120377	0.245133672547995	0.539279821430654
ENSMUSG00000006050	Sra1	protein_coding	618.237860055955	622.594122446785	612.643161278145	737.026926704776	816.474956814814	802.752770608916	701.621632984898	0.307366330731052	0.138658403125078	0.0151008470376535	0.0935547562787307
ENSMUSG00000006057	Atp5g1	protein_coding	502.988316779629	496.760619569154	520.483373406791	633.754890268298	842.846886944491	611.888475499104	601.453760411245	0.399838700621049	0.171802105289261	0.00823805568980757	0.0604430380849169
ENSMUSG00000006058	Snf8	protein_coding	363.616776073373	385.012956565885	380.927123201598	483.701503993074	509.505690105368	463.126598428221	430.98177472792	0.320993981993015	0.149567539397926	0.0166808664544551	0.100224316358003
ENSMUSG00000006095	Tbcb	protein_coding	233.179308489313	274.20434955424	238.73773620008	290.397435791462	339.670460070246	373.308106611839	291.582899452863	0.357106940430216	0.178528196423386	0.0205505314860855	0.116227660131958
ENSMUSG00000006127	Inpp5k	protein_coding	192.975979439431	207.531374148928	215.03950503316	305.402774418985	242.621757193033	284.893028730087	241.410736493937	0.368242420957973	0.180742666283538	0.0181905868941015	0.106421264161199
ENSMUSG00000006134	Crkl	protein_coding	351.109073702298	360.597500783658	337.041509929524	391.021471293671	274.268073348646	265.245233645254	329.880477117175	-0.125981059949584	0.174004434104639	0.395543236598899	0.6895003602379
ENSMUSG00000006154	Eps8l1	protein_coding	22.3351828054897	64.7948634220636	39.4970519448661	21.1840074741492	25.3170529244904	30.8751065618814	34.0005441888234	-0.337103376924246	0.373851341756925	0.0990222440151163	0.32086261077419
ENSMUSG00000006169	Clint1	protein_coding	3096.54974415309	3081.0427085187	3136.94363668781	3062.85441397074	3179.39989643391	2979.44778322155	3089.37303049764	-0.0113626517111218	0.115925535018335	0.907721928959254	0.971510145202411
ENSMUSG00000006179	Prss16	protein_coding	11.6142950588547	7.51244793299288	6.14398585809028	14.1226716494328	14.7682808726194	9.8238975424168	10.6642631524011	0.156220226419486	0.332567295129	0.309840611672518	0.608275947880132
ENSMUSG00000006191	Cdkal1	protein_coding	171.534203946161	111.747663003269	120.246580365481	105.037370392657	130.8047734432	130.51749592068	128.314681178575	-0.094443250475148	0.202173494581202	0.556655205988252	0.804820012556983
ENSMUSG00000006215	Zbtb17	protein_coding	99.1682116563744	92.0274871791628	102.692335056652	157.99738907803	137.134036674323	105.256045097323	115.712584123644	0.343996161613962	0.225865165708679	0.0553383685912628	0.223327102558033
ENSMUSG00000006219	Fblim1	protein_coding	804.06658099763	677.059369960983	696.903538760527	938.274997709193	874.493203100104	675.042102557498	777.639965514323	0.15992542675825	0.159269137873105	0.264201016318203	0.561833971490137
ENSMUSG00000006235	Epor	protein_coding	0	0	0	0.882666978089552	0	0	0.147111163014925	0.0136147278415044	0.336059848092982	0.761673283278001	NA
ENSMUSG00000006241	Ccdc159	protein_coding	7.14725849775671	5.63433594974466	5.26627359264882	5.29600186853731	5.27438602593549	12.6307254116787	6.87483022438362	0.0525382117912546	0.313106082638699	0.67555011154201	0.871467317613646
ENSMUSG00000006262	Mob1b	protein_coding	1293.65378809396	1234.8586289857	1511.42052109021	1598.50989732018	1393.49278805216	1547.96556989796	1429.98353224003	0.143235341286071	0.138973669253061	0.258957444425154	0.5558693497032
ENSMUSG00000006273	Atp6v1b2	protein_coding	626.278525865932	766.269689165274	691.637265167878	895.024315782805	710.987236296104	829.417635366904	753.26911127415	0.187845124741315	0.152014735237224	0.166848076549788	0.434022559411604
ENSMUSG00000006276	Eps15l1	protein_coding	460.998173105308	487.370059652913	436.22299592441	529.600186853731	423.005759280026	422.427594323923	459.937461523385	-0.00502506536391111	0.150469005216824	0.966499949570628	0.991286517862478
ENSMUSG00000006281	Tep1	protein_coding	1472.33525053788	1757.91281632033	1581.63750232553	1888.90733311164	1491.59636813456	1724.79572566146	1652.86416601523	0.0724876158708656	0.140781740977486	0.57770495100825	0.81857605358097
ENSMUSG00000006288	Ttc5	protein_coding	124.183616398523	142.736510726865	136.045401143428	140.344049516239	154.012071957316	120.693598378264	136.335874686772	0.0346228699438436	0.180821222295595	0.824129957499279	0.941393153283113
ENSMUSG00000006289	Osgep	protein_coding	126.863838335182	127.711614860879	119.36886810004	113.864040173552	156.121826367691	151.568704940145	132.583148796248	0.119162170837315	0.190764104499039	0.452400126612582	0.731033921158435
ENSMUSG00000006299	Aamp	protein_coding	448.490470734234	427.27047618897	391.459670386895	474.874834212179	489.463023206814	522.069983682722	458.938076401969	0.193838168028536	0.146457223779779	0.141778870207757	0.396409633593264
ENSMUSG00000006301	Tmbim1	protein_coding	1314.20215627502	1609.54196964372	1474.55660594167	1613.5152359477	1360.79159469136	1726.1991395961	1516.46778368259	0.0793867616977389	0.143527184552776	0.544068604573	0.795286368945402
ENSMUSG00000006304	Arpc2	protein_coding	3792.51404037215	4013.52530820145	3668.83726954534	3997.59874376758	3891.44200993521	4841.77807447685	4034.2825743831	0.125430078839441	0.134392279872866	0.299499315757289	0.59847120714624
ENSMUSG00000006307	Kmt2b	protein_coding	475.292690100821	536.200971217367	475.720047869276	585.208206473373	479.96912836013	524.876811551984	512.877975928825	0.080625965235113	0.14629048743363	0.54370046881621	0.795286368945402
ENSMUSG00000006310	Zbtb32	protein_coding	25.0154047421485	28.1716797487233	27.2090802286855	13.2400046713433	17.9329124881807	28.0682786926194	23.2728934286168	-0.186107732820064	0.306103257755653	0.287572761615434	0.586124051336143
ENSMUSG00000006313	Upk1a	protein_coding	40.2033290498815	42.2575196230849	52.6627359264882	60.9040214881791	51.6889830541678	72.9775246008105	53.449018957102	0.279643740451009	0.268398770492397	0.141352573788024	0.395802903727376
ENSMUSG00000006315	Tmem147	protein_coding	129.54406027184	157.76140659285	143.067099266959	130.634712757254	193.042528549239	137.534565593835	148.59739550533	0.0700916912364141	0.191625017830941	0.660516417858574	0.86354611408438
ENSMUSG00000006333	Rps9	protein_coding	2540.85039595251	2735.47010360103	2233.77771554854	2468.81953771648	3461.05211021887	2408.25831182675	2641.37136247736	0.120791050456863	0.160498601578565	0.396211872477193	0.68995043953815
ENSMUSG00000006335	Tfpt	protein_coding	92.0209531586176	83.5759832545458	77.2386793588493	96.2107006117611	114.981615365394	74.3809385354415	89.7348117141015	0.118965318397224	0.211297505365844	0.476960497071419	0.749586898602244
ENSMUSG00000006342	Susd2	protein_coding	0.893407312219589	1.87811198324822	2.63313679632441	7.06133582471641	7.38414043630969	2.80682786926194	3.77616003701338	0.172611389565596	0.381676550414512	0.114339787417425	NA
ENSMUSG00000006344	Ggt5	protein_coding	3.57362924887836	4.69527995812055	3.51084906176588	5.29600186853731	4.21950882074839	5.61365573852389	4.4848207827624	0.0444799865543049	0.3188648626442	0.691753396310202	0.879604734642549
ENSMUSG00000006345	Ggt1	protein_coding	50.030809484297	77.002591313177	107.080896383859	37.9546800578507	45.3597198230452	103.852631162692	70.2135547041535	-0.150925370033364	0.277757521137509	0.383340593396152	0.67846979848975
ENSMUSG00000006356	Crip2	protein_coding	8.93407312219589	11.2686718994893	6.14398585809028	6.17866884662686	8.43901764149678	4.21024180389292	7.52910986196534	-0.0825820437634126	0.316701428517081	0.525418559700031	0.784106961710367
ENSMUSG00000006360	Crip1	protein_coding	905.021607278444	1053.62082260225	980.404600498121	1175.71241481528	1344.96843661355	1620.94309449877	1180.1118293844	0.437306218131651	0.164757486746038	0.00288454542753245	0.0276204352994547
ENSMUSG00000006362	Cbfa2t3	protein_coding	132.224282208499	126.772558869255	117.613443569157	135.048047647701	130.8047734432	116.483356574371	126.491077052031	0.0195033811860933	0.180230877846205	0.901759540587547	0.969852606865339
ENSMUSG00000006369	Fbln1	protein_coding	39.3099217376619	46.0137435895814	22.8205189014782	57.3733535758209	52.7438602593549	47.716073777453	44.3295786402251	0.317523394984635	0.308421675941515	0.1138427448463	0.349029764038513
ENSMUSG00000006373	Pgrmc1	protein_coding	919.316124273957	932.482599682741	1064.6649779805	783.808276543522	1083.35888972715	1219.56670919431	1000.53292956703	0.062173226224873	0.163817363730529	0.667988764169983	0.868016440274649
ENSMUSG00000006378	Gcat	protein_coding	51.8176241087362	55.4043035058225	58.8067217845784	43.250681926388	65.4023867216001	33.6819344311433	51.3939420797114	-0.111012044290287	0.243392033220772	0.516272346980477	0.778710064420575
ENSMUSG00000006386	Tek	protein_coding	0	0	0	0.882666978089552	1.0548772051871	0	0.322924030546108	0.0225307991420958	0.336642180412435	0.572440138843617	NA
ENSMUSG00000006389	Mpl	protein_coding	0	0	0	0.882666978089552	2.1097544103742	0	0.498736898077291	0.0340363734903675	0.337797451685888	0.386306678488119	NA
ENSMUSG00000006390	Elovl1	protein_coding	649.507115983641	656.400138145253	560.858137617099	674.357571260417	668.79214808862	703.110381250117	652.170915390858	0.111689926781246	0.138571420663038	0.377168704450267	0.672892534318159
ENSMUSG00000006392	Med8	protein_coding	367.190405322251	328.669597068438	290.522759861126	330.117449805492	405.072846791846	346.64324185385	344.702716783834	0.105672611064659	0.160760823671396	0.457680760534815	0.73442424698286
ENSMUSG00000006395	Hyi	polymorphic_pseudogene	83.0868800364218	107.052383045149	64.9507076426687	125.338710888716	175.109616061058	179.636983632764	122.52921355113	0.783124958468192	0.271250477952155	0.000488619886730958	0.00714234808343253
ENSMUSG00000006398	Cdc20	protein_coding	248.367232797046	252.606061746886	206.262382378745	185.360065398806	204.646177806297	116.483356574371	202.287546117025	-0.361702015739275	0.223709350579641	0.0422646785376688	0.188237315667048
ENSMUSG00000006403	Adamts4	protein_coding	1.78681462443918	2.81716797487233	1.75542453088294	2.64800093426866	5.27438602593549	8.42048360778583	3.7837129496974	0.131926923022644	0.355087767103343	0.206426898181805	NA
ENSMUSG00000006411	Nectin4	protein_coding	10.7208877466351	18.7811198324822	16.6765330433879	30.0106772550448	5.27438602593549	5.61365573852389	14.5128766070016	-0.0255107665347163	0.301920809862042	0.844120036973948	0.948999928615505
ENSMUSG00000006412	Pfdn2	protein_coding	186.722128253894	199.079870224311	169.398467230204	166.824058858925	231.018107935974	154.375532809407	184.569694218786	-0.00241944724575357	0.182687140014617	0.983138017928466	0.996295354172274
ENSMUSG00000006418	Rnf114	protein_coding	791.558878626556	986.94784719694	810.128421002476	710.546917362089	633.981200317446	698.900139446224	772.010567325288	-0.290297498062215	0.152680289952339	0.0311777398067753	0.154196804686729
ENSMUSG00000006423	C330007P06Rik	protein_coding	318.053003150174	286.412077445354	329.142099540551	271.861429251582	264.774178501962	310.154479553445	296.732877907178	-0.114629781782976	0.156743253492866	0.405433360047912	0.697555582975822
ENSMUSG00000006442	Srm	protein_coding	76.8330288508846	102.357103087028	57.929009519137	43.250681926388	41.1402110022968	26.6648647579885	58.0291498572872	-0.877944441497495	0.35486915427408	0.00126848662097	0.0150046396314739
ENSMUSG00000006445	Epha2	protein_coding	1297.22741734284	1526.9050423808	1351.67688877986	1358.42447927982	939.895589821704	1261.66912723324	1289.29975747305	-0.185953968848718	0.161236794105767	0.187494943560269	0.464561251412269
ENSMUSG00000006456	Rbm14	protein_coding	197.443016000529	215.043822081921	193.974410662565	163.293390946567	167.725475624749	155.778946744038	182.209843676728	-0.2519871609543	0.177315354595271	0.0959005008332543	0.313634152177255
ENSMUSG00000006457	Actn3	protein_coding	0	0.93905599162411	0	0	0	0	0.156509331937352	-0.0146688149302731	0.336189593102362	0.866488626124063	NA
ENSMUSG00000006463	Zdhhc24	protein_coding	56.2846606698341	55.4043035058225	51.7850236610467	75.9093601157014	56.9633690801033	50.522901646715	57.8116031132038	0.103729877243422	0.228456630664753	0.545830462541799	0.796630239995647
ENSMUSG00000006464	Bbs1	protein_coding	7.14725849775671	6.57339194136877	7.89941038897322	13.2400046713433	2.1097544103742	8.42048360778583	7.565050586267	0.0246782261306348	0.30952684002028	0.846846705990746	0.95023319227204
ENSMUSG00000006471	Ndor1	protein_coding	156.346279638428	178.420638408581	143.067099266959	186.242732376895	161.396212393626	147.358463136252	162.138570870124	0.041926905905281	0.177850241573027	0.784996862036586	0.924363132452639
ENSMUSG00000006476	Nsmf	protein_coding	264.448564416998	290.16830141185	309.832429700839	312.464110243701	294.3107402472	353.660311527005	304.147409591266	0.118998610676716	0.157887488785661	0.393059748628815	0.687590280895739
ENSMUSG00000006494	Pdk1	protein_coding	719.192886336769	631.045626371402	674.083019859048	1105.09905656812	722.590885553162	1135.36187311646	831.228891300826	0.471560002372667	0.193131637330867	0.00449285836674288	0.0388192200059698
ENSMUSG00000006498	Ptbp1	protein_coding	1771.62670013144	1688.42267294015	1400.82877564458	1406.08849609666	1359.73671748617	1197.11208624022	1470.63590808987	-0.251132633254079	0.148101459132405	0.0579796550887591	0.229771073818499
ENSMUSG00000006517	Mvd	protein_coding	310.905744652417	308.010365252708	285.256486268477	267.448094361134	272.158318938271	275.069131187671	286.474690110113	-0.12175052263864	0.151958684924836	0.365311326685724	0.662367576873001
ENSMUSG00000006519	Cyba	protein_coding	155.452872326208	224.434381998162	174.664740822852	339.826786564477	495.792286437936	352.256897592374	290.404660957002	1.02333603497224	0.225787640474944	5.81760653798786e-07	2.39267611431571e-05
ENSMUSG00000006526	Tmem110	protein_coding	67.8989557286887	73.2463673466806	70.2169812353175	75.9093601157014	82.2804220045937	50.522901646715	70.0124980129495	-0.00231548544002609	0.215193345105975	0.984493819987862	0.996414704481962
ENSMUSG00000006527	Sfmbt1	protein_coding	162.600130823965	161.517630559347	163.254481372113	157.11472209994	109.707229339458	102.449217228061	142.773901903814	-0.290238644860661	0.213583134544017	0.0897780837087161	0.301632828876119
ENSMUSG00000006538	Ihh	protein_coding	350.215666390079	358.71938880041	335.286085398641	392.78680524985	391.359443124413	289.10327053398	352.911776582896	0.0349840920850948	0.159848426433198	0.807150188732476	0.934355462008133
ENSMUSG00000006567	Atp7b	protein_coding	5.36044387331753	3.75622396649644	3.51084906176588	9.70933675898507	2.1097544103742	4.21024180389292	4.77614164580534	0.0442957332609691	0.319902239462068	0.688342356080728	0.877997766220835
ENSMUSG00000006574	Slc4a1	protein_coding	0.893407312219589	1.87811198324822	0.877712265441469	0.882666978089552	2.1097544103742	14.0341393463097	3.44596538261379	0.142021190166619	0.369449815596442	0.0998804614036636	NA
ENSMUSG00000006575	Rundc3a	protein_coding	35.7362924887836	53.5261915225743	42.1301887411905	37.9546800578507	42.1950882074839	44.9092459081911	42.7419478210123	-0.0374142321822256	0.237411478778887	0.819819888048947	0.940266476104353
ENSMUSG00000006585	Cdt1	protein_coding	96.4879897197156	101.418047095404	82.5049529514981	65.3173563786268	72.7865271579098	46.3126598428221	77.4712555243294	-0.434702973714144	0.268063848735024	0.0301175002354012	0.150976693525973
ENSMUSG00000006586	Runx1t1	protein_coding	8.93407312219589	12.2077278911134	10.5325471852976	4.41333489044776	4.21950882074839	5.61365573852389	7.6534746080545	-0.247806057421857	0.412397535674704	0.110990255872749	0.344163062328104
ENSMUSG00000006587	Snai3	protein_coding	5.36044387331753	8.45150392461699	5.26627359264882	9.70933675898507	6.32926323112259	12.6307254116787	7.95792446539496	0.110595769803318	0.324467624261811	0.41727656115373	0.705281766695876
ENSMUSG00000006589	Aprt	protein_coding	337.707964019005	356.841276817162	246.637146589053	346.888122389194	427.225268100775	425.234422193185	356.755700018062	0.278597472499475	0.185844475261139	0.0771382237145816	0.274410697558876
ENSMUSG00000006599	Gtf2h1	protein_coding	728.126959458965	602.873946622679	591.57806690755	606.392213947522	625.542182675949	586.627024675746	623.523399048069	-0.0649030227523414	0.14304758010961	0.611525651908642	0.837719267269634
ENSMUSG00000006611	Hfe	protein_coding	56.2846606698341	43.1965756147091	51.7850236610467	36.1893461016716	41.1402110022968	32.2785204965124	43.4790562576784	-0.267730635168407	0.278165508674123	0.158224861577819	0.422109668631781
ENSMUSG00000006638	Abhd1	processed_transcript	1.78681462443918	0.93905599162411	1.75542453088294	2.64800093426866	1.0548772051871	1.40341393463097	1.59793120350549	0.0105649084429105	0.328144700241709	0.886941978526658	NA
ENSMUSG00000006641	Slc5a6	protein_coding	78.6198434753238	71.3682553634324	65.8284199081102	89.1493647870447	84.3901764149679	60.3467991891318	74.9504765230018	0.0787962949776768	0.213924352255031	0.637151627028967	0.851289960352223
ENSMUSG00000006642	Tcf23	protein_coding	46.4571802354186	43.1965756147091	43.8856132720735	26.4800093426866	27.4268073348646	29.4716926272504	36.1529797378338	-0.432125201705486	0.33648365580406	0.04797061506319	0.2039832411357
ENSMUSG00000006651	Aplp1	protein_coding	178.681462443918	224.434381998162	178.175589884618	302.754773484716	175.109616061058	345.239827919219	234.065941965282	0.371827019478891	0.241855624278226	0.0470663673039267	0.201547430212597
ENSMUSG00000006673	Qrich1	protein_coding	646.826894046982	542.774363158735	557.347288555333	641.698893071104	655.078744421188	641.360168126354	614.181058563283	0.123382188138215	0.140537471060638	0.323676589126211	0.62293640973037
ENSMUSG00000006675	P4htm	protein_coding	0	0.93905599162411	5.26627359264882	2.64800093426866	0	2.80682786926194	1.94335973130059	-0.00804421006976167	0.329394198398971	0.899925554187173	NA
ENSMUSG00000006676	Usp19	protein_coding	679.882964599107	779.416473048011	704.8029491495	794.400280280596	619.212919444827	639.956754191723	702.945390118961	-0.0590585369854376	0.147924281354759	0.653017909165656	0.859896336534754
ENSMUSG00000006678	Pola1	protein_coding	224.245235367117	231.007773939531	248.392571119936	90.0320317651343	94.9389484668388	115.07994263974	167.282750549716	-1.17564831676208	0.210632204634032	1.94041795569942e-09	1.35283793786989e-07
ENSMUSG00000006699	Cdc42	protein_coding	3970.30209550385	4078.32017162351	4236.71710528597	4767.28434866167	4783.86812552349	5339.99002127085	4529.41364464489	0.249225993178537	0.124704305549807	0.0312538345471297	0.154472153826699
ENSMUSG00000006705	Pknox1	protein_coding	135.797911457377	171.847246467212	146.577948328725	165.941391880836	118.146246980955	101.04580329343	139.892758068089	-0.153199703025966	0.206592792069081	0.350914402704528	0.649478917851422
ENSMUSG00000006711	D130043K22Rik	protein_coding	17.8681462443918	26.2935677654751	25.4536556978026	21.1840074741492	28.4816845400516	26.6648647579885	24.3243210799765	0.0507043989966509	0.265454830641679	0.76318514893244	0.915402542600225
ENSMUSG00000006715	Gmnn	protein_coding	184.041906317235	146.492734693361	170.276179495645	167.706725837015	214.140072652981	214.722331998539	182.896658499129	0.18736719058099	0.1860119879465	0.23174694945744	0.523030078341529
ENSMUSG00000006717	Acot13	protein_coding	205.483681810505	180.298750391829	201.873821051538	215.370742653851	295.365617452387	220.335987737063	219.788100182862	0.246509407967325	0.187320008728766	0.118641413508785	0.357711123383146
ENSMUSG00000006720	Zfp184	protein_coding	9.82748043441548	7.51244793299288	8.77712265441469	8.82666978089552	22.1524213089291	9.8238975424168	11.1533399423441	0.155005559720533	0.334163856195657	0.306846222153523	0.605251172745847
ENSMUSG00000006724	Cyp27b1	protein_coding	3.57362924887836	1.87811198324822	0.877712265441469	0	1.0548772051871	0	1.23072178379252	-0.0687952462615606	0.342026646739656	0.215781153566788	NA
ENSMUSG00000006728	Cdk4	protein_coding	391.31240275218	399.098796440247	326.508962744227	264.800093426865	349.164354916929	193.671122979074	320.759288876587	-0.361528779331069	0.214523027275059	0.0373635179502516	0.173662876519003
ENSMUSG00000006731	B4galnt1	protein_coding	387.738773503302	427.27047618897	347.574057114822	410.440144811642	588.621480494401	442.075389408756	433.953386920315	0.24799172555327	0.178337953626355	0.103994908412022	0.330880960960144
ENSMUSG00000006732	Mettl1	protein_coding	100.955026280814	89.2103192042904	88.6489388095884	49.4293507730149	107.597474929084	32.2785204965124	78.0199384155506	-0.296805206869404	0.31094164051267	0.131346623820852	0.378859674242507
ENSMUSG00000006736	Tspan31	protein_coding	195.65620137609	218.800046048418	187.830424804474	257.738757602149	222.579090294478	199.284778717598	213.648216473868	0.138402508222865	0.172570333995858	0.353325290703267	0.651885161347528
ENSMUSG00000006740	Kif5b	protein_coding	3903.29654708738	3375.90628988868	4073.46262391386	3801.6466746317	3655.14951597329	4742.13568511805	3925.26622276883	0.0859070774909731	0.144086597380749	0.513081848868423	0.776629844075075
ENSMUSG00000006763	Saal1	protein_coding	88.4473239097393	82.6369272629217	78.1163916242908	93.5626996774925	97.048702877213	78.5911803393344	86.4005376151653	0.078117478152212	0.200747267235148	0.632227030316545	0.84906808277855
ENSMUSG00000006777	Krt23	protein_coding	42.8835509865403	30.0497917319715	41.252476475749	86.5013638527761	32.7011933608	42.1024180389292	45.9151324077943	0.244459175232793	0.310096775150661	0.198474549435726	0.481128258037671
ENSMUSG00000006782	Cnp	protein_coding	278.743081412512	363.414668758531	235.226887138314	246.264086886985	255.280283655278	176.830155763502	259.293193935854	-0.272013313957637	0.207797320616149	0.104332934199813	0.331538114158573
ENSMUSG00000006784	Ttc25	protein_coding	7.14725849775671	1.87811198324822	3.51084906176588	6.17866884662686	3.16463161556129	1.40341393463097	3.88048898993166	-0.0160007224266802	0.320252982032547	0.867118371684233	NA
ENSMUSG00000006800	Sulf2	protein_coding	596.796084562685	711.804441651075	509.073113956052	537.544189656537	592.840989315149	418.21735252003	561.046028610255	-0.176010047183336	0.175014884159502	0.237810042105438	0.530809697110235
ENSMUSG00000006818	Sod2	protein_coding	745.101698391137	743.732345366295	762.731958668637	767.92027093791	820.694465635562	872.923467340465	785.517367723334	0.109268715828931	0.131920801145199	0.368577636858227	0.665180850295612
ENSMUSG00000006850	Tmco6	protein_coding	34.842885176564	52.5871355309502	42.1301887411905	51.194684729194	45.3597198230452	51.926315581346	46.3401549303816	0.10641601859594	0.240242837571008	0.539332887970302	0.792323706784338
ENSMUSG00000006906	Stambp	protein_coding	307.332115403539	301.436973311339	353.718042972912	374.25079870997	343.889968890994	390.14907382741	345.129495519361	0.165836132892277	0.155146450621866	0.229335686236305	0.520239138707957
ENSMUSG00000006920	Ezh1	protein_coding	418.114622118768	434.782924121963	437.978420455293	510.181513335761	405.072846791846	471.547082036007	446.279568143273	0.0852968957364719	0.148264101311749	0.524335170643524	0.783278372002508
ENSMUSG00000006930	Hap1	protein_coding	16.9747389321722	16.903007849234	14.921108512505	3.53066791235821	4.21950882074839	9.8238975424168	11.0621549282391	-0.704693217760114	0.863150661397716	0.0185481799453112	0.10780461559455
ENSMUSG00000006931	P3h4	protein_coding	4.46703656109794	2.81716797487233	9.65483491985616	0.882666978089552	15.8231580778065	1.40341393463097	5.8413797410589	0.0105270819161621	0.320130599352626	0.921675994008907	0.975510311434415
ENSMUSG00000006932	Ctnnb1	protein_coding	4426.83323204806	5278.43372891912	5187.27948875908	4888.20972465994	4315.50264642042	5505.5928655573	4933.64194772732	-0.0137698692120685	0.13835638614957	0.905046534730666	0.971026808307229
ENSMUSG00000006941	Eif1b	protein_coding	82.1934727242022	76.0635353215529	64.0729953772272	108.568038305015	127.640141827639	74.3809385354415	88.8198536818463	0.344107540006485	0.256335601630801	0.0721410379492301	0.263183449031565
ENSMUSG00000006958	Chrd	protein_coding	9.82748043441548	15.0248958659858	10.5325471852976	11.4746707151642	8.43901764149678	21.0512090194646	12.7249701436374	0.0463122461213218	0.29544205876664	0.754680860710917	0.910564378474796
ENSMUSG00000006998	Psmd2	protein_coding	1724.27611258381	1656.49476922493	1449.98066250931	1719.43527331845	1606.57798349995	1627.96016417193	1630.78749421806	0.0304611091899718	0.129211486389171	0.793169941213892	0.92822501438897
ENSMUSG00000007021	Syngr3	protein_coding	0	0.93905599162411	1.75542453088294	0.882666978089552	2.1097544103742	1.40341393463097	1.18171930760029	0.0234250627436735	0.331709042789868	0.700159674922811	NA
ENSMUSG00000007029	Vars	protein_coding	620.918081992614	644.192410254139	436.22299592441	330.117449805492	434.609408537084	199.284778717598	444.224187538556	-0.681998369313601	0.267013805005329	0.00157707963398653	0.0176738057648757
ENSMUSG00000007030	Vwa7	protein_coding	2.68022193665877	4.69527995812055	4.38856132720735	6.17866884662686	3.16463161556129	7.01706967315486	4.68740555955495	0.0577472672750499	0.321487856917364	0.606590324383248	0.834542070665583
ENSMUSG00000007033	Hspa1l	protein_coding	4.46703656109794	0.93905599162411	0.877712265441469	0	3.16463161556129	1.40341393463097	1.8086417280593	-0.0209430470931053	0.329782584965232	0.7561930522057	NA
ENSMUSG00000007034	Slc44a4	protein_coding	2913.40124514808	4141.23692306232	3831.21403865201	5360.43655793785	3995.87485324873	5697.86057460175	4323.33736544179	0.39633094481328	0.184314997179265	0.0125420746593662	0.081717936055793
ENSMUSG00000007035	Msh5	protein_coding	10.7208877466351	20.6592318157304	13.165683981622	20.3013404960597	12.6585264622452	11.2273114770478	14.78883032989	0.00444576875545295	0.286390248824659	0.981722376985247	0.996008438935743
ENSMUSG00000007036	Abhd16a	protein_coding	195.65620137609	268.570013604495	227.327476749341	323.938780958865	303.804635093884	311.557893488076	271.809166878459	0.372490168475251	0.182645279967739	0.0177328906602974	0.1047563072236
ENSMUSG00000007038	Neu1	protein_coding	1065.83492347797	1494.03808267396	1367.47570955781	2086.6247362037	1046.4381875456	2267.91691836365	1554.72142630378	0.336096202544738	0.237128491801612	0.0675508594138398	0.252342943936195
ENSMUSG00000007039	Ddah2	protein_coding	2.68022193665877	4.69527995812055	7.02169812353175	7.94400280280596	8.43901764149678	5.61365573852389	6.06564603352295	0.0960727654312082	0.326814461285644	0.441033373328938	0.723401368244033
ENSMUSG00000007041	Clic1	protein_coding	1431.23851417578	1780.45016011931	1495.62170031226	1610.86723501343	1772.19370471432	1946.53512733316	1672.81774027805	0.150528919405721	0.143477656897418	0.247361688125001	0.541425778304852
ENSMUSG00000007050	Lsm2	protein_coding	99.1682116563744	106.113327053524	72.8501180316419	66.2000233567164	105.48772051871	56.1365573852389	84.3259930003676	-0.16381623717448	0.239358825506124	0.346736433316006	0.645793669303167
ENSMUSG00000007080	Pole	protein_coding	162.600130823965	180.298750391829	158.865920044906	57.3733535758209	84.3901764149679	70.1706967315486	118.949837997173	-1.16206049297864	0.244544512101421	1.62270322430191e-07	7.62418542871541e-06
ENSMUSG00000007097	Atp1a2	protein_coding	0	6.57339194136877	1.75542453088294	1.7653339561791	0	1.40341393463097	1.91626072717696	-0.0535380093322591	0.335941522654381	0.410636321658077	NA
ENSMUSG00000007207	Stx1a	protein_coding	13.4011096832938	19.7201758241063	7.89941038897322	23.8320084084179	23.2072985141162	14.0341393463097	17.0156903608695	0.186948652318179	0.329539190788414	0.259098370047862	0.556092955093503
ENSMUSG00000007216	Zfp775	protein_coding	26.8022193665877	39.4403516482126	21.0650943705953	19.4186735179701	16.8780352829936	8.42048360778583	22.0041429656908	-0.441484052025387	0.462689119169645	0.0541205009656733	0.220222985236598
ENSMUSG00000007338	Mrpl49	protein_coding	249.260640109265	246.032669805517	192.218986131682	233.906749193731	268.99368732271	209.108676260015	233.253568137153	0.040492238859994	0.171788804521069	0.78796956884173	0.925905166006642
ENSMUSG00000007379	Dennd2c	protein_coding	14.2945169955134	7.51244793299288	15.7988207779464	8.82666978089552	11.6036492570581	9.8238975424168	11.3100003811372	-0.0756628003499299	0.302585297406095	0.59819545227319	0.830463980584536
ENSMUSG00000007411	Mark3	protein_coding	723.659922897867	691.145209835345	643.363090568597	687.597575931761	641.365340753756	672.235274688236	676.561069112593	-0.0334274736190995	0.133237134503237	0.78094458252551	0.922757163052196
ENSMUSG00000007415	Gatad1	protein_coding	655.760967169178	550.286811091728	601.232901827406	538.426856634626	614.993410624078	547.331434506079	584.672063642183	-0.0718023534956375	0.142814635350306	0.575591270016979	0.817050133616708
ENSMUSG00000007458	M6pr	protein_coding	1652.80352760624	1874.35575928172	1652.73219582629	1673.53659045779	1696.24254594085	1437.09586906212	1664.4610813625	-0.0899703010927557	0.133848764589144	0.459708152540965	0.735970861353678
ENSMUSG00000007476	Lrrc8a	protein_coding	160.813316199526	138.041230768744	141.311674736077	204.778738916776	218.359581473729	197.881364782967	176.86431781297	0.419958281931313	0.191550953027943	0.0102600533483529	0.0706528662299643
ENSMUSG00000007480	Mc5r	protein_coding	0	0	0	0	0	0	0	NA	NA	NA	NA
ENSMUSG00000007564	Ppp2r1a	protein_coding	1567.92983294538	1987.04247827662	1809.84269134031	2655.06227009337	2405.12002782658	2618.77040202139	2173.96128375061	0.473823035295848	0.146880196369969	0.000426165543266846	0.0064153815961036
ENSMUSG00000007570	Fance	protein_coding	41.0967363621011	36.6231836733403	36.8639151485417	38.8373470359403	52.7438602593549	36.4887623004053	40.4423007966139	0.0844647240278998	0.243327638892392	0.625011399774582	0.845089609717259
ENSMUSG00000007589	Tinf2	protein_coding	198.336423312749	212.226654107049	188.708137069916	189.773400289254	188.823019728491	152.972118874776	188.473292230372	-0.126401017286278	0.172977069263913	0.392414211954095	0.686895130470149
ENSMUSG00000007591	Tssk4	protein_coding	6.25385118553712	13.1467838827375	8.77712265441469	5.29600186853731	8.43901764149678	7.01706967315486	8.15497448431305	-0.0835360352423402	0.315171772213334	0.527301402295391	0.784924746414054
ENSMUSG00000007603	Dus3l	protein_coding	160.813316199526	149.309902668233	132.534552081662	148.288052319045	156.121826367691	120.693598378264	144.62687466907	-0.036589501739896	0.181292651685711	0.806984465766958	0.934328306618835
ENSMUSG00000007610	Gtpbp3	protein_coding	62.5385118553712	80.7588152796735	51.7850236610467	56.4906865977313	72.7865271579098	50.522901646715	62.4804110330746	-0.0610485619790009	0.227055665331789	0.712664403614869	0.89169225861314
ENSMUSG00000007613	Tgfbr1	protein_coding	360.936554136714	385.952012557509	409.891627961166	315.11211117797	263.719301296775	343.836413984588	346.574670185787	-0.270921245840956	0.167279477412159	0.0616013644861402	0.238232884281906
ENSMUSG00000007617	Homer1	protein_coding	470.825653539723	474.223275770176	555.59186402445	310.698776287522	266.883932912336	380.325176284993	409.758113136533	-0.579753472363047	0.187777263628077	0.000438145512737749	0.00655010223538478
ENSMUSG00000007646	Rad51c	protein_coding	17.8681462443918	16.903007849234	17.5542453088294	7.06133582471641	22.1524213089291	14.0341393463097	15.9288826470684	-0.0797727158333822	0.295000871221786	0.597186279521001	0.83018576307973
ENSMUSG00000007656	Arpp19	protein_coding	788.878656689897	735.280841441678	739.911439767159	773.216272806447	948.334607463201	902.395159967715	814.669496356016	0.180632374148861	0.141886114627742	0.160616441547088	0.425616949670969
ENSMUSG00000007659	Bcl2l1	protein_coding	271.595822914755	398.159740448623	301.933019311865	275.39209716394	342.835091685807	287.699856599349	312.935938020723	-0.0732124207628848	0.174680787731389	0.618720329649489	0.842228556273573
ENSMUSG00000007670	Khsrp	protein_coding	550.338904327267	519.297963368133	461.676651622213	504.002844489134	473.639865129007	401.376385304458	485.055435706702	-0.119205901941092	0.152640285225273	0.377676728454378	0.673249820288239
ENSMUSG00000007682	Dio2	protein_coding	0	1.87811198324822	0.877712265441469	0.882666978089552	1.0548772051871	1.40341393463097	1.01613039443288	0.00790390730448405	0.331332621960594	0.889305526049184	NA
ENSMUSG00000007721	Ccdc124	protein_coding	315.372781213515	314.583757194077	250.147995650819	292.162769747642	353.383863737678	334.012516442171	309.943947330984	0.120432323143722	0.164396194124545	0.403602531590893	0.696363468837989
ENSMUSG00000007739	Cct4	protein_coding	1360.65933651043	1283.68954055016	1233.18573294526	1286.92845405457	1417.75496377146	1046.94679523471	1271.5274705111	-0.0368572819562367	0.143948240562435	0.770770037141652	0.918872901414227
ENSMUSG00000007777	0610009B22Rik	protein_coding	142.051762642915	124.894446886007	131.65683981622	124.456043910627	162.451089598813	172.61991395961	143.021682802365	0.143088433552069	0.19084331684294	0.367237826664371	0.664506767085908
ENSMUSG00000007783	Cpt1c	protein_coding	1.78681462443918	1.87811198324822	0	0.882666978089552	0	0	0.757932264296158	-0.0324973198983172	0.335764676224873	0.499574465538901	NA
ENSMUSG00000007812	Zfp655	protein_coding	508.348760652946	435.721980113587	495.90742997443	522.538851029015	429.335022511149	538.910950898293	488.46049919657	0.039884448683692	0.150403655785881	0.770811354951536	0.918872901414227
ENSMUSG00000007815	Rhoa	protein_coding	3250.21580185486	2790.87440710685	2761.28278707886	2610.92892118889	2531.70529244904	2819.45859467362	2794.07763405869	-0.123902362178591	0.130482498578908	0.297795186523612	0.596715456108331
ENSMUSG00000007817	Zmiz1	protein_coding	1459.82754816681	1402.0105954948	1548.28443623875	1455.51784686967	1080.19425811159	1518.49387727071	1410.72142702539	-0.0980820692863371	0.151458378226911	0.465552017181013	0.740235046550873
ENSMUSG00000007827	Ankrd26	protein_coding	125.077023710742	93.905599162411	106.203184118418	82.0880289623283	107.597474929084	72.9775246008105	97.9748059139657	-0.203168936327908	0.220912546680689	0.234795503916344	0.526879439150158
ENSMUSG00000007833	Aldh16a1	protein_coding	280.529896036951	345.572604917672	287.889623064802	360.128127060537	340.725337275433	317.1715492266	322.002856263666	0.127106899873044	0.158317307115335	0.365684851502392	0.662727134448933
ENSMUSG00000007836	Hnrnpa0	protein_coding	791.558878626556	860.175288327685	758.343397341429	801.461616105313	870.273694279356	696.093311576962	796.31769770955	-0.0190465195709032	0.140715223624339	0.877556805968688	0.961807680282904
ENSMUSG00000007837	Prrg2	protein_coding	141.158355330695	168.091022500716	151.844221921374	175.650728639821	171.944984445497	223.142815606325	171.972021407405	0.232120743737177	0.190069433979776	0.144247580585462	0.399692609281585
ENSMUSG00000007850	Hnrnph1	protein_coding	2967.00568388125	2552.35418523433	2867.48597119728	2944.57703890674	3000.07077155211	2773.1459348308	2850.77326426709	0.0494714006941658	0.124930083001794	0.676531262242337	0.872197824155459
ENSMUSG00000007867	Ift43	protein_coding	128.650652959621	136.163118785496	134.289976612545	149.170719297134	198.316914575174	181.040397567395	154.605296632894	0.317743565332358	0.199523766168267	0.0548545704623485	0.22238292071971
ENSMUSG00000007872	Id3	protein_coding	283.21011797361	360.597500783658	322.120401417019	915.325656278865	1123.44422352426	781.701561589451	631.066576927811	1.50642561672343	0.188076387301955	8.74502554137211e-17	1.42261818726257e-14
ENSMUSG00000007880	Arid1a	protein_coding	1072.08877466351	1001.97274306293	956.706369331201	1148.34973849451	949.389484668388	1011.86144686893	1023.39475951491	0.032690951150021	0.135688732555665	0.798315969508658	0.930487080331009
ENSMUSG00000007891	Ctsd	protein_coding	335.921149394565	400.976908423495	374.783137343507	508.416179379582	518.999584952052	558.558745983127	449.609284246055	0.458721883182961	0.159257759838445	0.00134489129877757	0.0156514311224661
ENSMUSG00000007892	Rplp1	protein_coding	1475.90887978676	1715.65529669725	1343.77747839089	1525.24853813875	1825.99244217887	1258.86229936398	1524.24082242608	0.0196754437610916	0.157259275284105	0.89025851296813	0.96661975309452
ENSMUSG00000007908	Hmgcll1	protein_coding	13.4011096832938	11.2686718994893	8.77712265441469	4.41333489044776	8.43901764149678	5.61365573852389	8.65215208461105	-0.183909100285177	0.358094172578309	0.21259620178519	0.499824077204062
ENSMUSG00000007950	Abhd8	protein_coding	13.4011096832938	22.5373437989786	20.1873821051538	51.194684729194	42.1950882074839	30.8751065618814	30.0651191809976	0.871448069334278	0.448839880360325	0.00435229575683145	0.0379515172940075
ENSMUSG00000007987	Ift22	protein_coding	45.563772923199	53.5261915225743	47.3964623338393	53.8426856634626	69.6218955423485	95.4321475549061	60.897192590055	0.373099448381536	0.290525441586008	0.0658858551118752	0.248699376743403
ENSMUSG00000007989	Fzd3	protein_coding	68.7923630409083	132.406894818999	120.246580365481	156.232055121851	229.963230730787	220.335987737063	154.662851969182	0.776553909519857	0.283589646700797	0.000770651683993143	0.0102273590588879
ENSMUSG00000008035	Mid1ip1	protein_coding	654.867559856959	527.74946729275	480.108609196484	687.597575931761	690.944569397549	854.679086190262	649.324477977627	0.359562042287228	0.175106397491413	0.0181329470624037	0.106207261365507
ENSMUSG00000008036	Ap2s1	protein_coding	299.291449593562	335.242989009807	322.998113682461	402.496142008836	523.219093772801	471.547082036007	392.465811683912	0.481899436149849	0.173056636823343	0.00165019279992851	0.0183167768672916
ENSMUSG00000008090	Fgfrl1	protein_coding	91.1275458463981	106.113327053524	111.469457711067	171.237393749373	166.670598419562	206.301848390753	142.153361861779	0.724080492423736	0.221645523829822	0.000166451682740392	0.00290120680665829
ENSMUSG00000008129	4930432K21Rik	protein_coding	0.893407312219589	2.81716797487233	3.51084906176588	4.41333489044776	2.1097544103742	0	2.29075227494662	-0.00371588789570287	0.326206102890502	0.958680318366077	NA
ENSMUSG00000008136	Fhl2	protein_coding	176.894647819479	215.043822081921	175.542453088294	120.042709020179	119.201124186142	126.307254116787	155.505335052134	-0.545580949263073	0.208956563806921	0.00209700886465533	0.0219251189449693
ENSMUSG00000008140	Emc10	protein_coding	192.975979439431	211.287598115425	193.096698397123	225.080079412836	252.115652039716	175.426741828871	208.330458205567	0.0998267571395383	0.175839453218724	0.509253742318906	0.773926192322707
ENSMUSG00000008153	Clstn3	protein_coding	0	0	0	1.7653339561791	1.0548772051871	1.40341393463097	0.703937515999529	0.0558439799690356	0.34134485534693	0.204897790110817	NA
ENSMUSG00000008167	Fbxw9	protein_coding	81.3000654119826	88.2712632126663	82.5049529514981	81.2053619842387	80.1706675942195	88.4150778817512	83.6445648393927	-0.0097364427370776	0.197307346181994	0.947468300834281	0.983346911114896
ENSMUSG00000008193	Spib	protein_coding	8.0406658099763	12.2077278911134	7.89941038897322	14.1226716494328	15.8231580778065	25.2614508233575	13.8925141067766	0.333057900555112	0.439191165118746	0.0889320067145527	0.2997888434903
ENSMUSG00000008200	Fnbp4	protein_coding	775.477547006603	832.003608578961	796.085024755413	721.138921099164	740.523798041343	597.854336152794	743.847205939046	-0.186151409673392	0.144089178813625	0.150270146844283	0.409259595248812
ENSMUSG00000008206	Cers4	protein_coding	319.839817774613	299.558861328091	363.372877892768	385.725469425134	410.347232817781	310.154479553445	348.166456465305	0.137628565771921	0.164387230341219	0.340778370572703	0.641088779954543
ENSMUSG00000008226	Scrn3	protein_coding	94.7011750952764	80.7588152796735	110.591745445625	64.4346894005373	71.7316499527227	67.3638688622867	81.5969906726869	-0.356644115031576	0.245824254269991	0.0566207619384797	0.22626896677824
ENSMUSG00000008301	Phax	protein_coding	301.078264218001	242.27644583902	212.406368236836	248.029420843164	330.176565223562	308.751065618814	273.786354996566	0.172795286605978	0.183371938022006	0.265011953209052	0.56256010103827
ENSMUSG00000008305	Tle1	protein_coding	329.667298209028	333.364877026559	310.71014196628	293.045436725731	314.353407145755	412.603696781506	332.290809642477	0.047929805699926	0.163753856383291	0.741052278552619	0.903995256879905
ENSMUSG00000008307	1700109H08Rik	protein_coding	23.2285901177093	15.9639518576099	21.9428066360367	13.2400046713433	10.548772051871	9.8238975424168	15.7913371461645	-0.326192927290437	0.410185078178145	0.100220336690377	0.323290719357934
ENSMUSG00000008318	Relt	protein_coding	3.57362924887836	4.69527995812055	7.02169812353175	7.94400280280596	5.27438602593549	14.0341393463097	7.09052258426364	0.137011784276041	0.341589999804051	0.29791824591919	0.596743696876927
ENSMUSG00000008333	Snrpb2	protein_coding	382.378329629984	323.035261118694	292.278184392009	288.632101835283	399.79846076591	355.063725461636	340.197677200586	0.0480280001413886	0.168944715708611	0.746195205476494	0.907029231790483
ENSMUSG00000008348	Ubc	protein_coding	684.350001160205	916.518647825131	875.956840910586	984.17368056985	912.46878248684	1090.45262720827	910.653430026813	0.225113430271282	0.157912749903931	0.108105341380381	0.338337962297019
ENSMUSG00000008373	Prpf31	protein_coding	268.915600978096	235.703053897652	178.175589884618	151.818720231403	224.688844704852	171.216500024979	205.0863849536	-0.228933491680174	0.207925990361898	0.169109582794172	0.43788078070929
ENSMUSG00000008384	Sertad1	protein_coding	259.9815278559	371.866172683148	299.299882515541	369.837463819522	303.804635093884	363.484209069422	328.045648506236	0.119312710562982	0.171959088510929	0.422651083433366	0.709609171153411
ENSMUSG00000008393	Carhsp1	protein_coding	469.932246227504	605.691114597551	558.225000820774	613.453549772238	599.170252546272	639.956754191723	581.071486359344	0.150303791034955	0.148886126150288	0.261373844974115	0.55873985838919
ENSMUSG00000008398	Elk3	protein_coding	26.8022193665877	31.9279037152197	35.9862028831002	44.1333489044776	46.4145970282323	81.3980082085964	44.4437133510357	0.577559092313012	0.376751435754204	0.0188712559881632	0.109137321041636
ENSMUSG00000008429	Herpud2	protein_coding	391.31240275218	388.769180532381	387.948821325129	428.093484373433	352.328986532491	470.143668101376	403.099423936165	0.0776086832981953	0.153910362609688	0.573641324513183	0.816273476162523
ENSMUSG00000008435	Rdh13	protein_coding	232.285901177093	255.423229721758	220.305778625809	254.208089689791	270.048564527897	213.318918063908	240.931746967709	0.0492156297553477	0.163553699349635	0.734194757633974	0.90108079012516
ENSMUSG00000008450	Nutf2	protein_coding	74.1528069142259	94.8446551540351	57.0512972536955	45.0160158825671	68.5670183371614	44.9092459081911	64.090173241646	-0.314042182738058	0.283024615747513	0.107000702903902	0.336341914446941
ENSMUSG00000008461	Fut1	protein_coding	3.57362924887836	3.75622396649644	2.63313679632441	1.7653339561791	8.43901764149678	2.80682786926194	3.82902824643951	0.0376923082503105	0.322581425392149	0.708528856958614	NA
ENSMUSG00000008475	Arpc5	protein_coding	2963.43205463238	3144.89851594914	3021.08561764954	3753.98265781486	3348.18024926385	4290.23639816688	3420.30258224611	0.282112484872609	0.139822884125255	0.0270129512398889	0.140681218350526
ENSMUSG00000008496	Pou2f2	protein_coding	5.36044387331753	9.3905599162411	15.7988207779464	30.8933442331343	41.1402110022968	57.5399713198698	26.6872251871343	1.83022904163307	0.512322897242102	1.92372020504841e-05	0.000484258951450538
ENSMUSG00000008540	Mgst1	protein_coding	927.356790083933	1148.46547775629	1208.6097895129	1414.03249889946	2046.46177806297	1609.71578302172	1392.44035288955	0.557921270793267	0.184524109717113	0.000607399049456129	0.0084305873570842
ENSMUSG00000008575	Nfib	protein_coding	903.234792654004	772.843081106642	903.165921139272	659.352232632895	856.560290611924	733.985487811998	804.856967659456	-0.161609227706132	0.15129961919669	0.22674824672688	0.516482117544559
ENSMUSG00000008601	Rab25	protein_coding	618.237860055955	671.425034011239	574.901533864162	773.216272806447	815.420079609627	568.382643525544	670.263903978829	0.170608148600523	0.163801528136492	0.234478000327948	0.526510339369521
ENSMUSG00000008604	Ubqln4	protein_coding	423.475065992085	377.500508632892	305.443868373631	363.658794972895	377.646039456981	214.722331998539	343.741101571171	-0.142148345295437	0.198511886090688	0.376116342643668	0.671499221384134
ENSMUSG00000008668	Rps18	protein_coding	1944.05431138983	1846.184079533	1495.62170031226	1880.96333030883	2634.02838135218	1832.85859862805	1938.95173358736	0.211795965555959	0.171222220478312	0.153225557410197	0.414251154049118
ENSMUSG00000008682	Rpl10	protein_coding	2988.44745937452	3057.5663087281	2771.81533426416	3341.77717904704	3995.87485324873	3090.3174840574	3207.63310311999	0.208791474734638	0.14122571807609	0.103687492248033	0.330389231301705
ENSMUSG00000008683	Rps15a	protein_coding	1630.46834480075	1547.56427419653	1447.34752571298	1769.74729106955	2571.79062624615	1863.73370518993	1805.10862786932	0.362603045683517	0.170740896557381	0.015140329664743	0.0937226053592048
ENSMUSG00000008690	Ncaph2	protein_coding	467.252024290845	481.735723703168	356.351179769236	504.885511467224	486.298391591252	442.075389408756	456.43303670508	0.108928859520277	0.159327694828581	0.440284145096281	0.722893703381304
ENSMUSG00000008730	Hipk1	protein_coding	1756.43877582371	1622.68875352646	1717.68290346896	1918.0353433886	1475.77321005675	1844.0859101051	1722.4508160616	0.0337944641531978	0.139149670023996	0.796698591882	0.929795069314897
ENSMUSG00000008734	Gprc5b	protein_coding	0.893407312219589	1.87811198324822	4.38856132720735	0	0	0	1.19334677044586	-0.0863989868903351	0.350081669280306	0.0829752880634582	NA
ENSMUSG00000008763	Man1a2	protein_coding	1819.8706949913	1530.6612663473	1661.5093184807	1670.88858952352	1390.3281564366	1557.78946744038	1605.1745822033	-0.0988806305210145	0.136609703905243	0.425798655431652	0.711398093000547
ENSMUSG00000008822	Acyp1	protein_coding	30.375848615466	23.4763997906027	32.4753538213344	36.1893461016716	42.1950882074839	29.4716926272504	32.3639548606348	0.157046774855643	0.270571090264351	0.378213409947472	0.673817960631659
ENSMUSG00000008843	Cldn13	protein_coding	0	0	0	0	0	0	0	NA	NA	NA	NA
ENSMUSG00000008845	Cd163	protein_coding	0	0	0	0.882666978089552	1.0548772051871	2.80682786926194	0.790728675423099	0.0603468479859483	0.34237944569614	0.173448397853458	NA
ENSMUSG00000008855	Hdac5	protein_coding	127.757245647401	167.151966509092	143.944811532401	277.157431120119	158.231580778065	176.830155763502	175.178865225097	0.361277231161842	0.239137242153675	0.0518777205225774	0.21414647732305
ENSMUSG00000008859	Rala	protein_coding	1051.54040648246	929.665431707869	917.209317386335	1010.65368991254	1173.02345216805	1220.97012312895	1050.51040346437	0.1977401640189	0.142432303557485	0.125424105082946	0.368563884583075
ENSMUSG00000008892	Vdac3	protein_coding	1561.67598175984	1498.73336263208	1759.81309221015	1723.84860820889	2140.34584932462	2350.71834050688	1839.18920577374	0.315638548611247	0.15778314232663	0.0245642019129002	0.131411531379161
ENSMUSG00000008958	Vps72	protein_coding	262.661749792559	270.448125587744	251.903420181702	302.754773484716	309.07902111982	263.841819710623	276.781484979527	0.129859756981526	0.156661500448227	0.351015346073632	0.649478917851422
ENSMUSG00000008976	Gabpa	protein_coding	656.654374481398	540.896251175487	590.700354642109	513.712181248119	489.463023206814	537.507536963662	554.822286952931	-0.180984101732109	0.146454216485668	0.167401725272903	0.43486398991992
ENSMUSG00000008999	Bmp7	protein_coding	8.93407312219589	3.75622396649644	6.14398585809028	3.53066791235821	4.21950882074839	4.21024180389292	5.13245024729702	-0.0870733447098559	0.327803168231353	0.448586122128161	0.728412434725953
ENSMUSG00000009013	Dynll1	protein_coding	927.356790083933	933.421655674365	824.17181724954	826.17629149182	1073.86499488047	1038.52631162692	937.252976834507	0.106552822798119	0.147285837442678	0.423317890843528	0.710147487211998
ENSMUSG00000009030	Pdcl	protein_coding	410.967363621011	364.353724750155	410.769340226608	377.781466622328	337.560705659871	367.694450873315	378.187841958881	-0.106841023845785	0.148122853191106	0.41868972111988	0.706447945151099
ENSMUSG00000009035	Tmem184b	protein_coding	284.996932598049	463.89365986231	338.796934460407	181.829397486448	182.493756497368	159.989188547931	268.666644908752	-0.968072213397223	0.223957018109904	1.53852171863051e-06	5.51570973487227e-05
ENSMUSG00000009073	Nf2	protein_coding	1093.53055015678	1165.36848560552	1121.7162752342	1306.34712757254	1107.62106544645	1017.47510260745	1135.34310110382	0.0198171330833566	0.13837983209296	0.878775152212284	0.96249831881703
ENSMUSG00000009075	Cabp7	protein_coding	0.893407312219589	0.93905599162411	0	0	0	0	0.305410550640616	-0.0212264344312567	0.336605720209048	0.659953917157434	NA
ENSMUSG00000009076	Zmat5	protein_coding	25.0154047421485	46.9527995812055	35.1084906176588	36.1893461016716	49.5792286437936	32.2785204965124	37.5206316971651	0.0676407272049166	0.254484042306232	0.693271338222943	0.880537472779488
ENSMUSG00000009079	Ewsr1	protein_coding	1607.23975468304	1475.25696284148	1345.53290292177	1514.65653440167	1581.26093057546	1323.41934035701	1474.5610709634	-0.00103099018996757	0.13585036044249	0.989311051381348	0.996968551439338
ENSMUSG00000009090	Ap1b1	protein_coding	805.853395622069	861.114344319309	803.984435144386	743.205595551402	553.810532723227	599.257750087425	727.87100890797	-0.325483159945448	0.159804438831737	0.0209180790622937	0.117515639856458
ENSMUSG00000009092	Derl3	protein_coding	1.78681462443918	2.81716797487233	3.51084906176588	2.64800093426866	3.16463161556129	7.01706967315486	3.4907556473437	0.0576129132367816	0.327040893043167	0.558816094247272	NA
ENSMUSG00000009112	Bcl2l13	protein_coding	578.034531006074	522.115131343005	546.814741370035	532.248187788	547.481269492104	464.530012362852	531.870645560345	-0.0747714510096141	0.141734811343554	0.557873629569842	0.80573461973863
ENSMUSG00000009145	Dqx1	protein_coding	288.570561846927	355.902220825538	301.055307046424	497.824175642507	376.591162251794	450.495873016542	378.406550104955	0.419185173170319	0.180652732135487	0.00752389037550538	0.0564741551138881
ENSMUSG00000009185	Ccl8	protein_coding	1.78681462443918	2.81716797487233	0.877712265441469	8.82666978089552	10.548772051871	9.8238975424168	5.78017237332271	1.30559940715711	1.47787231363242	0.00906717604508571	0.0644327413744019
ENSMUSG00000009207	Lnpk	protein_coding	257.301305919242	208.470430140552	237.860023934638	205.661405894866	189.877896933678	189.460881175181	214.771990666359	-0.208998412015063	0.172980406193862	0.158041123786905	0.421693855691725
ENSMUSG00000009210	Prr29	protein_coding	0	1.87811198324822	0	0.882666978089552	0	0	0.460129826889629	-0.0102234874043476	0.334763886750465	0.834554667288466	NA
ENSMUSG00000009246	Trpm5	protein_coding	16.9747389321722	21.5982878073545	14.0433962470635	4.41333489044776	9.49389484668388	4.21024180389292	11.7889824212691	-0.779277031322589	0.832185158985967	0.0161847135725611	0.098494984569299
ENSMUSG00000009248	Ascl2	protein_coding	3.57362924887836	11.2686718994893	4.38856132720735	6.17866884662686	12.6585264622452	0	6.34467629740784	0.00211181263222329	0.316744600230732	0.99061112867383	0.997490902363439
ENSMUSG00000009291	Pttg1ip	protein_coding	1076.5558112246	1038.59592673627	1115.57228937611	1258.6831107557	1248.97461094152	1226.58377886747	1160.82758798361	0.18481128712369	0.126053403449878	0.113605546436626	0.348416442740667
ENSMUSG00000009292	Trpm2	protein_coding	8.0406658099763	53.5261915225743	35.1084906176588	5.29600186853731	3.16463161556129	2.80682786926194	17.9904682172616	-2.66121075124134	0.780748421370482	3.44395657911315e-05	0.000789448774021256
ENSMUSG00000009293	Ube2g2	protein_coding	131.33087489628	162.456686550971	133.412264347103	220.666744522388	228.9083535256	172.61991395961	174.899139633659	0.455657049945734	0.210021767304356	0.00939643058495575	0.0660588282155184
ENSMUSG00000009350	Mpo	protein_coding	0	0	0	0	1.0548772051871	0	0.175812867531183	0.0142813750412785	0.336112747135288	0.761673283278001	NA
ENSMUSG00000009356	Lpo	protein_coding	385.058551566643	396.281628465374	453.77724123324	384.842802447045	678.286042935304	443.478803343387	456.954178331832	0.212189357222709	0.197428904962116	0.192014663854676	0.471482539906173
ENSMUSG00000009376	Met	protein_coding	969.346933758254	944.690327573855	1023.41250150475	782.925609565432	625.542182675949	923.44636898718	878.22732067757	-0.278545875229967	0.165606676451441	0.0534558098941166	0.218046090021054
ENSMUSG00000009378	Slc16a12	protein_coding	28.5890339910268	15.9639518576099	22.8205189014782	5.29600186853731	1.0548772051871	0	12.2873973039732	-2.8085346834639	0.822627733677004	5.02996866276305e-05	0.00107332011140962
ENSMUSG00000009394	Syn2	protein_coding	18.7615535566114	10.3296159078652	12.2879717161806	8.82666978089552	4.21950882074839	5.61365573852389	10.0064959201375	-0.294146926399392	0.441658410237407	0.0913406924003993	0.304314762238635
ENSMUSG00000009406	Elk1	protein_coding	29.4824413032464	29.1107357403474	32.4753538213344	30.8933442331343	33.7560705659871	32.2785204965124	31.3327443600937	0.041783589096363	0.24833207111205	0.808119586250011	0.934355462008133
ENSMUSG00000009418	Nav1	protein_coding	76.8330288508846	83.5759832545458	95.6706369331201	39.7200140140298	48.5243514386065	42.1024180389292	64.404405421686	-0.828396577445181	0.295974081326459	0.000566667607426254	0.00798241548673351
ENSMUSG00000009470	Tnpo1	protein_coding	1752.86514657483	1584.18745786987	1923.06757358226	1414.91516587755	1185.6819786303	1413.23783217339	1545.65919245137	-0.343222937808338	0.148680149494586	0.0101069149093084	0.0698526796084637
ENSMUSG00000009535	Rnmt	protein_coding	231.392493864874	206.592318157304	248.392571119936	225.080079412836	252.115652039716	190.864295109812	225.73956828408	-0.0268520006292681	0.168192730603917	0.854422269172801	0.953861034597546
ENSMUSG00000009545	Kcnq1	protein_coding	265.341971729218	309.888477235956	257.16969377435	243.616085952716	334.39607404431	231.56329921411	273.66260032511	-0.0271441760257204	0.173861596479745	0.851724938243806	0.952453166345766
ENSMUSG00000009549	Srp14	protein_coding	247.473825484826	240.398333855772	179.931014415501	259.504091558328	314.353407145755	322.785204965124	260.740979570884	0.343652388943064	0.193346973570208	0.0346929964383407	0.166169346439796
ENSMUSG00000009551	6330409D20Rik	protein_coding	0	0	0	0.882666978089552	0	0	0.147111163014925	0.0136147278415044	0.336059848092982	0.761673283278001	NA
ENSMUSG00000009555	Cdk9	protein_coding	374.337663820008	378.439564624516	323.875825947902	451.042825803761	475.749619539381	430.848077931708	405.715596277879	0.287937189570868	0.155709138839378	0.037885532105552	0.17514196485762
ENSMUSG00000009563	Tor2a	protein_coding	142.051762642915	164.334798534219	114.102594507391	214.488075675761	194.097405754426	159.989188547931	164.843970943774	0.343100398502654	0.213928945035823	0.0482678619485485	0.204360527373413
ENSMUSG00000009566	Fpgs	protein_coding	50.030809484297	64.7948634220636	47.3964623338393	28.2453432988657	47.4694742334194	25.2614508233575	43.8664005993071	-0.411705487169629	0.340343302516953	0.0577713036203293	0.229402113509701
ENSMUSG00000009569	Mkl2	protein_coding	660.228003730276	550.286811091728	589.822642376667	481.053503058806	394.524074739975	391.552487762041	511.244587126582	-0.44460905825219	0.167457869418775	0.00273153394998389	0.0265929067756154
ENSMUSG00000009575	Cbx5	protein_coding	983.641450753767	899.615639975897	1039.2113222827	499.589509598686	563.30442756991	534.7007090944	753.34384321256	-0.830881213949502	0.150782469305649	4.73181663920436e-09	3.10559044691236e-07
ENSMUSG00000009585	Apobec3	protein_coding	531.577350770655	750.305737307664	540.670755511945	354.832125192	386.085057098478	317.1715492266	480.107095851224	-0.710417700100975	0.19454377828251	4.14496492844094e-05	0.000918143109844552
ENSMUSG00000009614	Sardh	protein_coding	18.7615535566114	20.6592318157304	19.3096698397123	1.7653339561791	3.16463161556129	4.21024180389292	11.3117770979479	-2.30998816861228	0.770650129750256	0.000151728742848138	0.00269650522150301
ENSMUSG00000009621	Vav2	protein_coding	134.011096832938	184.054974358326	156.232783248582	127.986711822985	166.670598419562	138.937979528466	151.31569070181	-0.0901440719655262	0.188658750637902	0.561011598248239	0.80766573489783
ENSMUSG00000009628	Tex15	protein_coding	2.68022193665877	3.75622396649644	1.75542453088294	2.64800093426866	0	0	1.80664522805113	-0.0645327921913433	0.337869829832165	0.358276768934001	NA
ENSMUSG00000009630	Ppp2cb	protein_coding	687.923630409083	639.497130296019	574.901533864162	638.168225158746	630.816568701885	620.30895910689	631.936007922797	-0.00734448563821801	0.137227865862303	0.949714352380491	0.984458282110624
ENSMUSG00000009633	G0s2	protein_coding	17.8681462443918	119.260110936262	116.735731303715	6.17866884662686	9.49389484668388	26.6648647579885	49.3669028226114	-0.392930652360495	0.769348670646083	0.00654911436372805	0.0514742837430333
ENSMUSG00000009640	Dmap1	protein_coding	85.7671019730805	82.6369272629217	93.0375001367957	96.2107006117611	114.981615365394	85.6082500124893	93.0403492270737	0.12633660225605	0.203927209602718	0.442734651115503	0.724799277745885
ENSMUSG00000009646	Pla2g12b	protein_coding	10.7208877466351	19.7201758241063	11.4102594507391	26.4800093426866	25.3170529244904	25.2614508233575	19.8183060186691	0.424874099379067	0.444953155583453	0.060065416628066	0.234389911830284
ENSMUSG00000009647	Mcu	protein_coding	1624.21449361521	1682.78833699041	1635.17795051746	1781.22196178472	1600.24872026883	2047.58093062659	1728.53873230053	0.114880122332138	0.136104208200227	0.3578821083202	0.655972669829939
ENSMUSG00000009654	Oit3	protein_coding	0.893407312219589	0	0	0.882666978089552	1.0548772051871	2.80682786926194	0.939629894126364	0.051522416467498	0.338386935757565	0.295573424935003	NA
ENSMUSG00000009681	Bcr	protein_coding	362.723368761153	364.353724750155	356.351179769236	391.904138271761	301.69488068351	265.245233645254	340.378754313511	-0.130974627167109	0.169308853080036	0.368448112471923	0.66510577420209
ENSMUSG00000009687	Fxyd5	protein_coding	41.0967363621011	85.454095237794	71.094693500759	135.048047647701	138.18891387951	182.443811502026	108.887716354982	1.0746063979944	0.299373182110412	2.81126318503896e-05	0.000669788987818181
ENSMUSG00000009731	Kcnd1	protein_coding	6.25385118553712	3.75622396649644	3.51084906176588	2.64800093426866	4.21950882074839	5.61365573852389	4.33368161789006	-0.0160830352576952	0.317132331660001	0.874633937589022	0.960954019011206
ENSMUSG00000009733	Tfcp2	protein_coding	71.4725849775671	74.1854233383047	61.4398585809028	75.9093601157014	71.7316499527227	51.926315581346	67.7775320910908	-0.0232482067846303	0.214926923867388	0.884106339948564	0.964445232103513
ENSMUSG00000009739	Pou6f1	protein_coding	13.4011096832938	17.8420638408581	20.1873821051538	29.1280102769552	43.249965412671	21.0512090194646	24.1432900563994	0.452187999807498	0.438352960801029	0.0521349934707756	0.214742803217905
ENSMUSG00000009741	Ubp1	protein_coding	733.487403332282	703.352937726458	727.623468050978	668.178902413791	645.584849574504	753.633282896832	705.310140665808	-0.0566142117253758	0.13480845709686	0.64304204521801	0.855047424101099
ENSMUSG00000009772	Nuak2	protein_coding	316.266188525734	459.19837990419	417.791038350139	424.562816461074	336.505828454684	582.416782871853	422.790172427946	0.118518877958398	0.193427034806323	0.459292709547648	0.735738806991221
ENSMUSG00000009828	Ick	protein_coding	1298.12082465506	1305.28782835751	1306.91356324235	1257.80044377761	1010.57236256924	1101.67993868531	1213.39582688118	-0.18276192250656	0.137556919386731	0.142304754189776	0.397072782393419
ENSMUSG00000009863	Sdhb	protein_coding	1139.09432307998	1410.46209941941	1262.15023770483	1743.26728172686	1959.96184723763	1800.58007813154	1552.58597788338	0.485407253684281	0.147014139112754	0.000307144904768084	0.00484545908679493
ENSMUSG00000009894	Snap47	protein_coding	66.1121411042496	57.2824154890707	59.6844340500199	75.9093601157014	89.6645624409033	71.5741106661796	70.0378373110208	0.253367049575128	0.236053061209994	0.158308680561878	0.422110850364981
ENSMUSG00000009905	Kdsr	protein_coding	184.935313629455	187.811198324822	214.161792767718	194.186735179701	199.371791780362	185.250639371288	194.286245175558	-0.0136589149819788	0.164091497840883	0.919516711189212	0.974610641840136
ENSMUSG00000009907	Vps4b	protein_coding	1953.88179182424	1882.80726320634	2141.61792767718	2250.80079412836	1793.29124881807	2391.41734461118	2068.96939504423	0.0879015054000173	0.14373048694624	0.500855176752687	0.768416988604151
ENSMUSG00000009927	Rps25	protein_coding	2390.75796749962	2059.34978963167	2014.34964918817	1886.25933217737	3011.67442080916	2237.04181180177	2266.5721618513	0.110888238208361	0.166897994322918	0.44863157292461	0.728412434725953
ENSMUSG00000009995	Taz	protein_coding	268.915600978096	323.974317110318	303.688443842748	331.000116783582	374.48140784142	329.802274638278	321.97702686574	0.169662855474282	0.158570506299281	0.226655082208058	0.516482117544559
ENSMUSG00000010021	Kif19a	protein_coding	4.46703656109794	2.81716797487233	2.63313679632441	4.41333489044776	1.0548772051871	4.21024180389292	3.26596587197041	-0.00295413151314248	0.321293041376414	0.97037754521064	NA
ENSMUSG00000010025	Aldh3a2	protein_coding	1117.65254758671	1047.04743066088	1120.83856296876	1032.72036436478	1034.83453828854	1100.27652475068	1075.56166143672	-0.0454616840129711	0.125515329080402	0.692736968162655	0.880256651426692
ENSMUSG00000010044	Zmynd10	protein_coding	0	0.93905599162411	0	0	0	1.40341393463097	0.390411654375847	0.00372502244713789	0.334776052983792	0.934872064821902	NA
ENSMUSG00000010045	Tmem115	protein_coding	148.305613828452	168.091022500716	133.412264347103	207.426739851045	199.371791780362	168.409672155717	170.836184077232	0.283325347842232	0.192900087001277	0.0793027922501978	0.279471685057825
ENSMUSG00000010047	Hyal2	protein_coding	161.706723511746	200.018926215935	167.643042699321	204.778738916776	255.280283655278	218.932573802432	201.393381466914	0.286776492550215	0.187838152767566	0.0705717185378583	0.259578358964299
ENSMUSG00000010048	Ifrd2	protein_coding	229.605679240434	245.093613813893	151.844221921374	99.7413685241193	170.89010724031	126.307254116787	170.58037414282	-0.513628891635318	0.265433213359442	0.0118815254634738	0.0786676580905448
ENSMUSG00000010051	Hyal1	protein_coding	16.0813316199526	15.0248958659858	13.165683981622	16.7706725837015	23.2072985141162	4.21024180389292	14.7433540615452	0.00837304245645145	0.291815549477952	0.959924766032104	0.989172464368429
ENSMUSG00000010054	Tusc2	protein_coding	133.117689520719	115.503886969766	116.735731303715	168.589392815104	241.566879987845	171.216500024979	157.788346770355	0.567500019035423	0.228528162621712	0.00283873846430977	0.0273201489990729
ENSMUSG00000010057	Nprl2	protein_coding	79.5132507875434	59.1605274723189	57.0512972536955	59.138687532	100.213334492774	61.7502131237628	69.4712184436825	0.0997351601040166	0.233139806184032	0.563003480020932	0.808819641936823
ENSMUSG00000010066	Cacna2d2	protein_coding	48.2439948598578	37.5622396649644	50.9073113956052	41.4853479702089	39.0304565919226	37.8921762350362	42.5202544529325	-0.10737134934045	0.242552768985994	0.529253534313474	0.785734343567977
ENSMUSG00000010067	Rassf1	protein_coding	102.741840905253	145.553678701737	114.102594507391	146.522718362866	150.847440341755	124.903840182157	130.778685500193	0.160137314657126	0.198436334036449	0.324490316261192	0.623534560547711
ENSMUSG00000010080	Epn3	protein_coding	274.276044851414	238.520221872524	215.03950503316	300.106772550448	383.975302688104	343.836413984588	292.625710163373	0.423951162236376	0.186249993723742	0.00824420301077164	0.0604502502386506
ENSMUSG00000010095	Slc3a2	protein_coding	338.601371331224	466.710827837183	333.530660867758	510.181513335761	462.036215871949	492.598291055471	433.943146716558	0.300212720413356	0.176665789884328	0.0487097445105914	0.205521803174581
ENSMUSG00000010097	Nxf1	protein_coding	1030.99203830141	1017.93669492054	991.81485994886	1192.48308739898	1039.05404710929	1060.98093458101	1055.54361037668	0.100620716472116	0.130082037509935	0.407527278552712	0.698637982688269
ENSMUSG00000010110	Stx5a	protein_coding	574.460901757196	510.846459443516	545.937029104594	585.208206473373	454.652075435639	509.439258271043	530.090655080893	-0.0587071242033968	0.148465333649817	0.656753697703882	0.861894852253369
ENSMUSG00000010122	Slc47a1	protein_coding	9.82748043441548	15.0248958659858	14.0433962470635	13.2400046713433	20.0426668985549	43.5058319735601	19.2807126818205	0.355418728578245	0.449431448962226	0.0793717181574675	0.279584336205897
ENSMUSG00000010136	Pifo	protein_coding	0	0	0	0	0	0	0	NA	NA	NA	NA
ENSMUSG00000010142	Tnfrsf13b	protein_coding	0.893407312219589	4.69527995812055	1.75542453088294	14.1226716494328	11.6036492570581	16.8409672155717	8.31856665388094	1.90470402293801	0.939950713506824	0.00176123744634738	0.0192666387026678
ENSMUSG00000010154	Spire2	protein_coding	309.118930027978	437.600092096835	369.516863750859	457.221494650388	388.194811508852	510.842672205674	412.082477373431	0.221495014559028	0.177248624201468	0.144870412806413	0.400743708949712
ENSMUSG00000010175	Prox1	protein_coding	17.8681462443918	25.354511773851	11.4102594507391	5.29600186853731	7.38414043630969	4.21024180389292	11.9205502629536	-0.997792176828692	0.837464451659434	0.00960290471446614	0.0670740283587988
ENSMUSG00000010277	2610507B11Rik	protein_coding	3121.56514889524	3046.29763682861	3072.87064131058	3135.23310617409	2579.17476668245	2632.8045413677	2931.32430687645	-0.125347323527226	0.130651503747831	0.29459793762478	0.593076806164377
ENSMUSG00000010290	AI597479	protein_coding	182.255091692796	150.248958659858	165.887618168438	166.824058858925	145.57305431582	151.568704940145	160.39291443933	-0.0743331745900977	0.174989302737865	0.615833572644712	0.840832976938854
ENSMUSG00000010307	Tmem86a	protein_coding	9.82748043441548	9.3905599162411	7.89941038897322	4.41333489044776	9.49389484668388	5.61365573852389	7.77305603588089	-0.0876199297447308	0.317089135414397	0.505784954355078	0.772073511697908
ENSMUSG00000010342	Tex14	protein_coding	1.78681462443918	1.87811198324822	0	0	0	1.40341393463097	0.844723423719728	-0.028764934907698	0.334983516329516	0.486535779571233	NA
ENSMUSG00000010358	Ifi35	protein_coding	255.514491294802	363.414668758531	283.501061737595	132.400046713433	157.176703572878	171.216500024979	227.203912017036	-0.894481209604091	0.217504018802126	4.23249918118798e-06	0.000129696940486361
ENSMUSG00000010362	Rdm1	protein_coding	46.4571802354186	49.7699675560778	50.0295991301637	44.1333489044776	60.1280006956646	70.1706967315486	53.4481322088918	0.136511108278499	0.2391707259368	0.433843726321541	0.717794896575526
ENSMUSG00000010376	Nedd8	protein_coding	336.814556706785	308.010365252708	273.846226817738	289.514768813373	372.371653431046	451.899286951173	338.742809662137	0.209705581513137	0.185146078509458	0.179089389796933	0.45204750365529
ENSMUSG00000010392	Gosr1	protein_coding	644.146672110324	613.203562530544	630.197406586975	577.264203670567	484.188637180878	541.717778767555	581.786376807807	-0.199526512072192	0.143441304440086	0.121734889097356	0.362655322473938
ENSMUSG00000010406	Mrpl52	protein_coding	143.838577267354	163.395742542595	139.556250205194	154.466721165672	200.426668985549	168.409672155717	161.68227205368	0.170695961744679	0.185499686107232	0.274367749489322	0.571644527200285
ENSMUSG00000010453	Kansl3	protein_coding	656.654374481398	691.145209835345	688.126416106112	762.624269069373	624.487305470762	651.184065668771	679.036940105293	0.00323538945119116	0.13924276684588	0.983361365077736	0.996295354172274
ENSMUSG00000010461	Eya4	protein_coding	0	0.93905599162411	0	0	0	0	0.156509331937352	-0.0146688149302731	0.336189593102362	0.866488626124063	NA
ENSMUSG00000010476	Ebf3	protein_coding	0.893407312219589	0.93905599162411	5.26627359264882	2.64800093426866	2.1097544103742	1.40341393463097	2.20998436262772	-0.0105683857337241	0.326402871530203	0.890295408312452	NA
ENSMUSG00000010492	Uckl1os	antisense_RNA	8.93407312219589	11.2686718994893	7.89941038897322	2.64800093426866	4.21950882074839	2.80682786926194	6.29608217248957	-0.284728110260041	0.467536043817082	0.0642644910308768	0.24447861821097
ENSMUSG00000010505	Myt1	protein_coding	22.3351828054897	16.903007849234	21.0650943705953	6.17866884662686	4.21950882074839	22.4546229540956	15.526014274465	-0.257997615946165	0.398090423749418	0.125763939021435	0.369237848526158
ENSMUSG00000010517	Faf1	protein_coding	665.588447603594	588.788106748317	599.477477296523	598.448211144716	583.347094468465	495.405118924733	588.509076031058	-0.119877301583195	0.145032340961945	0.367470131841791	0.664688620831474
ENSMUSG00000010538	Tsacc	protein_coding	0.893407312219589	0.93905599162411	5.26627359264882	0.882666978089552	3.16463161556129	0	1.85767258169056	-0.0343630820793437	0.331141611660059	0.621228756726723	NA
ENSMUSG00000010554	Mettl16	protein_coding	247.473825484826	228.190605964659	222.938915422133	178.298729574089	188.823019728491	159.989188547931	204.285714120355	-0.332758948077759	0.180613033794202	0.0311592801121789	0.154196804686729
ENSMUSG00000010601	Apol7a	protein_coding	347.53544445342	619.776954471913	563.491274413423	468.696165365552	349.164354916929	816.786909955226	527.575183929411	0.054598717863372	0.220836721918744	0.750057508632514	0.908681938509074
ENSMUSG00000010607	Pigyl	protein_coding	34.842885176564	52.5871355309502	53.5404481919296	39.7200140140298	80.1706675942195	53.3297295159769	52.3651466706117	0.149305117266366	0.260351897780223	0.400001123381211	0.693409979484419
ENSMUSG00000010608	Rbm25	protein_coding	2628.40431255003	2173.91462060981	2426.87441394566	2643.58759937821	2911.46108631639	3609.58063987086	2732.30377877849	0.292188232337963	0.15762984322196	0.0368794269947769	0.172259602038895
ENSMUSG00000010609	Psen2	protein_coding	65.21873379203	75.1244793299288	57.0512972536955	75.9093601157014	110.762106544645	58.9433852545008	73.8348937150836	0.193997414623962	0.245146656937745	0.27870605631908	0.576897513483562
ENSMUSG00000010651	Acaa1b	protein_coding	30.375848615466	40.3794076398367	33.3530660867758	51.194684729194	39.0304565919226	94.0287336202751	48.0603662139117	0.514645924028816	0.38435028397474	0.0309075018143112	0.153512670698856
ENSMUSG00000010660	Plcd1	protein_coding	264.448564416998	289.229245420226	312.465566497163	379.546800578507	343.889968890994	350.853483657743	323.405604910272	0.262052529431007	0.16041975319257	0.0642828966384585	0.24447861821097
ENSMUSG00000010663	Fads1	protein_coding	157.239686950648	136.163118785496	110.591745445625	169.472059793194	205.701055011484	167.006258221086	157.695654034589	0.330969574136664	0.210289152302428	0.053583775572052	0.218450266944105
ENSMUSG00000010721	Lmbr1	protein_coding	194.76279406387	167.151966509092	193.974410662565	177.416062596	184.603510907742	232.966713148741	191.812576314668	0.0680997293733746	0.174659901092587	0.651528969878109	0.859595516288996
ENSMUSG00000010751	Tnfrsf22	protein_coding	6.25385118553712	5.63433594974466	4.38856132720735	1.7653339561791	2.1097544103742	4.21024180389292	4.06034643882256	-0.113631893905345	0.343476530254954	0.286587748459642	0.585487156531388
ENSMUSG00000010755	Cars	protein_coding	385.951958878862	361.536556775282	272.968514552297	278.040098098209	265.829055707149	283.489614795456	307.969299801209	-0.24025167994684	0.176984761948493	0.110720153857767	0.343677720089077
ENSMUSG00000010760	Phlda2	protein_coding	20.5483681810505	18.7811198324822	6.14398585809028	15.0053386275224	15.8231580778065	9.8238975424168	14.3543113532281	-0.0346520748794589	0.29356742364678	0.806345567713031	0.933731503553803
ENSMUSG00000010830	Kdelr3	protein_coding	63.4319191675908	61.9776954471913	57.929009519137	70.6133582471641	75.9511587734711	53.3297295159769	63.8721451117552	0.0813259383979058	0.218723402190763	0.63088031816057	0.84857172937162
ENSMUSG00000010911	Apip	protein_coding	48.2439948598578	39.4403516482126	38.6193396794246	30.0106772550448	34.8109477711742	35.0853483657743	37.7017765965814	-0.179387661627978	0.264029952108887	0.314813857514545	0.6134275479143
ENSMUSG00000010914	Pdhx	protein_coding	340.388185955663	265.752845629623	251.02570791626	248.029420843164	297.475371862762	225.949643475586	271.436862613843	-0.111197166532968	0.175962011637095	0.45575507971892	0.733323415245543
ENSMUSG00000010936	Vac14	protein_coding	198.336423312749	184.99403034995	155.35507098314	194.186735179701	210.97544103742	155.778946744038	183.2711079345	0.0467881352200917	0.178576297097077	0.761301380926981	0.914758842986601
ENSMUSG00000011008	Mcoln2	protein_coding	219.778198806019	206.592318157304	224.694339953016	189.773400289254	237.347371167097	155.778946744038	205.660762519455	-0.11302958573744	0.180614366730239	0.456049999892088	0.733373772147895
ENSMUSG00000011034	Slc5a1	protein_coding	1888.66305803221	1926.00383882105	1984.50743216316	1776.80862689427	1782.7424767662	1629.36357810656	1831.34816846391	-0.139873766613433	0.123176768218778	0.219274626053367	0.507792104325945
ENSMUSG00000011096	Akt1s1	protein_coding	224.245235367117	211.287598115425	191.34127386624	215.370742653851	242.621757193033	190.864295109812	212.621817050913	0.0407887938059385	0.167071382154896	0.782196864802178	0.923139876910582
ENSMUSG00000011114	Tbrg1	protein_coding	978.28100688045	940.934103607358	873.323704114262	1270.15778147086	1140.32225880725	1035.71948375766	1039.78972310631	0.265723431911911	0.143358459735645	0.0406174603895826	0.183652587637177
ENSMUSG00000011148	Adssl1	protein_coding	2.68022193665877	8.45150392461699	7.02169812353175	6.17866884662686	3.16463161556129	14.0341393463097	6.92181063221756	0.0474557964906432	0.315676409086995	0.691216419395784	0.8794062062066
ENSMUSG00000011158	Brf1	protein_coding	275.169452163633	262.935677654751	206.262382378745	269.213428317313	275.322950553833	239.983782821896	254.814612315029	0.060274122313202	0.166979914014592	0.68113972796178	0.873894415225049
ENSMUSG00000011171	Vipr2	protein_coding	9.82748043441548	19.7201758241063	15.7988207779464	20.3013404960597	24.2621757193033	15.4375532809407	17.5579244221286	0.137870348639178	0.303153637841407	0.405675541474852	0.697653217849057
ENSMUSG00000011179	Odc1	protein_coding	1696.580485905	1501.55053060695	1299.89186511882	1137.75773475743	1506.36464900718	1133.95845918183	1379.35062076287	-0.203528415890983	0.162713794008582	0.151282807904896	0.411243583511526
ENSMUSG00000011254	Thg1l	protein_coding	92.0209531586176	84.5150392461699	67.5838444389931	52.9600186853731	35.8658249763613	61.7502131237628	65.782648938213	-0.513417214981095	0.305435523497748	0.0190677064089968	0.109895363909224
ENSMUSG00000011256	Adam19	protein_coding	24.1219974299289	62.9167514388154	42.1301887411905	84.736029896597	61.1828779008517	74.3809385354415	58.2447973238042	0.513613801650542	0.361617145779384	0.0286829068220179	0.145912473877037
ENSMUSG00000011257	Pabpc4	protein_coding	841.589688110853	733.40272945843	595.088915969316	510.181513335761	574.908076826968	388.745659892779	607.319430599018	-0.470165609496006	0.198059876543392	0.00510213872699108	0.0426465507185901
ENSMUSG00000011263	Exoc3l2	protein_coding	0	0	0	0	0	0	0	NA	NA	NA	NA
ENSMUSG00000011267	Zfp296	protein_coding	4.46703656109794	8.45150392461699	4.38856132720735	3.53066791235821	8.43901764149678	1.40341393463097	5.11336688356804	-0.0397713069396944	0.318565740533535	0.711960122339043	0.891496292862588
ENSMUSG00000011306	Sugp1	protein_coding	272.489230226975	236.642109889276	241.370872996404	254.208089689791	259.499792476026	220.335987737063	247.424347169256	-0.0217533897119995	0.159352363682769	0.873243625485154	0.960810648559595
ENSMUSG00000011382	Dhdh	protein_coding	8.93407312219589	5.63433594974466	5.26627359264882	5.29600186853731	7.38414043630969	1.40341393463097	5.65303981734456	-0.0606736883866039	0.319546433143035	0.598542518616276	0.830551005879065
ENSMUSG00000011427	Zfp790	protein_coding	117.036357900766	114.564830978141	114.102594507391	129.752045779164	111.816983749832	110.869700835847	116.35708562519	0.022985539023717	0.183466236706757	0.883015664661502	0.963781235067296
ENSMUSG00000011463	Cpb1	protein_coding	0.893407312219589	0	0	0	0	1.40341393463097	0.38280354114176	0.00409353393683014	0.334802622685913	0.935312650189973	NA
ENSMUSG00000011658	Fuz	protein_coding	19.654960868831	21.5982878073545	14.921108512505	17.653339561791	25.3170529244904	21.0512090194646	20.0326597824061	0.0665748638772219	0.276066804074986	0.683603405252154	0.875125733462501
ENSMUSG00000011751	Sptbn4	protein_coding	9.82748043441548	8.45150392461699	8.77712265441469	9.70933675898507	7.38414043630969	1.40341393463097	7.59216635722881	-0.0826052286775111	0.318759162900215	0.517660551761314	0.779582568942556
ENSMUSG00000011752	Pgam1	protein_coding	320.733225086832	298.619805336467	283.501061737595	372.485464753791	327.011933608	357.870553330898	326.703673975597	0.188866056679036	0.15528289149267	0.171299304277802	0.441346589648991
ENSMUSG00000011831	Evi5	protein_coding	408.287141684352	322.09620512707	386.193396794246	354.832125192	304.859512299071	381.728590219624	359.666161886061	-0.0796154234157432	0.160135520353639	0.56849948479626	0.812472010720066
ENSMUSG00000011832	Evi5l	protein_coding	94.7011750952764	86.3931512294181	80.7495284206152	121.808042976358	98.1035800824001	117.886770509002	99.9403747188449	0.268305365830953	0.216139011980952	0.119605392872159	0.359457685491237
ENSMUSG00000011837	Snapc2	protein_coding	47.3505875476382	32.8669597068438	38.6193396794246	58.2560205539104	55.9084918749162	51.926315581346	47.4879524906799	0.29959895164861	0.278947843214085	0.122731291240314	0.364287273159824
ENSMUSG00000011877	Git1	protein_coding	390.41899543996	499.577787544026	358.106604300119	444.864156957134	421.950882074839	401.376385304458	419.382468603423	0.0200281714187113	0.159381925907434	0.890697850709275	0.96661975309452
ENSMUSG00000011884	Gltp	protein_coding	699.537925467938	705.231049709707	709.191510476707	924.152326059761	848.121272970427	978.179512437787	810.735599520388	0.3393473327113	0.139523668867882	0.0076898135363833	0.0574514513540459
ENSMUSG00000011958	Bnip2	protein_coding	265.341971729218	266.691901621247	272.090802286855	283.336099966746	235.237616756723	261.034991841361	263.955564033692	-0.0336444507471073	0.15543150323176	0.803702913774414	0.932598664096726
ENSMUSG00000011960	Ccnt1	protein_coding	845.163317359731	728.707449500309	782.919340773791	669.06156939188	551.700778312852	624.519200910783	700.345276041558	-0.305746720241664	0.150888998917703	0.023413331315907	0.12750910348393
ENSMUSG00000012076	Brms1l	protein_coding	77.7264361631042	63.8558074304395	93.9152124022372	62.6693554443582	64.347509516413	50.522901646715	68.8395371005445	-0.258637189071909	0.248096772083644	0.156118373730078	0.418779233362119
ENSMUSG00000012114	Med15	protein_coding	528.003721521777	503.334011510523	487.130307320015	612.570882794149	487.353268796439	531.893881225138	525.04767886134	0.0868721933905576	0.146335675642598	0.512638221640539	0.776269007626836
ENSMUSG00000012117	Dhdds	protein_coding	253.727676670363	221.61721402329	199.240684255213	300.989439528537	261.6095468864	221.739401671694	243.15399383925	0.170875859297318	0.178321069068315	0.262233436686161	0.559251432707208
ENSMUSG00000012123	Crybg2	protein_coding	620.918081992614	735.280841441678	645.996227364921	737.026926704776	514.780076131304	979.582926372418	705.597513334619	0.111357921624122	0.18790565214336	0.481088306674381	0.752538463551078
ENSMUSG00000012126	Ubxn11	protein_coding	8.0406658099763	8.45150392461699	0.877712265441469	3.53066791235821	8.43901764149678	2.80682786926194	5.35773257052528	-0.0230042073531172	0.318269302179859	0.821365715757582	0.940873021562923
ENSMUSG00000012296	Tjap1	protein_coding	107.208877466351	116.44294296139	93.0375001367957	148.288052319045	106.542597723897	87.0116639471203	109.755272425766	0.0785003631093308	0.208139715328761	0.637156933523053	0.851289960352223
ENSMUSG00000012350	Ehf	protein_coding	5598.09021836794	4349.70735320288	4834.43915805161	3925.22005156424	4133.00888992305	4002.53654156753	4473.83370211288	-0.256296526538703	0.138948466107954	0.0418855211770798	0.18742562847916
ENSMUSG00000012405	Rpl15	protein_coding	1403.54288749697	1257.39597278468	1103.28431765993	1127.16573102036	1659.32184375931	1229.39060673673	1296.68355990966	0.0730667534494334	0.162830032712118	0.612102828581617	0.838206344461558
ENSMUSG00000012422	Tmem167	protein_coding	446.703656109794	442.295372054956	488.885731850898	481.053503058806	490.517900412001	529.087053355876	479.757202807055	0.104702244281712	0.141132108671212	0.4276306943036	0.713011740455385
ENSMUSG00000012428	Steap4	protein_coding	45.563772923199	187.811198324822	154.477358717699	338.944119586388	188.823019728491	362.080795134791	212.950044069231	0.384759031719115	0.534370334942206	0.0552104926526337	0.222994600566894
ENSMUSG00000012429	Mplkip	protein_coding	111.675914027449	116.44294296139	114.102594507391	92.6800326994029	133.969405058761	103.852631162692	112.120586736181	-0.0351763837416813	0.193648025489929	0.828055537646444	0.942495653705465
ENSMUSG00000012443	Kif11	protein_coding	632.532377051469	528.688523284374	610.887736747263	358.362793104358	332.286319633936	301.733995945659	460.74862429451	-0.781520983869862	0.168139952005695	4.87347558513877e-07	2.04240476807658e-05
ENSMUSG00000012483	Rpa3	protein_coding	164.386945448404	154.005182626354	154.477358717699	153.584054187582	221.524213089291	145.955049201621	165.655467211825	0.100702292127134	0.189742488094808	0.523859806042228	0.783079908869805
ENSMUSG00000012519	Mlkl	protein_coding	692.390666970181	943.75127158223	816.272406860566	501.354843554865	455.706952640826	703.110381250117	685.431087143131	-0.47832802752853	0.202008461581229	0.00503384062452825	0.0421922298107967
ENSMUSG00000012535	Tnpo3	protein_coding	642.359857485884	570.946042907459	553.836439493567	565.789532955403	510.560567310555	495.405118924733	556.482926512934	-0.13931340009827	0.144205495652736	0.282642896683473	0.580661393435557
ENSMUSG00000012609	Ttll5	protein_coding	190.295757502772	213.165710098673	185.19728800815	133.282713691522	117.091369775768	134.727737724573	162.29342946691	-0.526828802595399	0.202955128330017	0.00233202406184311	0.0235521976179068
ENSMUSG00000012640	Zfp715	protein_coding	231.392493864874	190.628366299694	222.938915422133	227.728080347104	183.548633702555	188.05746724055	207.382326146152	-0.0762585319962588	0.171174117927326	0.601762285188505	0.832257209307696
ENSMUSG00000012819	Cdh23	protein_coding	2.68022193665877	2.81716797487233	3.51084906176588	0.882666978089552	2.1097544103742	2.80682786926194	2.46791470517044	-0.0470075309094489	0.328946598743663	0.578869908316633	NA
ENSMUSG00000012848	Rps5	protein_coding	1742.1442588282	1900.6493270472	1535.99646452257	1740.6192807926	2637.19301296775	1734.61962320388	1881.8703278937	0.187853151796509	0.17504183115876	0.212963696076639	0.500190330004858
ENSMUSG00000012889	Podnl1	protein_coding	1.78681462443918	1.87811198324822	0.877712265441469	6.17866884662686	2.1097544103742	1.40341393463097	2.37241267746015	0.0738998559156761	0.336758632837434	0.381300577209738	NA
ENSMUSG00000013033	Adgrl1	protein_coding	14.2945169955134	19.7201758241063	12.2879717161806	23.8320084084179	24.2621757193033	22.4546229540956	19.4752452696028	0.247727977188789	0.339713950668556	0.184769495110507	0.460599388948238
ENSMUSG00000013076	Amotl1	protein_coding	56.2846606698341	54.4652475141984	30.7199292904514	15.0053386275224	13.7134036674323	11.2273114770478	30.2359818744144	-1.58562494831677	0.459936152533145	3.37283691282895e-05	0.000776676554858283
ENSMUSG00000013089	Etv5	protein_coding	101.848433593033	87.3322072210422	71.9724057662005	39.7200140140298	69.6218955423485	63.1536270583937	72.2747638658413	-0.418574905518848	0.292324891125583	0.0424969130972773	0.188812342784742
ENSMUSG00000013091	Tmem190	protein_coding	5.36044387331753	7.51244793299288	6.14398585809028	4.41333489044776	11.6036492570581	4.21024180389292	6.54068393596657	0.0159704628984366	0.30994420014592	0.900480592144717	0.969340416904593
ENSMUSG00000013150	Gfod2	protein_coding	61.6451045431516	69.4901433801841	61.4398585809028	87.3840308308656	104.432843313523	92.6253196856441	79.5028833890452	0.429964754653531	0.249112829072209	0.0261361684984881	0.137631080130047
ENSMUSG00000013155	Enkd1	protein_coding	13.4011096832938	12.2077278911134	12.2879717161806	9.70933675898507	10.548772051871	5.61365573852389	10.6280956399946	-0.128516758929531	0.319179963181759	0.38980266153175	0.684144369641978
ENSMUSG00000013160	Atp6v0d1	protein_coding	458.317951168649	508.968347460268	517.850236610467	772.333605828358	657.188498831562	698.900139446224	602.259796557588	0.470697454113753	0.154121533257005	0.000746278194883462	0.00998674879148572
ENSMUSG00000013236	Ptprs	protein_coding	128.650652959621	146.492734693361	129.901415285337	83.8533629185074	161.396212393626	108.062872966585	126.39287520284	-0.124847490665772	0.215695662438336	0.452420556798627	0.731033921158435
ENSMUSG00000013275	Slc41a1	protein_coding	108.99569209079	102.357103087028	113.22488224195	97.0933675898507	100.213334492774	47.716073777453	94.9334088799742	-0.24698558414247	0.248464762146321	0.174440782577464	0.445570589163338
ENSMUSG00000013338	Fer1l4	protein_coding	138.478133394036	135.224062793872	184.319575742709	180.064063530269	104.432843313523	204.898434456122	157.902852205088	0.0571807080023064	0.211016274343828	0.733020498682868	0.900882788348749
ENSMUSG00000013415	Igf2bp1	protein_coding	26.8022193665877	36.6231836733403	36.8639151485417	27.3626763207761	10.548772051871	50.522901646715	31.4539447013053	-0.0671805676143455	0.281125250086977	0.667981181991139	0.868016440274649
ENSMUSG00000013418	B4galnt2	protein_coding	3011.67604949223	3954.36478072913	3815.41521787407	4054.08943036531	3969.50292311905	4771.6073777453	3929.44262988752	0.20823868654456	0.150313527455841	0.122188651810805	0.363328989142538
ENSMUSG00000013419	Zfp651	protein_coding	1.78681462443918	1.87811198324822	2.63313679632441	0	2.1097544103742	1.40341393463097	1.63520529150283	-0.0389861179119016	0.332011748906323	0.569165636019404	NA
ENSMUSG00000013465	Nelfb	protein_coding	306.438708091319	363.414668758531	355.473467503795	421.914815526806	408.237478407407	397.166143500565	375.44088029807	0.218947116247355	0.153959866860577	0.110907700991736	0.344077077762692
ENSMUSG00000013483	Card14	protein_coding	129.54406027184	278.899629512361	186.075000273591	198.600070070149	145.57305431582	126.307254116787	177.499844760091	-0.204896356636079	0.239732597260073	0.246323047732035	0.540488838284359
ENSMUSG00000013495	Tmem175	protein_coding	54.4978460453949	69.4901433801841	56.173584988254	66.2000233567164	61.1828779008517	51.926315581346	59.9117985421245	0.00234577009270353	0.218093829052277	0.993024291330485	0.997905314084285
ENSMUSG00000013523	Bcas1	protein_coding	554.805940888365	383.134844582637	475.720047869276	605.509546969432	381.86554827773	593.644094348901	499.113337156057	0.116203436387633	0.187348061352394	0.460584391021082	0.736594212659402
ENSMUSG00000013539	Tango2	protein_coding	126.863838335182	116.44294296139	128.145990754454	175.650728639821	146.627931521007	185.250639371288	146.497011930524	0.359992868364624	0.20260923613992	0.0323854971045035	0.158204774198913
ENSMUSG00000013562	4833413E03Rik	lincRNA	0.893407312219589	0.93905599162411	2.63313679632441	0.882666978089552	1.0548772051871	0	1.06719071390746	-0.03461556439326	0.33360328770923	0.557858899889739	NA
ENSMUSG00000013593	Ndufs2	protein_coding	1728.7431491449	1571.04067398714	1620.25684200495	2065.44072872955	2218.40676250847	2016.70582406471	1870.09899673995	0.323643345329959	0.129971380038527	0.00706154489861546	0.0540384991255202
ENSMUSG00000013611	Snx31	protein_coding	0	0	0	0	0	0	0	NA	NA	NA	NA
ENSMUSG00000013622	Atraid	protein_coding	184.041906317235	160.578574567723	153.599646452257	165.058724902746	219.414458678916	185.250639371288	177.990658381694	0.14352253597591	0.182052281486191	0.352255235166487	0.650625009502354
ENSMUSG00000013629	Cad	protein_coding	261.76834248034	307.071309261084	222.938915422133	130.634712757254	112.871860955019	94.0287336202751	188.218979082684	-1.14687237926553	0.22487626107769	3.00011099440569e-08	1.68731149570125e-06
ENSMUSG00000013643	Lypd8	protein_coding	64359.2759576747	92470.7216072093	79087.141389869	73316.0845340743	56522.4304083351	90038.8278041193	75965.7469502136	-0.0745408713626188	0.171681483728012	0.606498775619339	0.834535695893131
ENSMUSG00000013646	Sh3bp5l	protein_coding	177.788055131698	199.079870224311	197.485259724331	217.13607661003	213.085195447794	179.636983632764	197.368573461821	0.0699845638963716	0.167313873760945	0.633182235338027	0.849411073719844
ENSMUSG00000013653	1810065E05Rik	protein_coding	5686.53754227768	11082.7388131477	9648.69093399807	13596.6021304915	14249.2812876673	27317.4522375919	13596.8838241957	0.936187773665389	0.28866911627491	0.000122181216088074	0.00229624797291487
ENSMUSG00000013662	Atad1	protein_coding	1005.97663355926	1078.03627838448	1122.59398749964	1090.97638491869	1259.5233829934	1206.93598378264	1127.34044185635	0.128527113816427	0.13275365275758	0.293177301982536	0.591397253559172
ENSMUSG00000013663	Pten	protein_coding	1383.88792662814	1239.55390894383	1439.44811532401	1372.54715092925	1226.8221896326	1550.77239776722	1368.83861487084	0.0252492107509244	0.139014877623777	0.845820857315011	0.949770669175241
ENSMUSG00000013698	Pea15a	protein_coding	126.863838335182	123.955390894383	105.325471852976	115.629374129731	108.652352134271	113.676528705109	115.683826008609	-0.0525064805708794	0.185738841541794	0.734644606887545	0.901268103924883
ENSMUSG00000013701	Timm23	protein_coding	309.118930027978	287.351133436978	223.816627687575	263.034759470686	294.3107402472	254.017922168206	271.941685506437	-0.0101233645316293	0.167189074707895	0.940372400963957	0.980848633514814
ENSMUSG00000013707	Tnfaip8l2	protein_coding	1.78681462443918	1.87811198324822	0.877712265441469	12.3573376932537	10.548772051871	25.2614508233575	8.78503324026851	2.85112625834475	0.949987795515521	0.000172284983679935	0.00298226489484409
ENSMUSG00000013736	Trnt1	protein_coding	361.829961448933	351.206940867417	385.315684528805	313.346777221791	275.322950553833	352.256897592374	339.879868702192	-0.183377758285698	0.159612625538114	0.18988211267973	0.468328412574444
ENSMUSG00000013766	Ly6g6e	protein_coding	25.0154047421485	13.1467838827375	23.6982311669197	45.0160158825671	28.4816845400516	19.6477950848336	25.834319216543	0.249644069866778	0.338873353750147	0.184326132885954	0.459948880823288
ENSMUSG00000013787	Ehmt2	protein_coding	743.314883766698	879.895464151791	694.270401964202	1081.2670481597	876.602957510479	865.90639766731	856.876192203363	0.239964190153204	0.15875399750862	0.0877439387076559	0.297440745845424
ENSMUSG00000013822	Elof1	protein_coding	217.09797686936	184.054974358326	182.564151211826	196.83473611397	242.621757193033	192.267709044443	202.573550798493	0.0871193930190539	0.172926254262887	0.561079177326736	0.80766573489783
ENSMUSG00000013833	Med16	protein_coding	174.21442588282	182.176862375077	150.088797390491	196.83473611397	179.329124881807	150.165291005514	172.134872941613	0.0459415462167642	0.176571524300556	0.763759990802305	0.91553164573711
ENSMUSG00000013846	St3gal1	protein_coding	118.823172525205	250.727949763637	206.262382378745	339.826786564477	214.140072652981	482.774393513054	268.759126233017	0.662174068506439	0.320355660539942	0.00555725197589433	0.0455201218967544
ENSMUSG00000013858	Tmem259	protein_coding	304.65189346688	331.486765043311	279.112500410387	364.541461950985	428.280145305962	369.097864807946	346.195105164245	0.291081362083485	0.164449538024972	0.0441081215991214	0.19275325582701
ENSMUSG00000013878	Rnf170	protein_coding	159.919908887306	120.199166927886	175.542453088294	198.600070070149	181.438879292181	221.739401671694	176.239979989585	0.308549728591389	0.204681237684822	0.0662889925496132	0.249229108770237
ENSMUSG00000013973	Dedd	protein_coding	44.6703656109794	59.1605274723189	38.6193396794246	37.9546800578507	33.7560705659871	35.0853483657743	41.5410552920559	-0.223151158973694	0.273844669997375	0.225555421394276	0.515083467211169
ENSMUSG00000013974	Mcemp1	protein_coding	2.68022193665877	42.2575196230849	35.9862028831002	15.0053386275224	8.43901764149678	22.4546229540956	21.1371539443264	-0.170639567932836	0.352266869511372	0.231703487481339	0.523030078341529
ENSMUSG00000013997	Nit1	protein_coding	272.489230226975	274.20434955424	287.01191079936	317.760112112239	338.615582865059	284.893028730087	295.82903571466	0.14607922077235	0.155520765367503	0.296418904764579	0.595093491095388
ENSMUSG00000014030	Pax5	protein_coding	1.78681462443918	3.75622396649644	2.63313679632441	20.3013404960597	48.5243514386065	30.8751065618814	17.9794956473013	3.34363742188401	0.689849093702828	1.03330513917001e-07	5.19364566461895e-06
ENSMUSG00000014039	Prdm15	protein_coding	171.534203946161	184.054974358326	172.909316291969	190.656067267343	167.725475624749	140.341393463097	171.203571825274	-0.0551208386629155	0.175296755866117	0.709243969587485	0.889878256418068
ENSMUSG00000014074	Rnf168	protein_coding	335.027742082346	296.741693353219	325.631250478785	233.906749193731	274.268073348646	286.296442664718	291.978658520241	-0.222053883184094	0.164861305803568	0.121339097400182	0.362078738573442
ENSMUSG00000014075	Tctex1d2	protein_coding	20.5483681810505	15.9639518576099	19.3096698397123	11.4746707151642	22.1524213089291	14.0341393463097	17.2472035414626	-0.0721744514114165	0.285602176785292	0.643481510168282	0.855081824600272
ENSMUSG00000014077	Chp1	protein_coding	4211.52206980314	5442.76852745334	5489.21250807095	6312.83422729647	4542.30124553564	8979.04235376896	5829.61348865475	0.295935437886702	0.210297356911687	0.0833682977321112	0.288798736768291
ENSMUSG00000014158	Trpv4	protein_coding	4.46703656109794	0	3.51084906176588	5.29600186853731	6.32926323112259	4.21024180389292	3.96889875440277	0.0933182147411053	0.337897100734809	0.35425604903786	NA
ENSMUSG00000014164	Klhl3	protein_coding	11.6142950588547	10.3296159078652	10.5325471852976	11.4746707151642	17.9329124881807	8.42048360778583	11.7174208271914	0.059084240579318	0.297061940148556	0.692248496101344	0.879938455513127
ENSMUSG00000014177	Tvp23b	protein_coding	463.678395041967	433.843868130339	471.331486542069	444.864156957134	482.078882770504	464.530012362852	460.054466967477	0.0204977919474327	0.138652696666818	0.879889479920917	0.962882310432083
ENSMUSG00000014195	Dnajc7	protein_coding	1121.22617683558	1002.91179905455	988.304010887094	1080.38438118161	1267.96240063489	1181.67453295928	1107.0772169255	0.155611777745012	0.13650174004145	0.213073295533885	0.500190330004858
ENSMUSG00000014226	Cacybp	protein_coding	704.004962029036	632.92373835465	616.154010339911	508.416179379582	723.645762758349	536.104123029031	620.208129315093	-0.111978669585323	0.161862140853981	0.427551973137131	0.713011740455385
ENSMUSG00000014232	Cluap1	protein_coding	34.842885176564	45.0746875979573	36.8639151485417	37.9546800578507	50.6341058489807	43.5058319735601	41.4793509672424	0.091515464977006	0.242877561268465	0.596508005418347	0.82991378972292
ENSMUSG00000014243	Zswim7	protein_coding	24.1219974299289	21.5982878073545	31.5976415558929	40.6026809921194	35.8658249763613	39.2955901696672	32.1803371552207	0.317149808495753	0.321680793709719	0.116418737717606	0.353532533707278
ENSMUSG00000014245	Pigl	protein_coding	59.8582899187125	72.3073113550565	57.0512972536955	67.9653573128955	85.445053620155	47.716073777453	65.0572305396613	0.0568471874046473	0.225661146246473	0.739680746525883	0.903433392950977
ENSMUSG00000014294	Ndufa2	protein_coding	125.970431022962	189.68931030807	150.966509655933	264.800093426865	274.268073348646	314.364721357338	220.009856519969	0.789059569884697	0.214684594895645	3.28996162475901e-05	0.000761116281930497
ENSMUSG00000014301	Pam16	protein_coding	33.9494778643444	36.6231836733403	36.8639151485417	49.4293507730149	70.6767727475356	60.3467991891318	47.9815832326514	0.537159756501975	0.323836265099687	0.0185426500696791	0.10780461559455
ENSMUSG00000014303	Glis2	protein_coding	7.14725849775671	10.3296159078652	8.77712265441469	7.94400280280596	6.32926323112259	7.01706967315486	7.92405546118667	-0.0562106409792302	0.307608282034894	0.669435966499832	0.868974409024107
ENSMUSG00000014313	Cox6c	protein_coding	1955.66860644868	1720.35057665537	2048.58042754039	2670.06760872089	3339.74123162235	3421.52317263031	2525.98860393633	0.672873640220423	0.158099059445503	4.0378969517972e-06	0.000124672128538245
ENSMUSG00000014349	Ube2z	protein_coding	796.025915187654	761.574409207153	666.183609470075	766.154936981731	833.352992097807	778.894733720189	767.031099444102	0.0819313172140066	0.137432181581479	0.515557418416697	0.778694316548234
ENSMUSG00000014353	Tmem87b	protein_coding	1064.94151616575	989.765015171812	1156.82476585186	1064.496375576	809.090816378504	993.617065718728	1013.12259247711	-0.134032190155397	0.148524678763841	0.311193654750595	0.609216617673316
ENSMUSG00000014355	Anapc1	protein_coding	1181.0844667543	1096.81739821696	1133.12653468494	959.459005183343	754.237201708775	781.701561589451	984.404361356294	-0.39909413773706	0.152996082064751	0.00366642559416373	0.0333349476046292
ENSMUSG00000014361	Mertk	protein_coding	569.100457883878	611.325450547296	727.623468050978	692.010910822208	514.780076131304	820.997151759119	655.97291919913	0.0647200719377982	0.172108757924147	0.664883767601401	0.866780556820566
ENSMUSG00000014402	Tsg101	protein_coding	643.253264798104	628.22845839653	656.528774550219	725.552255989611	855.505413406737	1007.65120506504	752.786562034373	0.367457401470648	0.163134692767105	0.0109818651676232	0.0744042266551594
ENSMUSG00000014418	Hps5	protein_coding	880.899609848515	1032.0225347949	1227.91945935262	1660.29658578645	1151.92590806431	1712.16500024979	1277.53818301609	0.447444100603907	0.194479453215316	0.00712148130647445	0.0543274726367368
ENSMUSG00000014426	Map3k4	protein_coding	455.63772923199	463.89365986231	447.633255375149	498.706842620597	412.456987228155	377.518348415731	442.641137122322	-0.064647916363167	0.151821677018935	0.629777036346838	0.847764548779327
ENSMUSG00000014444	Piezo1	protein_coding	150.092428452891	221.61721402329	154.477358717699	127.986711822985	113.926738160207	87.0116639471203	142.518685854032	-0.538288667812006	0.25105847323894	0.00701586464526384	0.0538926372317079
ENSMUSG00000014453	Blk	protein_coding	0.893407312219589	2.81716797487233	0.877712265441469	4.41333489044776	9.49389484668388	8.42048360778583	4.48600014957514	0.286031138796248	0.502373859118415	0.0306511653278196	0.152789355575689
ENSMUSG00000014470	Rnf166	protein_coding	113.462728651888	87.3322072210422	99.181485994886	133.282713691522	160.341335188439	197.881364782967	131.913639255124	0.589477305097906	0.242218443055638	0.00296471463802666	0.0280608869692584
ENSMUSG00000014496	Ankrd28	protein_coding	526.216906897338	521.176075351381	578.412382925928	422.797482504895	364.987512994736	421.024180389292	472.435756843928	-0.375994016146806	0.156059847218035	0.00691335000117154	0.0533633021263899
ENSMUSG00000014498	Ankrd52	protein_coding	614.664230807077	539.018139192239	505.562264894286	512.829514270029	474.694742334194	405.586627108351	508.725919767696	-0.205215102594144	0.15794213039017	0.140711002479622	0.394483506209869
ENSMUSG00000014503	Pkd2l2	protein_coding	61.6451045431516	43.1965756147091	59.6844340500199	67.0826903348059	60.1280006956646	61.7502131237628	58.9145030603523	0.118466015571787	0.228444723363186	0.491140717385179	0.760850697657215
ENSMUSG00000014504	Srp19	protein_coding	342.175000580103	285.473021453729	266.824528694207	289.514768813373	367.09726740511	334.012516442171	314.182850564782	0.114923323734606	0.166255849449088	0.434144410495725	0.717911333084471
ENSMUSG00000014543	Klra17	protein_coding	0	1.87811198324822	4.38856132720735	2.64800093426866	1.0548772051871	1.40341393463097	1.89549423075705	-0.0127406844186802	0.328417721165416	0.856087888330236	NA
ENSMUSG00000014547	Wdfy2	protein_coding	155.452872326208	124.894446886007	147.455660594167	188.890733311164	110.762106544645	143.148221332359	145.100673499092	0.0349767984764582	0.198271925179101	0.826235672330226	0.941699524384812
ENSMUSG00000014550	Rbsn	protein_coding	331.454112833467	289.229245420226	265.946816428765	299.224105572358	280.597336579768	248.404266429682	285.809313877378	-0.0729066119328208	0.161107549423616	0.602171940502783	0.832544122649222
ENSMUSG00000014551	Mrps25	protein_coding	225.138642679336	196.262702249439	186.075000273591	150.936053253313	252.115652039716	172.61991395961	197.191327409168	-0.05215297326974	0.191675412204538	0.73644998560082	0.902087323073562
ENSMUSG00000014554	Dguok	protein_coding	72.3659922897867	103.296159078652	93.9152124022372	83.8533629185074	88.6096852357162	102.449217228061	90.7482715254934	0.0154421827099226	0.202992488432697	0.928092848106454	0.977561419635243
ENSMUSG00000014592	Camta1	protein_coding	90.2341385341785	64.7948634220636	93.9152124022372	46.7813498387462	73.8414043630969	70.1706967315486	73.2896108819785	-0.24495116614902	0.252894414367658	0.178930238699753	0.451934815558816
ENSMUSG00000014599	Csf1	protein_coding	57.1780679820537	98.6008791205315	61.4398585809028	79.4400280280596	75.9511587734711	39.2955901696672	68.6509304424477	-0.0703341592846533	0.241667335500988	0.674676977977887	0.87084618243789
ENSMUSG00000014601	Strip1	protein_coding	356.469517575616	354.024108842289	315.976415558929	400.730808052656	363.932635789549	338.222758246064	354.892707344184	0.0866024578390483	0.151091699147234	0.52398245335351	0.783079908869805
ENSMUSG00000014602	Kif1a	protein_coding	18.7615535566114	44.1356316063332	27.2090802286855	6.17866884662686	8.43901764149678	16.8409672155717	20.2608198492209	-1.10285504752581	0.64658005130529	0.00413302639845061	0.0365236894755603
ENSMUSG00000014606	Slc25a11	protein_coding	469.038838915284	437.600092096835	422.179599677347	534.896188722268	673.011656909369	495.405118924733	505.355249207639	0.303074870417764	0.166835619920661	0.0381392436229933	0.175810059954986
ENSMUSG00000014609	Chrne	protein_coding	0	0	0	2.64800093426866	2.1097544103742	0	0.792959224107142	0.0535979277706823	0.341121021260924	0.193258700423204	NA
ENSMUSG00000014633	Cmc2	protein_coding	78.6198434753238	78.8807032964252	63.1952831117858	81.2053619842387	105.48772051871	88.4150778817512	82.6339983780391	0.213535690769673	0.223955059197182	0.217700798992399	0.505698213717413
ENSMUSG00000014668	Chfr	protein_coding	519.963055711801	487.370059652913	466.06521294942	491.64550679588	418.786250459278	495.405118924733	479.872534082338	-0.0552918168240898	0.1445259808542	0.66827847218747	0.868142281102888
ENSMUSG00000014686	Ceacam16	protein_coding	0	1.87811198324822	1.75542453088294	4.41333489044776	0	0	1.34114523409649	0.0105345307329053	0.331563371748992	0.855123794118566	NA
ENSMUSG00000014704	Hoxa2	protein_coding	27.6956266788073	11.2686718994893	24.5759434323611	10.5920037370746	13.7134036674323	7.01706967315486	15.8104531813866	-0.362198000800332	0.463262512629433	0.0743969452602775	0.268801263553407
ENSMUSG00000014747	Ankrd53	protein_coding	0.893407312219589	0.93905599162411	0.877712265441469	0.882666978089552	0	1.40341393463097	0.832709413667615	-0.0074473778253686	0.332055307188936	0.888763839550262	NA
ENSMUSG00000014748	Tex261	protein_coding	507.455353340726	502.394955518899	429.201297800878	593.152209276179	632.926323112259	651.184065668771	552.719034119619	0.335458537902402	0.15193422942012	0.0138508135106906	0.0879716753092698
ENSMUSG00000014763	Fam120b	protein_coding	399.353068562156	354.024108842289	382.682547732481	346.888122389194	386.085057098478	349.450069723112	369.747162391285	-0.0561486061307916	0.146566767241615	0.667058646279015	0.867824426825628
ENSMUSG00000014767	Tbp	protein_coding	168.853982009502	168.091022500716	158.865920044906	150.053386275224	176.164493266245	172.61991395961	165.7747863427	0.00501619405940641	0.16982558294108	0.976366069359046	0.994574284591982
ENSMUSG00000014769	Psmb1	protein_coding	975.600784943791	924.031095758124	863.668869194406	1130.69639893272	1382.94401600029	1202.72574197874	1079.94448446801	0.382172273593748	0.147647224205271	0.00426063124874992	0.0372642915361711
ENSMUSG00000014773	Dll1	protein_coding	64.3253264798104	81.6978712712976	63.1952831117858	64.4346894005373	73.8414043630969	42.1024180389292	64.9328321109095	-0.113302444084236	0.231692057433572	0.505060609128541	0.771642875101383
ENSMUSG00000014776	Nol3	protein_coding	2.68022193665877	4.69527995812055	4.38856132720735	15.0053386275224	13.7134036674323	4.21024180389292	7.44884122013904	0.31584180973674	0.50210401819593	0.0557106453507625	0.224450565597756
ENSMUSG00000014778	Fhod1	protein_coding	123.290209086303	154.005182626354	126.390566223572	193.304068201612	212.030318242607	130.51749592068	156.589640050188	0.310035553681482	0.22133891634389	0.0783377949518114	0.276909462576158
ENSMUSG00000014786	Slc9a5	protein_coding	33.0560705521248	30.0497917319715	24.5759434323611	15.8880056056119	32.7011933608	16.8409672155717	25.5186619830735	-0.164715990771005	0.296339375146565	0.34113724614953	0.641205789165889
ENSMUSG00000014791	Elmo3	protein_coding	330.560705521248	396.281628465374	394.09280718322	560.493531086865	458.871584256388	406.990041042982	424.548382926013	0.289232616644406	0.174521287818215	0.0551343249806433	0.222969046413299
ENSMUSG00000014837	4931428F04Rik	protein_coding	30.375848615466	27.2326237570992	21.9428066360367	22.9493414303283	24.2621757193033	12.6307254116787	23.2322535949854	-0.150460901985996	0.291738842948968	0.379970862833608	0.67558810480781
ENSMUSG00000014846	Tppp3	protein_coding	88.4473239097393	46.0137435895814	64.9507076426687	57.3733535758209	67.5121411319743	56.1365573852389	63.4056378725039	-0.0747496811847946	0.232634308410806	0.655135697350999	0.860825774294187
ENSMUSG00000014850	Msh3	protein_coding	205.483681810505	174.664414442084	194.852122928006	174.768061661731	201.481546190736	165.602844286455	186.142111886586	-0.0623100613790299	0.170330223754152	0.668066853761518	0.868016440274649
ENSMUSG00000014856	Tmem208	protein_coding	111.675914027449	142.736510726865	129.901415285337	142.109383472418	170.89010724031	171.216500024979	144.754971796226	0.250810206646884	0.198010683512654	0.124724384659437	0.366897766967262
ENSMUSG00000014859	E2f4	protein_coding	271.595822914755	292.985469386722	208.017806909628	286.866767879104	283.761968195329	223.142815606325	261.061775148644	0.0327022000682822	0.174745559648117	0.830691153713758	0.943884766256063
ENSMUSG00000014867	Surf4	protein_coding	1474.12206516232	1674.33683306579	1445.5921011821	1669.12325556734	1604.46822908958	1540.94850022481	1568.09849738199	0.0615390948895686	0.128260668320627	0.621854144298452	0.843641691679591
ENSMUSG00000014873	Surf2	protein_coding	127.757245647401	83.5759832545458	86.8935142787055	104.154703414567	111.816983749832	88.4150778817512	100.435584704467	0.021832880008714	0.205617453957726	0.897308161895994	0.968977529002462
ENSMUSG00000014905	Dnajb9	protein_coding	1145.34817426551	1067.70666247661	1413.99445962621	1592.33122847355	1107.62106544645	1758.47766009261	1347.57987506349	0.23563917135865	0.183038993102747	0.133110729846406	0.381263201788391
ENSMUSG00000014907	Naf1	protein_coding	142.945169955134	110.808607011645	128.145990754454	96.2107006117611	78.0609131838453	54.7331434506079	101.817420827908	-0.576491471105279	0.270562883779541	0.00637255060187163	0.0504766063118931
ENSMUSG00000014932	Yes1	protein_coding	794.239100563214	644.192410254139	843.481487089252	764.389603025552	683.56042896124	863.099569798048	765.493766615241	0.0140584043375689	0.152195656304424	0.921669559086184	0.975510311434415
ENSMUSG00000014956	Ppp1cb	protein_coding	4989.6798387464	4517.79837570359	5635.79045639967	6048.9168008477	5392.53227291645	8236.63638234917	5803.5590211605	0.314257599530687	0.175708672573365	0.0386860871878822	0.177457331434586
ENSMUSG00000014959	Gorasp2	protein_coding	955.05241676274	899.615639975897	802.229010613503	1018.59769271534	987.365064055124	822.40056569375	914.210064969393	0.0763972642734714	0.143479877787572	0.559156477821843	0.806613340143375
ENSMUSG00000014980	Tsen15	protein_coding	34.842885176564	43.1965756147091	29.84221702501	25.597342364597	37.9755793867355	22.4546229540956	32.3182037536185	-0.143033909784796	0.272132355485377	0.410117029212509	0.700458403133444
ENSMUSG00000015002	Efr3a	protein_coding	1125.69321339668	1180.39338147151	1231.43030841438	1131.57906591081	1045.38331034041	1183.07794689391	1149.59287107128	-0.0633515006138686	0.128424679010587	0.58869106862062	0.825339440237237
ENSMUSG00000015013	Trappc2l	protein_coding	118.823172525205	100.47899110378	103.570047322093	128.869378801075	129.749896238013	130.51749592068	118.668163651808	0.198927189843862	0.194432183082086	0.216468680567976	0.504394757206628
ENSMUSG00000015016	Acsf3	protein_coding	152.77265038955	131.467838827375	136.923113408869	135.930714625791	147.682808726194	106.659459031954	135.239430834955	-0.0721457593014685	0.186552093056902	0.640571972925206	0.85335273651663
ENSMUSG00000015023	Ddx19a	protein_coding	244.793603548167	233.824941914403	200.996108786096	210.957407763403	231.018107935974	178.233569698133	216.63728994103	-0.0955895184040097	0.17144933978276	0.514039137886875	0.777612050504003
ENSMUSG00000015027	Galns	protein_coding	187.615535566114	214.104766090297	182.564151211826	286.866767879104	278.487582169394	276.472545122301	237.685224673173	0.461894966231366	0.178123610903249	0.00309184029513651	0.0289637472601363
ENSMUSG00000015053	Gata2	protein_coding	7.14725849775671	11.2686718994893	1.75542453088294	22.0666744522388	24.2621757193033	16.8409672155717	13.8901953858738	1.05199353131943	0.793901963925262	0.00778017460444554	0.057897816817834
ENSMUSG00000015083	C8g	protein_coding	12.5077023710742	12.2077278911134	7.89941038897322	10.5920037370746	5.27438602593549	8.42048360778583	9.48361900365947	-0.0879774319890107	0.311366113023894	0.526688319758936	0.784632941412903
ENSMUSG00000015085	Entpd2	protein_coding	30.375848615466	46.0137435895814	46.5187500683979	58.2560205539104	48.5243514386065	54.7331434506079	47.4036429527617	0.227014596319123	0.266164208200441	0.220418809275931	0.509240587348486
ENSMUSG00000015087	Rabl6	protein_coding	522.64327764846	426.331420197346	421.301887411905	458.986828606567	517.944707746865	394.359315631303	456.927906207074	0.00318707212456462	0.157732004529908	0.986016579851479	0.996610225271622
ENSMUSG00000015092	Edf1	protein_coding	1030.99203830141	1043.29120669439	940.907548553255	1251.62177493098	1361.84647189654	1821.631287151	1241.71505458793	0.492225814451163	0.174762511226449	0.00144741121015727	0.0165516887365604
ENSMUSG00000015093	Clic3	protein_coding	3.57362924887836	0	2.63313679632441	0	1.0548772051871	2.80682786926194	1.67807851994197	-0.0289142534310562	0.331781481062403	0.642746006551705	NA
ENSMUSG00000015094	Npdc1	protein_coding	197.443016000529	206.592318157304	209.773231440511	267.448094361134	253.170529244904	227.353057410217	226.963374435767	0.235249174224223	0.168716540774568	0.109178833417776	0.340500220733359
ENSMUSG00000015095	Fbxw5	protein_coding	189.402350190553	222.556270014914	186.075000273591	269.213428317313	232.072985141162	203.495020521491	217.135842409837	0.187675788100925	0.178709088719362	0.218790735234247	0.506885620234159
ENSMUSG00000015112	Slc25a13	protein_coding	493.160836345213	522.115131343005	527.505071530323	489.880172839701	483.133759975691	589.433852545008	517.538137429824	0.0127843690962311	0.144003327594955	0.922388061881522	0.975510311434415
ENSMUSG00000015120	Ube2i	protein_coding	561.953199386121	584.092826790196	516.094812079584	474.874834212179	474.694742334194	479.967565643792	515.279663407678	-0.184826392714167	0.141336878139393	0.147317320764369	0.404282585411236
ENSMUSG00000015126	Tsr3	protein_coding	28.5890339910268	34.7450716900921	31.5976415558929	29.1280102769552	37.9755793867355	29.4716926272504	31.9178382546588	0.0131442476271417	0.248169706397243	0.941638507616356	0.981132849981257
ENSMUSG00000015127	Unkl	protein_coding	36.6296998010031	32.8669597068438	14.0433962470635	23.8320084084179	20.0426668985549	19.6477950848336	24.5104210244528	-0.1392714835177	0.294890951379988	0.40492143828714	0.697358436440738
ENSMUSG00000015133	Lrrk1	protein_coding	391.31240275218	403.794076398367	323.875825947902	320.408113046507	309.07902111982	230.159885279479	329.771554090709	-0.30243652670257	0.184401462783854	0.0527854346964227	0.21629347454477
ENSMUSG00000015134	Aldh1a3	protein_coding	52.7110314209557	158.700462584475	70.2169812353175	56.4906865977313	73.8414043630969	71.5741106661796	80.5891128112926	-0.241767642022712	0.297569448955373	0.196616300933584	0.478079332113677
ENSMUSG00000015143	Actn1	protein_coding	972.920563007132	917.457703816755	732.012029378185	767.92027093791	850.231027380801	538.910950898293	796.575424236513	-0.215975640830973	0.182830147201139	0.161703229114425	0.426782108563885
ENSMUSG00000015149	Sirt2	protein_coding	195.65620137609	229.129661956283	197.485259724331	221.549411500477	257.390038065652	261.034991841361	227.040927410699	0.196563568999467	0.171397798937137	0.184736654790152	0.460593416334906
ENSMUSG00000015165	Hnrnpl	protein_coding	2029.82141336291	1916.61327890481	1685.20754964762	1970.99536207397	2014.81546190736	1797.77325026228	1902.53771935982	0.0348378651408026	0.131361142146111	0.784874209630509	0.924290645092237
ENSMUSG00000015176	Nolc1	protein_coding	574.460901757196	610.386394555671	408.136203430283	329.234782827403	408.237478407407	269.455475449147	433.318539404518	-0.557665023464897	0.217696528986815	0.0021390415550556	0.0222416217776194
ENSMUSG00000015189	Casd1	protein_coding	768.330288508846	613.203562530544	817.150119126008	875.605642264835	613.938533418891	513.649500074936	700.312940987343	-0.0938080738051347	0.182897309338234	0.537112035034606	0.790848465015918
ENSMUSG00000015202	Cnksr3	protein_coding	238.53975236263	227.251549973035	225.572052218458	184.477398420716	139.243791084697	203.495020521491	203.096594096838	-0.313301397779027	0.194414352169936	0.0528116924428832	0.21629347454477
ENSMUSG00000015214	Mtmr1	protein_coding	374.337663820008	310.82753322758	339.674646725849	371.602797775701	298.530249067949	376.1149344811	345.181304183031	0.0231974532360011	0.157989086877258	0.872481676621778	0.960287158258405
ENSMUSG00000015217	Hmgb3	protein_coding	283.21011797361	214.104766090297	193.974410662565	166.824058858925	256.335160860465	162.796016417193	212.874088477176	-0.161231416934639	0.20600209410639	0.325263792596798	0.62456486099551
ENSMUSG00000015222	Map2	protein_coding	54.4978460453949	45.0746875979573	42.1301887411905	26.4800093426866	32.7011933608	18.2443811502026	36.5213843730387	-0.576870894520887	0.383284236866257	0.0196930653061825	0.112471266522172
ENSMUSG00000015224	Cyp2j9	protein_coding	10.7208877466351	8.45150392461699	8.77712265441469	16.7706725837015	23.2072985141162	16.8409672155717	14.1280754398427	0.420582610301624	0.497348426169286	0.0578670104602734	0.229601364084311
ENSMUSG00000015243	Abca1	protein_coding	57.1780679820537	63.8558074304395	116.735731303715	66.2000233567164	63.2926323112259	81.3980082085964	74.7767117654579	-0.0951420739209702	0.238471278055117	0.573870101135041	0.816288315822907
ENSMUSG00000015247	Nipsnap3b	protein_coding	376.124478444447	464.832715853934	482.741745992808	590.50420834191	516.889830541678	590.837266479639	503.655040942403	0.305375554261367	0.162988792059119	0.0334723786550979	0.162256846098358
ENSMUSG00000015289	Lage3	protein_coding	69.6857703531279	62.9167514388154	42.1301887411905	69.7306912690746	98.1035800824001	65.9604549276557	68.0879061353774	0.261667217981523	0.263182945843131	0.163332777878297	0.428893615389872
ENSMUSG00000015290	Ubl4a	protein_coding	301.971671530221	284.533965462105	255.414269243468	262.152092492597	295.365617452387	265.245233645254	277.447141637672	-0.025223119045183	0.155623740340478	0.851609055180995	0.95243876351915
ENSMUSG00000015291	Gdi1	protein_coding	536.937794643973	611.325450547296	611.765449012704	743.205595551402	684.615306166427	708.724036988641	649.428938818407	0.242903336701561	0.142185613468626	0.0592145394561696	0.232327999852798
ENSMUSG00000015305	Sash1	protein_coding	804.95998830985	863.931512294181	1029.55648736284	868.544306440119	563.30442756991	677.848930426759	801.357608733944	-0.283526321996773	0.18241555553434	0.0662850906717733	0.249229108770237
ENSMUSG00000015312	Gadd45b	protein_coding	165.280352760624	300.497917319715	219.428066360367	208.309406829134	248.951020424155	262.438405775992	234.150861578331	0.047216965727639	0.194400995874251	0.770703639669836	0.918872901414227
ENSMUSG00000015314	Slamf6	protein_coding	8.93407312219589	9.3905599162411	6.14398585809028	12.3573376932537	7.38414043630969	15.4375532809407	9.9412750511719	0.116008370966611	0.31906802838455	0.424777034179444	0.710975935081098
ENSMUSG00000015316	Slamf1	protein_coding	0.893407312219589	2.81716797487233	4.38856132720735	6.17866884662686	8.43901764149678	12.6307254116787	5.89125808568361	0.280452014566652	0.475311639730028	0.0526320743954212	0.215945238864687
ENSMUSG00000015335	Zdhhc12	protein_coding	48.2439948598578	47.8918555728296	39.4970519448661	61.7866884662686	64.347509516413	71.5741106661796	55.5568685044024	0.368643920184296	0.275306334941942	0.0634867790976542	0.242969384381051
ENSMUSG00000015337	Endog	protein_coding	9.82748043441548	16.903007849234	12.2879717161806	9.70933675898507	14.7682808726194	7.01706967315486	11.7521912174316	-0.0701355375253045	0.300415281904214	0.626577033674751	0.845714980010582
ENSMUSG00000015340	Cybb	protein_coding	31.2692559276856	124.894446886007	113.22488224195	60.0213545100895	64.347509516413	133.324323789942	87.8469621453478	-0.026070027697949	0.266553563345051	0.865378762162945	0.957092025329119
ENSMUSG00000015341	Golga7	protein_coding	402.926697811035	448.868763996325	385.315684528805	428.976151351522	482.078882770504	537.507536963662	447.612286236975	0.185829673622819	0.15562472948032	0.178809562973042	0.451878076627063
ENSMUSG00000015342	Xk	protein_coding	281.423303349171	297.680749344843	342.307783522173	282.453432988657	200.426668985549	282.086200860825	281.063023175203	-0.207234535718499	0.18221703715484	0.17697034913657	0.448921775822915
ENSMUSG00000015354	Pcolce2	protein_coding	2.68022193665877	3.75622396649644	0	0.882666978089552	0	1.40341393463097	1.45375446931262	-0.0495039744850951	0.336141186796073	0.406317932479419	NA
ENSMUSG00000015355	Cd48	protein_coding	9.82748043441548	16.903007849234	14.921108512505	89.1493647870447	79.1157903890324	129.114081986049	56.5051389930468	2.73545669116872	0.371188935340152	1.07527633345913e-14	1.4460342891664e-12
ENSMUSG00000015357	Clpx	protein_coding	586.96860412827	508.029291468643	574.023821598721	602.861546035164	591.786112109962	637.149926322461	583.469883610537	0.112479138061713	0.139299582711242	0.37665111519517	0.672292911961742
ENSMUSG00000015363	Trabd	protein_coding	397.566253937717	434.782924121963	372.150000547183	502.237510532955	529.548357003923	380.325176284993	436.101703738122	0.186855614291376	0.166552471880505	0.198875376626701	0.481421629810754
ENSMUSG00000015377	Dennd6b	protein_coding	28.5890339910268	42.2575196230849	33.3530660867758	38.8373470359403	33.7560705659871	30.8751065618814	34.6113573107827	0.000713103052678937	0.24593139654734	0.999217799117058	0.999867371541999
ENSMUSG00000015396	Cd83	protein_coding	58.9648826064929	95.7837111456592	52.6627359264882	94.445366655582	118.146246980955	143.148221332359	93.8585274412561	0.598514958074831	0.303938703179458	0.00832463521362565	0.0608128470048008
ENSMUSG00000015405	Ace2	protein_coding	39.3099217376619	47.8918555728296	23.6982311669197	34.4240121454925	20.0426668985549	28.0682786926194	32.2391610356797	-0.180797290973885	0.292107539700843	0.307779525372795	0.60582503347106
ENSMUSG00000015437	Gzmb	protein_coding	52.7110314209557	143.675566718489	103.570047322093	1150.99773942878	680.395797345678	1254.65205756009	564.33370663268	3.31094711988641	0.303946576987187	6.76180179713736e-29	2.92283712539689e-26
ENSMUSG00000015451	C4a	processed_transcript	2.68022193665877	2.81716797487233	0.877712265441469	5.29600186853731	0	5.61365573852389	2.88079329733896	0.050558486846185	0.33047610452998	0.547426470642725	NA
ENSMUSG00000015452	Ager	protein_coding	5.36044387331753	3.75622396649644	4.38856132720735	5.29600186853731	9.49389484668388	5.61365573852389	5.65146360346107	0.0882414136425901	0.325313283230012	0.469902254256068	0.743484113519804
ENSMUSG00000015461	Atf6b	protein_coding	150.092428452891	194.384590266191	135.167688877986	210.957407763403	215.194949858168	138.937979528466	174.122507457851	0.169556279737418	0.206026976409977	0.307718420058274	0.605786854529814
ENSMUSG00000015467	Egfl8	protein_coding	0.893407312219589	0.93905599162411	2.63313679632441	0.882666978089552	1.0548772051871	0	1.06719071390746	-0.03461556439326	0.33360328770923	0.557858899889739	NA
ENSMUSG00000015468	Notch4	protein_coding	55.3912533576145	55.4043035058225	39.4970519448661	57.3733535758209	33.7560705659871	14.0341393463097	42.5760287160701	-0.205431361900114	0.306376259460575	0.25569754933346	0.551160213742877
ENSMUSG00000015474	Ppt2	protein_coding	30.375848615466	22.5373437989786	35.9862028831002	31.7760112112239	45.3597198230452	32.2785204965124	33.0522744713877	0.138751749239761	0.26876663183206	0.429813881616526	0.71442966012754
ENSMUSG00000015476	Prrt1	protein_coding	5.36044387331753	10.3296159078652	8.77712265441469	35.3066791235821	35.8658249763613	44.9092459081911	23.4248220739553	2.03403858700041	0.494765104716359	2.33006510164139e-06	7.79901657582581e-05
ENSMUSG00000015478	Rnf5	protein_coding	113.462728651888	134.285006802248	124.635141692689	187.125399354985	178.27424767662	120.693598378264	143.079353759449	0.293123081994108	0.216359893941977	0.0911224306455637	0.303922233958716
ENSMUSG00000015488	Cacfd1	protein_coding	267.128786353657	239.459277864148	212.406368236836	241.850751996537	217.304704268542	195.074536913705	228.870737605571	-0.0996206685566555	0.169402607646247	0.493626702006797	0.763227749469092
ENSMUSG00000015501	Hivep2	protein_coding	423.475065992085	416.940860281105	445.000118578825	353.066791235821	262.664424091587	460.319770558959	393.577838456397	-0.194705253975884	0.188300498651558	0.212796742939911	0.500062429937546
ENSMUSG00000015522	Arnt	protein_coding	572.674087132756	523.993243326253	509.950826221494	541.074857568895	440.938671768207	512.246086140305	516.812962026318	-0.0852723184833446	0.146204116927182	0.516174194140918	0.778710064420575
ENSMUSG00000015533	Itga2	protein_coding	1099.78440134231	1186.96677341287	1195.44410553128	752.914932310387	796.432289916259	822.40056569375	975.657178034478	-0.513847631638051	0.138960464135961	6.15680806865915e-05	0.00127249111025607
ENSMUSG00000015536	Mocs2	protein_coding	378.804700381106	364.353724750155	373.027712812624	326.586781893134	448.322812204517	454.706114820435	390.966974476995	0.104324098620407	0.163107052091388	0.456738304093825	0.733934487684563
ENSMUSG00000015542	Nat9	protein_coding	89.3407312219589	94.8446551540351	86.015802013264	104.154703414567	108.652352134271	95.4321475549061	96.4067319155004	0.135077980031722	0.197903280397967	0.404436420332888	0.697039988477719
ENSMUSG00000015568	Lpl	protein_coding	391.31240275218	321.157149135446	488.885731850898	195.95206913588	406.127723997033	435.058319735601	373.08223276784	-0.132909119856556	0.221244060103161	0.427872476524267	0.713011740455385
ENSMUSG00000015575	Atp6v0e	protein_coding	396.672846625497	381.256732599389	358.106604300119	424.562816461074	526.383725388362	611.888475499104	449.811866812258	0.389496557250292	0.178561685969322	0.0118759682165348	0.0786676580905448
ENSMUSG00000015597	Zfp318	protein_coding	231.392493864874	217.860990056793	236.982311669197	200.365404026328	191.987651344052	207.705262325384	214.382352214438	-0.154077529771382	0.163583632886455	0.278231810939082	0.576217857058349
ENSMUSG00000015599	Ttbk1	protein_coding	1.78681462443918	1.87811198324822	1.75542453088294	0	1.0548772051871	1.40341393463097	1.31310704639807	-0.0439345590139407	0.334309587983379	0.481278610223094	NA
ENSMUSG00000015605	Srf	protein_coding	603.049935748222	667.668810044742	574.901533864162	729.965590880059	620.267796650014	610.485061564473	634.389788125279	0.0744321695152213	0.143852668150942	0.572105496302384	0.815431109934982
ENSMUSG00000015619	Gata3	protein_coding	8.93407312219589	16.903007849234	7.02169812353175	52.0773517072835	27.4268073348646	99.642389358799	35.3342212493181	2.21287143292938	0.539412309532142	2.0441778937801e-06	7.02871985340889e-05
ENSMUSG00000015627	Gata5	protein_coding	9.82748043441548	9.3905599162411	12.2879717161806	7.94400280280596	5.27438602593549	8.42048360778583	8.85748075056074	-0.116057314399122	0.321554808006227	0.409528402689116	0.699959678513456
ENSMUSG00000015647	Lama5	protein_coding	124.183616398523	99.5399351121556	129.901415285337	22.0666744522388	14.7682808726194	16.8409672155717	67.8834815560743	-2.62268168341655	0.330565400710198	1.59290226954831e-16	2.45908351387718e-14
ENSMUSG00000015652	Steap1	protein_coding	36.6296998010031	41.3184636314608	34.2307783522173	46.7813498387462	49.5792286437936	26.6648647579885	39.2007308375349	0.073269304335543	0.2489984132002	0.671177072933946	0.870201643077337
ENSMUSG00000015653	Steap2	protein_coding	192.082572127212	163.395742542595	154.477358717699	210.074740785313	240.512002782658	199.284778717598	193.304532612179	0.28040080832831	0.186574197828412	0.075721600534274	0.271163752061314
ENSMUSG00000015656	Hspa8	protein_coding	12851.6641862788	11521.2779612362	10060.3379864901	7982.84014984191	9233.34017700267	6131.51548040272	9630.1626568754	-0.49207927290876	0.179291456420624	0.00173524114310376	0.0190511344368771
ENSMUSG00000015659	Serac1	protein_coding	74.1528069142259	51.648079539326	55.2958727228126	48.5466837949253	34.8109477711742	30.8751065618814	49.2215828840576	-0.419172473303859	0.319733458335774	0.0501453611438892	0.209571593576216
ENSMUSG00000015668	Pdzd11	protein_coding	328.773890896809	308.949421244332	284.378774003036	331.882783761671	354.438740942865	334.012516442171	323.739354548481	0.11931485423648	0.151149856053351	0.377278473982621	0.672936339646672
ENSMUSG00000015671	Psma2	protein_coding	854.097390481927	871.443960227174	798.718161551737	979.760345679402	1158.25517129543	1108.69700835847	961.828672932357	0.321955653893199	0.14187124249484	0.0125352347518277	0.0817085594831541
ENSMUSG00000015672	Mrpl32	protein_coding	304.65189346688	294.863581369971	247.514858854494	242.733418974627	298.530249067949	291.910098403242	280.034016689527	-0.019402181971186	0.162453260335185	0.887300235900242	0.965907223522421
ENSMUSG00000015697	Setdb1	protein_coding	393.992624688839	389.708236524006	342.307783522173	461.634829540835	411.402110022968	276.472545122301	379.253021570187	0.0264281514977228	0.176930492197349	0.865723289063822	0.957092025329119
ENSMUSG00000015702	Anxa9	protein_coding	7.14725849775671	11.2686718994893	7.02169812353175	9.70933675898507	6.32926323112259	15.4375532809407	9.48563029863769	0.0595560619917048	0.305924912790741	0.667279943927726	0.867963053192552
ENSMUSG00000015709	Arnt2	protein_coding	19.654960868831	35.6841276817162	22.8205189014782	24.7146753865074	37.9755793867355	30.8751065618814	28.6208281311916	0.106853065860938	0.272539602398836	0.532098108748297	0.787037671536494
ENSMUSG00000015711	Prune1	protein_coding	162.600130823965	150.248958659858	139.556250205194	144.757384406686	179.329124881807	175.426741828871	158.65309846773	0.10308252629537	0.178916128267285	0.499389358508677	0.767265319881972
ENSMUSG00000015714	Cers2	protein_coding	662.908225666935	710.865385659451	622.297996198002	601.096212078985	585.456848878839	694.689897642331	646.21909435409	-0.0718523581985356	0.14119362349074	0.572133071052934	0.815431109934982
ENSMUSG00000015733	Capza2	protein_coding	3067.96071016207	2936.42808580859	3328.28491055405	3487.41723043182	2958.93056054981	4249.53739406258	3338.09314859482	0.162462851463916	0.152393844172806	0.234027836185207	0.526093184791381
ENSMUSG00000015745	Plekho1	protein_coding	10.7208877466351	15.0248958659858	12.2879717161806	19.4186735179701	20.0426668985549	23.8580368887265	16.8921887723422	0.285134236738357	0.372386964180874	0.137183195145689	0.388716569239146
ENSMUSG00000015747	Vps45	protein_coding	179.574869756137	164.334798534219	165.887618168438	202.130737982507	216.249827063355	199.284778717598	187.910438370376	0.22213271362713	0.173365003680628	0.13780768562712	0.389553900570384
ENSMUSG00000015748	Prpf3	protein_coding	368.97721994669	319.279037152197	255.414269243468	346.005455411104	337.560705659871	276.472545122301	317.284872089272	0.0218183758252716	0.170479085770514	0.886552840212557	0.965567216405131
ENSMUSG00000015749	Anp32e	protein_coding	1008.65685549592	791.624200939125	757.465685075988	610.80554883797	801.706675942195	675.042102557498	774.216844808115	-0.238288931581576	0.168180320603162	0.101614609566129	0.326235701296045
ENSMUSG00000015750	Aph1a	protein_coding	358.256332200055	446.051596021452	410.769340226608	548.136193393612	497.90204084831	496.808532859364	459.6540059249	0.296631165650266	0.157872435124563	0.0345946128925648	0.16605361205449
ENSMUSG00000015755	Tab2	protein_coding	1634.04197404963	1511.88014651482	1578.12665326376	1683.24592721678	1636.11454524519	1911.44977896738	1659.14317087626	0.124389492390041	0.129637197688627	0.290104836947638	0.588134655751051
ENSMUSG00000015757	Ppil4	protein_coding	519.963055711801	419.758028255977	512.583963017818	504.885511467224	467.310601897884	513.649500074936	489.691776737607	0.026607702639565	0.147115517949633	0.844202663882713	0.949022299144121
ENSMUSG00000015759	Cnih1	protein_coding	511.922389901824	523.054187334629	484.497170523691	549.018860371701	747.907938477653	635.74651238783	575.357843166221	0.293548360647916	0.16234885568942	0.0402300165975327	0.182446019515609
ENSMUSG00000015766	Eps8	protein_coding	2774.92311175404	3647.29347146804	4032.21014743811	3951.70006090692	2562.29673139946	4996.15360728626	3660.76285504214	0.0951078117787512	0.192956115453833	0.546055204453849	0.796727667873689
ENSMUSG00000015776	Med22	protein_coding	162.600130823965	195.323646257815	122.879717161806	142.109383472418	178.27424767662	112.273114770478	152.243373360517	-0.0939091883676011	0.205321160750236	0.560887395455933	0.80766573489783
ENSMUSG00000015787	Abo	protein_coding	54.4978460453949	52.5871355309502	29.84221702501	28.2453432988657	34.8109477711742	18.2443811502026	36.3713118035996	-0.407815560690071	0.373154011543534	0.0634869471051906	0.242969384381051
ENSMUSG00000015790	Surf1	protein_coding	341.281593267883	338.06015698468	317.731840089812	312.464110243701	467.310601897884	433.65490580097	368.417201380822	0.221616804408637	0.177997638495765	0.145582653678212	0.401884581700203
ENSMUSG00000015804	Med28	protein_coding	227.818864615995	296.741693353219	244.004009792728	251.560088755522	314.353407145755	289.10327053398	270.596889032867	0.117286107743587	0.169819484986917	0.424827976279538	0.710975935081098
ENSMUSG00000015806	Qdpr	protein_coding	215.311162244921	293.924525378346	281.745637206712	229.493414303283	330.176565223562	284.893028730087	272.590722181152	0.068080935605943	0.179352543283437	0.65773416476154	0.862218194149323
ENSMUSG00000015812	Gnrh1	protein_coding	2.68022193665877	6.57339194136877	7.89941038897322	5.29600186853731	7.38414043630969	4.21024180389292	5.67390139595678	-0.000756649723241592	0.312141756670906	0.98959004022787	0.996970614544013
ENSMUSG00000015837	Sqstm1	protein_coding	2781.17696293958	3081.98176451033	2837.64375417227	4745.21767420943	3241.63765153995	4956.85801711659	3607.41930408136	0.506926810212017	0.179715998722942	0.00136628809733095	0.0158273909835528
ENSMUSG00000015839	Nfe2l2	protein_coding	3125.13877814412	2812.47269491421	3223.83715096652	2480.29420843164	3036.99147373366	3237.67594719365	2986.06837556397	-0.0539192652306035	0.139674227137689	0.665683342567133	0.866780556820566
ENSMUSG00000015846	Rxra	protein_coding	685.243408472425	851.723784403068	802.229010613503	878.253643199104	695.164078218298	860.292741928786	795.48444447253	0.0484508652047562	0.149699277290762	0.731827714823358	0.899944934972053
ENSMUSG00000015850	Adamtsl4	protein_coding	31.2692559276856	59.1605274723189	28.086792494127	19.4186735179701	11.6036492570581	22.4546229540956	28.6655869372092	-0.759099204634765	0.518105960142696	0.0112047742232591	0.0754750797968333
ENSMUSG00000015854	Cd5l	protein_coding	0	0	0	0.882666978089552	0	0	0.147111163014925	0.0136147278415044	0.336059848092982	0.761673283278001	NA
ENSMUSG00000015869	Prpsap1	protein_coding	854.990797794146	1101.51267817508	973.382902374589	1268.39244751469	1285.89531312307	1625.15333630267	1184.88791254737	0.452329596456948	0.168265909664918	0.0024462908124881	0.0244289991433217
ENSMUSG00000015879	Fam184b	protein_coding	1.78681462443918	0.93905599162411	1.75542453088294	1.7653339561791	2.1097544103742	1.40341393463097	1.62663290802175	0.0124426360110951	0.328004047953019	0.868099077982514	NA
ENSMUSG00000015880	Ncapg	protein_coding	256.407898607022	255.423229721758	240.493160730963	127.986711822985	130.8047734432	168.409672155717	196.587574413607	-0.74911176207197	0.202938766840783	3.19369916324421e-05	0.00074334576370341
ENSMUSG00000015882	Lcorl	protein_coding	666.481854915813	579.397546832076	790.818751162764	609.92288185988	471.530110718633	849.065430451738	661.202762656817	-0.0551061698773473	0.185634389711815	0.717088035507334	0.892627372932784
ENSMUSG00000015889	Lta4h	protein_coding	807.640210246508	936.238823649238	845.236911620135	1050.37370392657	1120.2795919087	976.776098503157	956.090889975717	0.246541661628464	0.14020480762214	0.053108786580935	0.217157522211612
ENSMUSG00000015890	Amdhd1	protein_coding	0	0	0.877712265441469	0.882666978089552	0	0	0.293396540588503	1.87619340349464e-05	0.334978618234228	0.941082042751178	NA
ENSMUSG00000015932	Dstn	protein_coding	19881.8863261347	18765.1558806246	19929.334699114	22955.520099175	19758.9049303595	25215.1381635147	21084.3233498204	0.183887699556685	0.133928191391203	0.13066551508259	0.377763917004492
ENSMUSG00000015937	H2afy	protein_coding	640.573042861445	749.36668131604	637.219104710507	728.20025692388	799.59692153182	679.25234436139	705.701391950847	0.103394594293763	0.142819769950259	0.426051714716832	0.711610372712632
ENSMUSG00000015942	Gtf2ird2	protein_coding	65.21873379203	61.0386394555671	61.4398585809028	55.6080196196418	61.1828779008517	57.5399713198698	60.3380167781439	-0.0637972111736659	0.215527357081983	0.697006113351955	0.883078662633721
ENSMUSG00000015943	Bola1	protein_coding	25.0154047421485	31.9279037152197	18.4319575742709	22.0666744522388	32.7011933608	25.2614508233575	25.9007641113392	0.0349397060544013	0.264111372274222	0.836517243031267	0.946281590003066
ENSMUSG00000015944	Gatsl2	protein_coding	25.9088120543681	30.9888477235956	30.7199292904514	23.8320084084179	18.9877896933678	43.5058319735601	28.9905365239602	-0.0174216694103787	0.262886998394582	0.910106634571121	0.972387236894526
ENSMUSG00000015947	Fcgr1	protein_coding	1.78681462443918	8.45150392461699	7.02169812353175	3.53066791235821	1.0548772051871	8.42048360778583	5.04434089965318	-0.0470906501950522	0.322598888689432	0.641269414322442	0.853997221167589
ENSMUSG00000015950	Ncf1	protein_coding	67.0055484164692	191.567422291318	121.124292630923	117.39470808591	87.5548080305291	152.972118874776	122.936483054988	-0.0426853165048051	0.240883711588075	0.794347238899429	0.92856355109852
ENSMUSG00000015957	Wnt11	protein_coding	7.14725849775671	13.1467838827375	3.51084906176588	27.3626763207761	37.9755793867355	23.8580368887265	18.833530673083	1.5749059707514	0.60124155594015	0.000447211081862937	0.00665275954523537
ENSMUSG00000015961	Adss	protein_coding	1412.47696061917	1461.17112296712	1309.54670003867	1164.23774410012	1087.5783985479	1442.70952480064	1312.95340851227	-0.149624380878833	0.146599691321735	0.253579328121591	0.548684447247074
ENSMUSG00000015962	1700016C15Rik	protein_coding	0.893407312219589	7.51244793299288	1.75542453088294	14.1226716494328	9.49389484668388	22.4546229540956	9.37207820438461	1.3332733721444	1.11900065647941	0.00659490554387453	0.0517697803497056
ENSMUSG00000015966	Il17rb	protein_coding	15.187924307733	12.2077278911134	10.5325471852976	19.4186735179701	7.38414043630969	15.4375532809407	13.3614277698941	0.0420074699792733	0.292821344114165	0.779668826620444	0.92270523305745
ENSMUSG00000015968	Cacna1d	protein_coding	14.2945169955134	11.2686718994893	14.921108512505	12.3573376932537	9.49389484668388	16.8409672155717	13.1960828605028	-0.0217219236822624	0.288140892427518	0.879001967528642	0.962542947275564
ENSMUSG00000015970	Chdh	protein_coding	1166.78994975878	1071.46288644311	1044.47759587535	942.688332599641	821.749342840749	934.673680464227	996.97363133031	-0.246086618040473	0.138591339587696	0.050178676820572	0.209652914006748
ENSMUSG00000015971	Actr8	protein_coding	225.138642679336	185.933086341574	213.284080502277	234.789416171821	234.182739551536	200.688192652229	215.669359649795	0.0803953701421588	0.166505439211302	0.582207510560947	0.821815397208115
ENSMUSG00000015980	Lrrc27	protein_coding	3.57362924887836	5.63433594974466	1.75542453088294	2.64800093426866	1.0548772051871	4.21024180389292	3.14608494547577	-0.0399711568027104	0.325533580959168	0.658845290603567	NA
ENSMUSG00000015981	Stk32c	protein_coding	4.46703656109794	13.1467838827375	7.02169812353175	30.8933442331343	16.8780352829936	36.4887623004053	18.1492767306501	1.36843210759988	0.635712630722336	0.00151028774334846	0.0170898603359154
ENSMUSG00000015994	Fnta	protein_coding	334.134334770126	266.691901621247	279.990212675829	301.872106506627	350.219232122117	314.364721357338	307.87875150888	0.105721309737259	0.160317658801549	0.455615433191916	0.733323415245543
ENSMUSG00000016018	Skiv2l2	protein_coding	600.369713811564	504.273067502147	542.426180042828	464.282830475104	495.792286437936	465.933426297483	512.17958409451	-0.174391590298425	0.145487779671588	0.181481695400509	0.455934335721406
ENSMUSG00000016024	Lbp	protein_coding	15.187924307733	87.3322072210422	39.4970519448661	144.757384406686	61.1828779008517	30.8751065618814	63.1387587238435	0.0970944668008128	0.332854074524867	0.403933739522022	0.696581961156807
ENSMUSG00000016028	Celsr1	protein_coding	599.476306499344	737.158953424926	577.534670660487	551.66686130597	408.237478407407	338.222758246064	535.3828380907	-0.465359839617413	0.205379091402289	0.00695836122377793	0.0536286535682814
ENSMUSG00000016087	Fli1	protein_coding	14.2945169955134	37.5622396649644	34.2307783522173	67.9653573128955	82.2804220045937	115.07994263974	58.568876161654	1.44616324920185	0.38965468643447	1.27047462035446e-05	0.000341403384215677
ENSMUSG00000016128	Stard13	protein_coding	236.752937738191	234.763997906027	258.047406039792	173.885394683642	130.8047734432	192.267709044443	204.420369809216	-0.468270782287221	0.205280532343495	0.00660842244334049	0.0518293536263858
ENSMUSG00000016150	Tenm1	protein_coding	0	0	0	0	0	0	0	NA	NA	NA	NA
ENSMUSG00000016179	Camk1g	protein_coding	4.46703656109794	5.63433594974466	9.65483491985616	1.7653339561791	2.1097544103742	4.21024180389292	4.6402562668575	-0.159102725912073	0.366924897794217	0.165100601505157	0.432097902317118
ENSMUSG00000016181	Diexf	protein_coding	74.1528069142259	79.8197592880493	58.8067217845784	55.6080196196418	65.4023867216001	36.4887623004053	61.7130761047501	-0.253238835911417	0.262810679268483	0.172384141166303	0.442926160035071
ENSMUSG00000016194	Hsd11b1	protein_coding	2.68022193665877	9.3905599162411	3.51084906176588	16.7706725837015	10.548772051871	19.6477950848336	10.424811772512	0.630789201069257	0.913085444426445	0.0213200589338627	0.118934797791448
ENSMUSG00000016200	Syt14	protein_coding	5.36044387331753	4.69527995812055	12.2879717161806	0	2.1097544103742	2.80682786926194	4.5433796378758	-0.235306363801147	0.441997336986497	0.0413167232160942	0.185824765298048
ENSMUSG00000016206	H2-M3	protein_coding	28.5890339910268	24.4154557822269	29.84221702501	45.0160158825671	58.0182462852904	47.716073777453	38.9328404572624	0.627427686313733	0.360228251189349	0.0116594913232903	0.0776051228464845
ENSMUSG00000016239	Lonrf3	protein_coding	48.2439948598578	54.4652475141984	41.252476475749	50.3120177511044	40.0853337971097	46.3126598428221	46.7786217068069	-0.0371482625898246	0.23093130268064	0.820966973674972	0.940627388104573
ENSMUSG00000016252	Atp5e	protein_coding	357.362924887836	465.771771845559	409.891627961166	756.445600222746	800.651798737008	627.326028780044	569.57495873906	0.771146137205939	0.17799526372516	2.30006895546086e-06	7.7200091657097e-05
ENSMUSG00000016253	Nelfcd	protein_coding	244.793603548167	239.459277864148	221.18349089125	263.034759470686	247.896143218968	214.722331998539	238.514934498626	0.0357024956669318	0.160361558888396	0.803678540013522	0.932598664096726
ENSMUSG00000016255	Tubb1	protein_coding	0	0	0	0	0	0	0	NA	NA	NA	NA
ENSMUSG00000016256	Ctsz	protein_coding	568.207050571659	741.854233383047	587.189505580343	951.515002380537	849.176150175614	1237.81109034452	822.625505405953	0.608471471190445	0.19273992261208	0.000349654466691814	0.00542000248625046
ENSMUSG00000016257	Prelid3b	protein_coding	1940.48068214095	1868.72142333198	1826.5192243837	1966.58202718352	2001.10205823993	2860.15759877792	2077.260502343	0.226871481388223	0.163825457156896	0.114415896148756	0.350191805145566
ENSMUSG00000016262	Sertad4	protein_coding	8.93407312219589	12.2077278911134	8.77712265441469	7.06133582471641	6.32926323112259	5.61365573852389	8.15386307701448	-0.129536998467332	0.329644476492214	0.353791025089528	0.652151061302932
ENSMUSG00000016283	H2-M2	protein_coding	3.57362924887836	3.75622396649644	3.51084906176588	6.17866884662686	9.49389484668388	15.4375532809407	6.99180320856535	0.302455263975925	0.484890374309476	0.05977005366936	0.233695716767687
ENSMUSG00000016308	Ube2a	protein_coding	377.911293068886	398.159740448623	341.430071256731	473.109500256	495.792286437936	442.075389408756	421.413046812822	0.290664566137092	0.154439010499264	0.0348818106100658	0.166633063694249
ENSMUSG00000016319	Slc25a5	protein_coding	8183.61097993143	7836.4222501032	7865.179610621	10275.1262919405	9609.93133925446	10451.2235711968	9036.91567384124	0.316455896209868	0.120464396143704	0.00490242283188553	0.0413426728113691
ENSMUSG00000016344	Ppdpf	protein_coding	93.8077677830568	99.5399351121556	126.390566223572	152.701387209492	186.713265318116	140.341393463097	133.249052518248	0.476318698954096	0.231083837227069	0.0110506847543808	0.0747366158466817
ENSMUSG00000016356	Col20a1	protein_coding	10.7208877466351	17.8420638408581	19.3096698397123	10.5920037370746	12.6585264622452	26.6648647579885	16.2980027307523	0.00782576720868533	0.286948647245494	0.963733338033323	0.990309153780217
ENSMUSG00000016382	Pls3	protein_coding	194.76279406387	186.872142333198	204.506957847862	151.818720231403	155.066949162503	254.017922168206	191.174247634507	-0.0501025641179869	0.19347060091394	0.753291313909298	0.910021089776217
ENSMUSG00000016409	Nkap	protein_coding	204.590274498286	153.06612663473	201.873821051538	192.421401223522	206.755932216671	228.756471344848	197.910671161599	0.121327101608109	0.178415246703568	0.425832581810626	0.711398093000547
ENSMUSG00000016427	Ndufa1	protein_coding	327.880483584589	347.450716900921	363.372877892768	427.210817395343	536.932497440233	561.365573852389	427.368827844374	0.489383521762685	0.173521809817007	0.00144056368878576	0.0164983255470399
ENSMUSG00000016477	E2f3	protein_coding	263.555157104779	238.520221872524	271.213090021414	190.656067267343	239.457125577471	204.898434456122	234.716682716609	-0.225148351539637	0.17361404330074	0.127099761202228	0.372010300928788
ENSMUSG00000016481	Cr1l	protein_coding	692.390666970181	604.752058605927	680.227005717139	714.960252252537	753.182324503588	659.604549276557	684.186142887655	0.089951676649832	0.138251220786565	0.477761126238384	0.749679790324167
ENSMUSG00000016487	Ppfibp1	protein_coding	433.302546426501	387.830124540757	369.516863750859	424.562816461074	362.877758584362	378.921762350362	392.835312018986	-0.0220586153854049	0.14898307930873	0.865197551770121	0.957092025329119
ENSMUSG00000016493	Cd46	protein_coding	17.8681462443918	25.354511773851	43.8856132720735	9.70933675898507	16.8780352829936	15.4375532809407	21.5221994355393	-0.527687551756835	0.535552101824409	0.0348570721206589	0.166595672879011
ENSMUSG00000016494	Cd34	protein_coding	3.57362924887836	4.69527995812055	3.51084906176588	8.82666978089552	7.38414043630969	2.80682786926194	5.13289939253866	0.0975099434461133	0.331508667645707	0.407907080562316	0.698871578391368
ENSMUSG00000016495	Plgrkt	protein_coding	862.138056291903	1062.07232652687	1031.31191189373	1260.44844471188	992.639450081059	1762.6879018965	1161.88301523366	0.354354698094867	0.201899158308212	0.0347477236557491	0.166169346439796
ENSMUSG00000016496	Cd274	protein_coding	123.290209086303	719.316889584068	442.3669817825	216.25340963194	143.463299905445	399.972971369827	340.777293560014	-0.121983924216517	0.336047754411178	0.328984044974481	0.628434295002389
ENSMUSG00000016498	Pdcd1lg2	protein_coding	3.57362924887836	6.57339194136877	2.63313679632441	6.17866884662686	5.27438602593549	9.8238975424168	5.67618506692511	0.102839849127297	0.331778369668563	0.393392908819895	0.687754265577359
ENSMUSG00000016503	Gtf3a	protein_coding	38.4165144254423	27.2326237570992	30.7199292904514	36.1893461016716	40.0853337971097	33.6819344311433	34.3876136338196	0.09315600636318	0.252293075563113	0.590202306254977	0.825781068281841
ENSMUSG00000016510	Mtif3	protein_coding	187.615535566114	166.212910517467	142.189387001518	173.002727705552	177.219370471432	175.426741828871	170.277778848493	0.0624559480603258	0.174512219805547	0.679028651757347	0.873333713545601
ENSMUSG00000016520	Lnx2	protein_coding	314.479373901295	301.436973311339	284.378774003036	333.648117717851	286.926599810891	341.029586115326	310.316570809956	0.0758019864917099	0.153477390180198	0.58167540442528	0.821524196559938
ENSMUSG00000016526	Dyrk3	protein_coding	8.93407312219589	14.0858398743616	6.14398585809028	9.70933675898507	7.38414043630969	12.6307254116787	9.81468357693689	0.00458110531908357	0.299047932905172	0.978654928514579	0.995165372596926
ENSMUSG00000016528	Mapkapk2	protein_coding	565.526828635	633.862794346274	567.002123475189	602.861546035164	623.432428265575	576.803127133329	594.914807981755	0.026150410449099	0.135974285717633	0.836849055321226	0.946381324409839
ENSMUSG00000016529	Il10	protein_coding	1.78681462443918	4.69527995812055	7.02169812353175	11.4746707151642	17.9329124881807	40.6990041042982	13.9350633356224	1.86136126151745	0.788209988096594	0.000754576314483565	0.0100492826248432
ENSMUSG00000016534	Lamp2	protein_coding	1601.87931080972	1813.31711982616	1946.76580474918	1751.21128452967	1701.51693196679	2284.75788557922	1849.90805624346	0.0788554512741519	0.150544674645211	0.562194423820801	0.808372494853034
ENSMUSG00000016541	Atxn10	protein_coding	189.402350190553	161.517630559347	172.909316291969	157.99738907803	193.042528549239	157.182360678669	172.008595891301	-0.0308049702702092	0.173451143788016	0.832093466146518	0.944369475597873
ENSMUSG00000016552	Foxred2	protein_coding	13.4011096832938	17.8420638408581	14.0433962470635	15.0053386275224	13.7134036674323	22.4546229540956	16.0766558367109	0.0497303510141058	0.283598087133822	0.753957823350677	0.910021089776217
ENSMUSG00000016554	Eif3d	protein_coding	313.585966589076	333.364877026559	248.392571119936	246.264086886985	303.804635093884	249.807680364313	282.536636180125	-0.122449008350572	0.171964506354745	0.404789035277087	0.697358436440738
ENSMUSG00000016559	H3f3b	protein_coding	6402.15679936557	6255.99101619982	6149.25213168293	9095.88320921283	9838.83969278006	10369.8255629883	8018.65806870491	0.607402445929611	0.127397604921463	4.32774816289503e-07	1.84435216778701e-05
ENSMUSG00000016619	Nup50	protein_coding	837.122651549755	795.380424905621	737.278302970834	625.810887465492	651.914112805627	581.013368937222	704.753291439092	-0.306758332501855	0.143388860628771	0.0177931005320702	0.105029971888291
ENSMUSG00000016624	Phf21b	protein_coding	58.9648826064929	56.3433594974466	60.5621463154614	86.5013638527761	68.5670183371614	43.5058319735601	62.4074337638164	0.107798709627197	0.235062519194904	0.533964254571592	0.788438923229906
ENSMUSG00000016637	Ift27	protein_coding	29.4824413032464	30.0497917319715	28.9645047595685	38.8373470359403	72.7865271579098	49.119487712084	41.5400166167868	0.598077654242525	0.37726222829591	0.0164384831751036	0.0993185394027407
ENSMUSG00000016664	Pacsin2	protein_coding	1204.31305687201	1270.54275666742	1210.36521404379	1350.48047647701	983.145555234375	1393.59003708856	1235.40618273053	0.0136434736290407	0.150958238967139	0.925096530197887	0.97694032607996
ENSMUSG00000016756	Cmah	protein_coding	226.032049991556	141.797454735241	309.832429700839	124.456043910627	242.621757193033	248.404266429682	215.524000326829	-0.0782699231946402	0.231100470104986	0.638561238644673	0.85187740956618
ENSMUSG00000016757	Ttll12	protein_coding	182.255091692796	189.68931030807	162.376769106672	187.125399354985	182.493756497368	168.409672155717	178.724999852601	0.0105742582278615	0.167408725551404	0.945616493698536	0.982292812953924
ENSMUSG00000016758	Bik	protein_coding	5.36044387331753	10.3296159078652	14.0433962470635	16.7706725837015	14.7682808726194	14.0341393463097	12.5510914718128	0.16955496354644	0.333483634207091	0.288781343167906	0.58699085594347
ENSMUSG00000016831	Tox4	protein_coding	699.537925467938	714.621609625948	686.370991575229	808.522951930029	648.749481190065	637.149926322461	699.158814351945	-0.000989878614553669	0.14356526266988	0.990010622396771	0.997195120255708
ENSMUSG00000016833	Mrps18c	protein_coding	125.970431022962	134.285006802248	125.51285395813	117.39470808591	160.341335188439	141.744807397728	134.208190409236	0.0841368677014532	0.186240967752696	0.591121593526752	0.826557115173309
ENSMUSG00000016918	Sulf1	protein_coding	3.57362924887836	6.57339194136877	7.02169812353175	2.64800093426866	1.0548772051871	1.40341393463097	3.7125018979776	-0.167742002622052	0.378343741755557	0.120011282145607	NA
ENSMUSG00000016921	Srsf6	protein_coding	1824.3377315524	1778.57204813606	1727.33773838881	1828.88597860155	1770.08395030395	1512.88022153219	1740.34961141916	-0.05166189088239	0.130200503403718	0.673364327378927	0.870806048357295
ENSMUSG00000016933	Plcg1	protein_coding	181.361684380577	185.933086341574	168.520754964762	307.168108375164	298.530249067949	249.807680364313	231.886927249056	0.610077350930399	0.187782669857402	0.000245860131875568	0.00402120857853565
ENSMUSG00000016940	Kctd2	protein_coding	134.904504145158	132.406894818999	114.102594507391	170.354726771283	174.054738855871	122.097012312895	141.3200785686	0.218918088985825	0.202224793684446	0.185663392481738	0.462174749791343
ENSMUSG00000016946	Kctd5	protein_coding	536.044387331753	585.970938773445	581.045519722253	612.570882794149	544.316637876543	552.945090244603	568.815576123791	0.00645161961557899	0.137272345295177	0.962982848992304	0.990075944437959
ENSMUSG00000016984	Etaa1	protein_coding	126.863838335182	95.7837111456592	135.167688877986	98.8587015460298	125.530387417265	102.449217228061	114.108924091697	-0.0868483960898085	0.199328550835751	0.586201383549464	0.823780531136576
ENSMUSG00000017002	Slpi	protein_coding	87.5539165975197	125.833502877631	85.1380897478225	151.818720231403	146.627931521007	220.335987737063	136.218024785408	0.662295488092931	0.264624390086264	0.00196746646611256	0.0208590050215956
ENSMUSG00000017009	Sdc4	protein_coding	2112.90829339933	1968.26135844413	1979.24115857051	2610.92892118889	2681.4978555856	1998.4614429145	2225.21650501716	0.227922122928246	0.149019614231736	0.0886391724219865	0.299335276690231
ENSMUSG00000017057	Il13ra1	protein_coding	1252.55705173186	1604.8466896856	1638.68879957922	1300.16845872591	1101.29180221533	1417.44807397728	1385.8334793192	-0.194376517296887	0.157501141899358	0.163356129581154	0.428893615389872
ENSMUSG00000017119	Nbr1	protein_coding	1876.15535566114	1840.54974358326	2188.13667774558	2212.84611407051	1885.06556566934	2603.33284874045	2101.01438424505	0.149852548366395	0.151754304733182	0.269798818704199	0.567072287882165
ENSMUSG00000017132	Cyth1	protein_coding	523.536684960679	598.178666664558	643.363090568597	657.586898676716	520.054462157239	516.456327944198	576.529355161998	-0.0445075522893088	0.153820806103428	0.741208372480253	0.903995256879905
ENSMUSG00000017144	Rnd3	protein_coding	2741.86704120192	2506.34044164475	3047.41698561278	3176.7184541443	2567.5711174254	3314.86371359836	2892.46295893792	0.105694769068102	0.144015285648539	0.419450193851608	0.706901892895875
ENSMUSG00000017146	Brca1	protein_coding	180.468277068357	159.639518576099	177.297877619177	90.9146987432238	82.2804220045937	70.1706967315486	126.795248457166	-0.997279039248556	0.228778055133618	1.35378432120403e-06	4.92341418160957e-05
ENSMUSG00000017167	Cntnap1	protein_coding	69.6857703531279	67.6120313969359	97.4260614640031	69.7306912690746	90.7194396460904	70.1706967315486	77.5574484767968	-0.0141896941833642	0.213628981945026	0.927108785217047	0.977561419635243
ENSMUSG00000017176	Nt5c3b	protein_coding	41.9901436743207	40.3794076398367	42.1301887411905	30.8933442331343	54.8536146697291	29.4716926272504	39.9530652642436	-0.049086774342828	0.247795784576172	0.766764482357958	0.917098573293821
ENSMUSG00000017188	Coa3	protein_coding	361.829961448933	382.195788591013	357.228892034678	435.154820198149	579.127585647717	470.143668101376	430.946786003644	0.370542292187259	0.169558465772732	0.0127482976058601	0.0826345306251316
ENSMUSG00000017195	Zpbp2	protein_coding	0	1.87811198324822	1.75542453088294	1.7653339561791	2.1097544103742	1.40341393463097	1.48533980255257	0.0233247552785763	0.330267467830181	0.73164396038894	NA
ENSMUSG00000017204	Gsdma	protein_coding	25.0154047421485	32.8669597068438	25.4536556978026	14.1226716494328	6.32926323112259	22.4546229540956	21.0404296635743	-0.456235691880122	0.48978447708741	0.0482620801690829	0.204360527373413
ENSMUSG00000017210	Med24	protein_coding	227.818864615995	217.860990056793	235.226887138314	233.024082215642	210.97544103742	168.409672155717	215.552656203313	-0.109624092760246	0.17216769027835	0.454947012541397	0.732712490503744
ENSMUSG00000017221	Psmd3	protein_coding	688.817037721303	721.195001567316	569.635260271514	781.160275609253	717.316499527227	662.411377145819	690.089241973739	0.105447910853668	0.148190413193887	0.43044765517653	0.714845507702054
ENSMUSG00000017264	Exosc10	protein_coding	398.459661249937	398.159740448623	275.601651348621	291.280102769552	321.737547582065	270.858889383778	326.016265463763	-0.213388385494679	0.182336241420124	0.164792523920101	0.431547502943521
ENSMUSG00000017286	Glod4	protein_coding	466.358616978625	397.220684456998	445.877830844266	442.216156022865	493.682532027562	414.007110716137	443.227155174409	0.0369945667092992	0.147483817231077	0.783778453607291	0.92375411576154
ENSMUSG00000017288	Vps53	protein_coding	668.268669540252	615.081674513792	589.822642376667	776.746940718805	698.328709833859	616.098717302997	660.724559047729	0.134260670752877	0.146207203571328	0.309671134707253	0.608048617389491
ENSMUSG00000017291	Taok1	protein_coding	1788.60143906362	1672.45872108254	2022.24905957714	1492.58985994943	1184.62710142511	1752.86400435408	1652.23169757532	-0.253678583024144	0.166110184917419	0.0788106005959218	0.278125863404642
ENSMUSG00000017299	Dnttip1	protein_coding	103.635248217472	118.321054944638	97.4260614640031	103.272036436478	91.7743168512775	126.307254116787	106.789328671776	0.00248720225593224	0.194393639366839	0.991667878903063	0.997752600330011
ENSMUSG00000017307	Acot8	protein_coding	125.970431022962	163.395742542595	132.534552081662	220.666744522388	238.402248372284	171.216500024979	175.364369761145	0.486576316401667	0.217762481201061	0.00713880729736484	0.0543274726367368
ENSMUSG00000017309	Cd300lg	protein_coding	0	0	0	0	1.0548772051871	2.80682786926194	0.643617512408174	0.0412124186226636	0.338803007568547	0.295646997166144	NA
ENSMUSG00000017311	Pyy	protein_coding	51.8176241087362	84.5150392461699	50.0295991301637	86.5013638527761	67.5121411319743	116.483356574371	76.1431873406985	0.338777733231659	0.287157164485529	0.0888208905725362	0.299554494059905
ENSMUSG00000017314	Mpp2	protein_coding	11.6142950588547	6.57339194136877	4.38856132720735	2.64800093426866	7.38414043630969	4.21024180389292	6.13643858365034	-0.0949566222169264	0.32854045398468	0.424062021415459	0.710530218784952
ENSMUSG00000017316	Ppy	protein_coding	5.36044387331753	7.51244793299288	3.51084906176588	0.882666978089552	4.21950882074839	16.8409672155717	6.38781398041432	0.0407303669383799	0.320324115667132	0.703812902256126	0.886224336099287
ENSMUSG00000017376	Nlk	protein_coding	192.082572127212	164.334798534219	230.838325811106	175.650728639821	156.121826367691	138.937979528466	176.327705168086	-0.236133574063131	0.196417129597649	0.143722115853559	0.399333680578235
ENSMUSG00000017386	Traf4	protein_coding	273.382637539194	277.021517529112	206.262382378745	342.474787498746	339.670460070246	238.580368887265	279.565358983885	0.218280190873463	0.191843468857857	0.172721090378249	0.443123177265141
ENSMUSG00000017390	Aldoc	protein_coding	83.0868800364218	60.099583463943	76.3609670934078	144.757384406686	109.707229339458	134.727737724573	101.456630344082	0.705781262902298	0.257294283155521	0.000917524628118904	0.0117713275834782
ENSMUSG00000017400	Stac2	protein_coding	0.893407312219589	0	0.877712265441469	0.882666978089552	0	5.61365573852389	1.37790704904575	0.0521087304210284	0.337381929784486	0.356147295804507	NA
ENSMUSG00000017404	Rpl19	protein_coding	1543.80783551545	1468.68357090011	1207.73207724746	1424.62450263654	1908.27286418346	1585.857746133	1523.163099436	0.181542227902346	0.15703824151201	0.192593320196042	0.472275503896343
ENSMUSG00000017405	Nek8	protein_coding	63.4319191675908	69.4901433801841	47.3964623338393	57.3733535758209	68.5670183371614	54.7331434506079	60.1653400408674	0.0047968832977931	0.221311894451311	0.981431753810826	0.996008438935743
ENSMUSG00000017412	Cacnb4	protein_coding	0.893407312219589	0.93905599162411	0	0	2.1097544103742	2.80682786926194	1.12484093057997	0.0373407237493474	0.334747870002674	0.491923884339085	NA
ENSMUSG00000017417	Plxdc1	protein_coding	1.78681462443918	0.93905599162411	0.877712265441469	0	1.0548772051871	0	0.776410014448642	-0.0350849819733387	0.335543191545628	0.471649084063669	NA
ENSMUSG00000017418	Arl5b	protein_coding	2070.91814972501	1821.76862375077	2080.17806909628	1834.18198047009	988.419941260311	1409.0275903695	1700.74905911199	-0.404153762975625	0.204916837985676	0.0172308065276955	0.10255109046322
ENSMUSG00000017421	Zfp207	protein_coding	1875.26194834892	1808.62183986804	1646.5882099682	1427.2725035708	1467.33419241525	1678.48306581864	1650.59362666498	-0.191570830483501	0.135458750387445	0.120017685405467	0.360195906070088
ENSMUSG00000017428	Psmd11	protein_coding	866.605092853001	886.46885609316	803.106722878944	817.349621710925	835.462746508182	927.656610791072	856.108275139214	0.0108032786896022	0.132253192640404	0.931168198681146	0.978414506265634
ENSMUSG00000017453	Pipox	protein_coding	21.4417754932701	24.4154557822269	18.4319575742709	83.8533629185074	40.0853337971097	40.6990041042982	38.1544816116139	1.12689328525474	0.439772252320071	0.000719852979111649	0.00969782343809452
ENSMUSG00000017466	Timp2	protein_coding	8.93407312219589	28.1716797487233	29.84221702501	25.597342364597	22.1524213089291	19.6477950848336	22.3909214423815	0.0067765396747876	0.278960569845095	0.971009815791535	0.992460985212142
ENSMUSG00000017478	Zc3h18	protein_coding	878.219387911856	850.784728411444	697.781251025968	911.794988366507	849.176150175614	726.968418138844	819.120820671705	0.0324156948246549	0.148840636799121	0.819742318704177	0.940248789967816
ENSMUSG00000017485	Top2b	protein_coding	1730.52996376934	1364.44835582983	1807.20955454398	1401.67516120621	1452.56591154263	1498.84608218588	1542.54583817965	-0.141168389896226	0.144325279476097	0.270110688118902	0.567293665286893
ENSMUSG00000017493	Igfbp4	protein_coding	8.0406658099763	23.4763997906027	14.0433962470635	10.5920037370746	9.49389484668388	7.01706967315486	12.1105716840927	-0.180136360675987	0.345503066469659	0.24236586990853	0.536023908288957
ENSMUSG00000017499	Cdc6	protein_coding	79.5132507875434	74.1854233383047	80.7495284206152	33.541345167403	61.1828779008517	44.9092459081911	62.3469452538182	-0.559659386337775	0.312958774898649	0.013220689407247	0.0849684834503995
ENSMUSG00000017548	Suz12	protein_coding	728.126959458965	716.499721609196	769.753656792168	653.173563786268	642.420217958943	774.684491916297	714.109768586973	-0.0822050757447289	0.139499070077947	0.51345076382705	0.776877348328777
ENSMUSG00000017550	Atad5	protein_coding	187.615535566114	148.370846676609	180.808726680943	100.624035502209	77.0060359786582	102.449217228061	132.812399605432	-0.787205681298754	0.236090182349062	0.000110233942431352	0.00211372536760954
ENSMUSG00000017561	Crlf3	protein_coding	150.092428452891	187.811198324822	133.412264347103	185.360065398806	154.012071957316	192.267709044443	167.159289587564	0.125219231985153	0.187997769324458	0.426223618992549	0.711695766816425
ENSMUSG00000017588	Krt27	protein_coding	0.893407312219589	8.45150392461699	2.63313679632441	7.06133582471641	5.27438602593549	1.40341393463097	4.28619730307398	0.0235091421790311	0.321418345954746	0.815613191647238	0.937806577379924
ENSMUSG00000017607	Tns4	protein_coding	1813.61684380577	2133.53521296998	1837.051771569	2204.9021112677	1565.43777249765	2641.22502497549	2032.6281228476	0.113328488334454	0.171890378251282	0.447236347876215	0.727709045710825
ENSMUSG00000017615	Tnfaip1	protein_coding	1506.28472840223	1514.69731448969	1426.28243134239	1617.04590386006	1642.44380847631	1888.99515601329	1599.29155709733	0.186324975797628	0.131604032607878	0.129042022616965	0.374922288340963
ENSMUSG00000017631	Abr	protein_coding	1828.8047681135	1692.17889690665	1695.74009683292	2034.54738449642	1666.70598419561	1924.08050437906	1807.00960582069	0.0940932200430325	0.132445739972548	0.445435893241589	0.726735089989419
ENSMUSG00000017639	Rab11fip4	protein_coding	409.180548996572	407.550300364864	473.964623338393	415.736146680179	262.664424091587	294.716926272504	377.302161624017	-0.32091678764881	0.195511594721809	0.0485873614152182	0.205271765107745
ENSMUSG00000017652	Cd40	protein_coding	5.36044387331753	26.2935677654751	12.2879717161806	4.41333489044776	5.27438602593549	4.21024180389292	9.63999101254156	-0.423308059976869	0.665667474478616	0.0313765314789642	0.154724753828308
ENSMUSG00000017664	Slc35c2	protein_coding	97.3813970319352	99.5399351121556	82.5049529514981	83.8533629185074	93.8840712616517	82.8014221432273	89.9941902364959	-0.064926212038003	0.198391304928229	0.682139863371936	0.874503044717241
ENSMUSG00000017667	Zfp334	protein_coding	6.25385118553712	7.51244793299288	7.02169812353175	1.7653339561791	12.6585264622452	1.40341393463097	6.10254526585283	-0.0445935540647214	0.319173695893723	0.680002752018473	0.873659663262427
ENSMUSG00000017670	Elmo2	protein_coding	108.99569209079	124.894446886007	107.958608649301	152.701387209492	159.286457983252	127.710668051418	130.25787681171	0.282563846428228	0.202741025370649	0.0897677032228742	0.301632828876119
ENSMUSG00000017677	Wsb1	protein_coding	3984.59661249937	3906.4729251563	4786.16498345233	3384.14519399534	2499.00409908824	4097.96868912244	3776.39208388567	-0.276328034542742	0.180579362505118	0.0706262711445365	0.25966096139628
ENSMUSG00000017679	Ttpal	protein_coding	208.163903747164	230.068717947907	235.226887138314	214.488075675761	202.536423395923	217.529159867801	218.002194628812	-0.0669697641216892	0.160247436548108	0.632405189181658	0.84917530018011
ENSMUSG00000017686	Rhot1	protein_coding	399.353068562156	352.145996859041	414.280189288373	388.373470359403	404.017969586659	317.1715492266	379.223707313705	-0.0532820399074533	0.155470905023606	0.695686795383099	0.88223348930016
ENSMUSG00000017688	Hnf4g	protein_coding	329.667298209028	422.575196230849	389.704245856012	386.608136403224	300.640003478323	451.899286951173	380.182361188102	-0.00355378128044612	0.170861943772602	0.97559838394982	0.994474872508153
ENSMUSG00000017692	Rhbdl3	protein_coding	6.25385118553712	12.2077278911134	9.65483491985616	7.06133582471641	8.43901764149678	5.61365573852389	8.20507053354063	-0.0762329421608025	0.312221248383611	0.566650161741292	0.81113163941565
ENSMUSG00000017697	Ada	protein_coding	60.751697230932	52.5871355309502	67.5838444389931	104.154703414567	104.432843313523	108.062872966585	82.9288494825917	0.682055580905922	0.258807419507662	0.00131800097193211	0.0154334649414558
ENSMUSG00000017707	Serinc3	protein_coding	4043.56149510586	3946.85233279613	3976.9142747153	3379.73185910489	4077.10039804813	3822.89955793477	3874.50998628418	-0.0733364823051886	0.125791736626906	0.525711771844751	0.784136192077219
ENSMUSG00000017713	Tha1	protein_coding	28.5890339910268	41.3184636314608	25.4536556978026	45.8986828606567	36.9207021815484	22.4546229540956	33.4391935527652	0.0709466038427281	0.261648784676829	0.678252670631691	0.873129949564019
ENSMUSG00000017715	Pgs1	protein_coding	251.940862045924	328.669597068438	260.680542836116	330.117449805492	328.066810813188	252.614508233575	292.014961800456	0.0904527651232106	0.171704800073253	0.543822610375343	0.795286368945402
ENSMUSG00000017716	Birc5	protein_coding	404.713512435474	317.400925168949	230.838325811106	168.589392815104	266.883932912336	133.324323789942	253.625068822152	-0.582924545351999	0.282353755460885	0.00699184896939994	0.0538045183408197
ENSMUSG00000017718	Afmid	protein_coding	16.0813316199526	19.7201758241063	16.6765330433879	29.1280102769552	18.9877896933678	8.42048360778583	18.1690540109259	0.043581499252616	0.28480959205504	0.783702212099279	0.92375411576154
ENSMUSG00000017720	Trp53tg5	protein_coding	0.893407312219589	0.93905599162411	0	0	0	1.40341393463097	0.539312873079112	-0.00747076253833169	0.334080702663032	0.818372846008046	NA
ENSMUSG00000017721	Pigt	protein_coding	653.974152544739	720.255945575692	594.211203703875	797.930948192955	744.743306862091	569.786057460175	680.150269056588	0.0835214811587319	0.158054744336979	0.553954938343539	0.802154778971461
ENSMUSG00000017723	Wfdc2	protein_coding	322.520039711272	288.290189428602	237.860023934638	290.397435791462	281.652213784955	110.869700835847	255.264933914463	-0.181436858520922	0.241086016184815	0.300823951234666	0.599705568352781
ENSMUSG00000017724	Etv4	protein_coding	48.2439948598578	39.4403516482126	22.8205189014782	7.06133582471641	5.27438602593549	5.61365573852389	21.4090404997874	-2.35444908898643	0.573570124085113	2.48468142989943e-06	8.27989985747765e-05
ENSMUSG00000017734	Dbndd2	protein_coding	7.14725849775671	4.69527995812055	10.5325471852976	8.82666978089552	9.49389484668388	8.42048360778583	8.18602231275669	0.0498563157073017	0.306643502450818	0.713103650608004	0.891853342789418
ENSMUSG00000017737	Mmp9	protein_coding	16.0813316199526	88.2712632126663	86.015802013264	42.3680149482985	21.097544103742	12.6307254116787	44.410780218267	-0.704299450877893	0.670758798189522	0.0180037536926644	0.10573710777031
ENSMUSG00000017740	Slc12a5	protein_coding	2.68022193665877	0.93905599162411	0.877712265441469	0.882666978089552	3.16463161556129	5.61365573852389	2.35965742098318	0.0632832854697305	0.334487435537021	0.432037531344928	NA
ENSMUSG00000017747	Ghdc	protein_coding	80.406658099763	69.4901433801841	67.5838444389931	77.6746940718805	74.896281568284	77.1877664047035	74.539897993968	0.0510895957644867	0.205081004988589	0.757470575496753	0.912364058660184
ENSMUSG00000017754	Pltp	protein_coding	6.25385118553712	1.87811198324822	1.75542453088294	12.3573376932537	14.7682808726194	19.6477950848336	9.44346689172916	1.59047780630709	0.899119459019922	0.00294846962311523	0.0279828058412501
ENSMUSG00000017756	Slc12a7	protein_coding	873.752351350758	943.75127158223	882.978539034118	962.107006117611	894.535869998659	816.786909955226	895.651991339767	-0.0103686255675342	0.132792044620373	0.928764428067279	0.977803884780531
ENSMUSG00000017760	Ctsa	protein_coding	663.801632979155	782.233641022883	722.357194458329	1004.47502106591	899.810256024595	926.253196856441	833.155157067886	0.342492110914483	0.144684570982383	0.0090500139449825	0.0643712557468925
ENSMUSG00000017764	Zswim1	protein_coding	62.5385118553712	44.1356316063332	32.4753538213344	51.194684729194	58.0182462852904	30.8751065618814	46.5395891432341	0.0118099981822575	0.24740703092875	0.949019007940158	0.984146176648615
ENSMUSG00000017765	Slc12a4	protein_coding	3.57362924887836	9.3905599162411	9.65483491985616	11.4746707151642	10.548772051871	12.6307254116787	9.54553204394825	0.134044200598897	0.328673511368443	0.355264571065266	0.653503797053733
ENSMUSG00000017774	Myo1c	protein_coding	974.707377631571	1021.69291888703	867.179718256172	857.952302703044	830.188360482246	791.525459131868	890.541022848656	-0.175939230148467	0.13695609741545	0.154742675739399	0.416492072809353
ENSMUSG00000017776	Crk	protein_coding	2288.90953390659	2152.31633280246	2361.04599403755	2076.91539944472	2059.12030452522	2360.5422380493	2216.47496712764	-0.0598072666123762	0.126437146011661	0.621814891788629	0.843641691679591
ENSMUSG00000017778	Cox7c	protein_coding	1091.74373553234	1082.7315583426	1083.97464782021	1311.64312944107	1784.85223117657	1759.88107402724	1352.47106272334	0.520224182450181	0.163289306109044	0.000404434300933835	0.00611868653882799
ENSMUSG00000017781	Pitpna	protein_coding	2121.84236652152	1971.07852641901	1933.60012076756	2315.23548352889	2350.26641315685	2520.53142659723	2202.09238949851	0.232436936865318	0.12625560047735	0.0526410232621432	0.215945238864687
ENSMUSG00000017801	Mlx	protein_coding	929.143604708372	803.831928830238	886.489388095884	1030.07236343051	897.700501614221	927.656610791072	912.482399578382	0.104709083817136	0.136245930729914	0.395175269995889	0.689097125376648
ENSMUSG00000017802	Retreg3	protein_coding	446.703656109794	571.885098899083	536.282194184738	592.269542298089	510.560567310555	522.069983682722	529.961840414164	0.0528241536828524	0.150426849036813	0.697913900191222	0.88332398432549
ENSMUSG00000017830	Dhx58	protein_coding	494.947650969652	726.829337517061	559.980425351657	117.39470808591	103.377966108336	116.483356574371	353.168907434498	-2.36547816630987	0.207519157273659	2.36440813080018e-31	1.15390743906051e-28
ENSMUSG00000017831	Rab5a	protein_coding	880.899609848515	857.358120352812	967.238916516499	926.800326994029	875.548080305291	1041.33313949618	924.863032252221	0.0588918094340271	0.13597591619876	0.633735279945531	0.849754591003805
ENSMUSG00000017832	Hspb9	protein_coding	0.893407312219589	0.93905599162411	1.75542453088294	0	2.1097544103742	2.80682786926194	1.41741168572713	0.014783930249969	0.330259057734639	0.818412307208736	NA
ENSMUSG00000017837	Nkiras2	protein_coding	291.250783783586	361.536556775282	308.954717435397	413.08814574591	356.548495353239	353.660311527005	347.50650177007	0.184192655964761	0.161710153244641	0.196172233039848	0.477382936088124
ENSMUSG00000017843	Ppp2r5c	protein_coding	1346.36481951492	1325.94706017324	1461.39092196005	1581.73922473648	1543.28535118872	1702.34110270737	1493.51141338013	0.196735914590089	0.128880992273338	0.098271139378321	0.319157505062709
ENSMUSG00000017858	Ift52	protein_coding	356.469517575616	330.547709051687	327.386675009668	313.346777221791	322.792424787252	301.733995945659	325.379516598612	-0.0910128576636261	0.147810070100975	0.489948782901385	0.760405738255545
ENSMUSG00000017861	Mybl2	protein_coding	95.594582407496	80.7588152796735	50.0295991301637	34.4240121454925	54.8536146697291	53.3297295159769	61.498392191422	-0.437830048528135	0.32882142397938	0.0437045146249755	0.191636954961916
ENSMUSG00000017868	Sgk2	protein_coding	460.998173105308	739.976121399799	811.883845533359	1226.90709954448	803.816430352569	1634.97723384508	946.426483963432	0.736242461700229	0.270143147531301	0.000889630274768559	0.0115036037837381
ENSMUSG00000017897	Eya2	protein_coding	8.93407312219589	15.0248958659858	14.921108512505	11.4746707151642	20.0426668985549	19.6477950848336	15.0075350332065	0.112249115404475	0.302395053884939	0.477777278230655	0.749679790324167
ENSMUSG00000017929	B4galt5	protein_coding	697.751110843499	838.57700052033	754.832548279663	443.981489979044	388.194811508852	440.671975474125	594.001489434252	-0.800878185018599	0.160803990103913	8.84153005398615e-08	4.51903743874177e-06
ENSMUSG00000017943	Gdap1l1	protein_coding	3.57362924887836	3.75622396649644	5.26627359264882	1.7653339561791	1.0548772051871	2.80682786926194	3.03719430644196	-0.0986258695582184	0.342052045493348	0.296614254479976	NA
ENSMUSG00000017950	Hnf4a	protein_coding	7515.34231039118	7484.27625324416	7579.04541208709	8184.97088782441	6752.26899040262	8085.06767740903	7600.16192189308	0.0239217743021013	0.126371692962556	0.837042353806859	0.946412992637746
ENSMUSG00000017969	Ptgis	protein_coding	0.893407312219589	0.93905599162411	0	0	2.1097544103742	0	0.657036285702982	0.00359321572649256	0.333430096675618	0.92944337637819	NA
ENSMUSG00000017978	Cadps2	protein_coding	611.984008870418	508.029291468643	583.678656518577	680.536240107044	479.96912836013	477.16073777453	556.893010516557	-0.0405031560505761	0.1652054139714	0.774150227621004	0.920307443981672
ENSMUSG00000017999	Ddx27	protein_coding	299.291449593562	297.680749344843	244.004009792728	254.208089689791	284.816845400517	217.529159867801	266.255050614874	-0.113516110690881	0.169104911129563	0.43503371308051	0.7185964674304
ENSMUSG00000018001	Cyth3	protein_coding	165.280352760624	175.603470433709	141.311674736077	176.53339561791	150.847440341755	155.778946744038	160.892546772352	0.00442191501913256	0.175176955826807	0.975815019541404	0.994550352374152
ENSMUSG00000018008	Cyth4	protein_coding	25.0154047421485	63.8558074304395	48.2741745992808	105.920037370746	88.6096852357162	102.449217228061	72.3540544343987	0.936308626401588	0.347743305056724	0.000639867301549263	0.00880850992278326
ENSMUSG00000018012	Rac3	protein_coding	18.7615535566114	21.5982878073545	19.3096698397123	34.4240121454925	34.8109477711742	22.4546229540956	25.2265156790734	0.308571054634881	0.345546578842268	0.125522502264427	0.368743677040488
ENSMUSG00000018040	Rrp7a	protein_coding	267.128786353657	244.154557822269	187.830424804474	210.074740785313	260.554669681213	181.040397567395	225.130596169054	-0.0685753384747078	0.184323619263548	0.653036565266481	0.859896336534754
ENSMUSG00000018042	Cyb5r3	protein_coding	497.627872906311	539.957195183863	486.252595054574	625.810887465492	626.597059881136	691.883069773069	578.021446710741	0.308182475549276	0.145658177525452	0.0192717976259816	0.110566183649403
ENSMUSG00000018068	Ints2	protein_coding	262.661749792559	259.179453688254	279.112500410387	203.013404960597	201.481546190736	154.375532809407	226.63736464199	-0.435138467413948	0.18955616635395	0.00735718149118189	0.0556938297180565
ENSMUSG00000018076	Med13l	protein_coding	459.211358480869	580.3366028237	540.670755511945	411.322811789731	387.139934303665	472.950495970638	475.271993146758	-0.262714906819785	0.162967646318176	0.0652360879514465	0.246962209329365
ENSMUSG00000018102	Hist1h2bc	protein_coding	635.212598988128	820.734936679472	712.702359538473	795.282947258686	887.151729562349	1445.5163526699	882.766820782835	0.422583931238554	0.221050329837637	0.0188439985775783	0.109081258171533
ENSMUSG00000018126	Baiap2l2	protein_coding	356.469517575616	301.436973311339	311.587854231722	398.082807118388	539.042251850607	301.733995945659	368.058900005555	0.273764867630668	0.203626875683337	0.103372162576419	0.329940389792961
ENSMUSG00000018143	Mafk	protein_coding	1164.10972782212	1418.91360334403	1291.99245472984	1542.01921072245	1029.56015226261	1218.16329525968	1277.45974069012	-0.0236319015703988	0.159073807358739	0.862639807536054	0.956318432491607
ENSMUSG00000018160	Med1	protein_coding	801.386359060971	793.502312922373	823.294104984098	649.64289587391	620.267796650014	512.246086140305	700.056592605278	-0.384524327683927	0.153299162244583	0.0049080668283291	0.0413441776424226
ENSMUSG00000018166	Erbb3	protein_coding	2727.5725242064	3173.07019569787	3193.11722167606	3269.3984868437	2272.20549997301	3307.8466439252	2990.53509538704	-0.030685450889354	0.156495943599029	0.823224477803869	0.941174573014036
ENSMUSG00000018167	Stard3	protein_coding	184.041906317235	264.813789637999	169.398467230204	181.829397486448	209.920563832233	165.602844286455	195.934494798429	-0.100994290293685	0.192159080852769	0.519767252643337	0.781199956809164
ENSMUSG00000018168	Ikzf3	protein_coding	33.0560705521248	91.0884311875387	74.6055425625249	238.320084084179	175.109616061058	294.716926272504	151.149445119988	1.7227419677864	0.329276977060327	1.02758912411575e-08	6.39769376903175e-07
ENSMUSG00000018169	Mfng	protein_coding	2.68022193665877	4.69527995812055	4.38856132720735	14.1226716494328	12.6585264622452	23.8580368887265	10.4005497037319	1.52979062548347	0.812658266676873	0.00247309581623156	0.024647869962956
ENSMUSG00000018171	Vmp1	protein_coding	2127.20281039484	2218.05025221615	2278.54104108605	1825.35531068919	1581.26093057546	2144.41649211613	2029.13780617964	-0.217589722941102	0.146654624904642	0.0985022002404297	0.319588202324139
ENSMUSG00000018189	Uchl5	protein_coding	338.601371331224	266.691901621247	277.357075879504	246.264086886985	327.011933608	268.052061514516	287.329738473579	-0.0517217220246425	0.168789516567531	0.719034455602004	0.893593859871466
ENSMUSG00000018196	Glrx2	protein_coding	224.245235367117	159.639518576099	200.996108786096	202.130737982507	229.963230730787	230.159885279479	207.855786120348	0.132631407354431	0.178565875125219	0.384191678411919	0.679000287617356
ENSMUSG00000018199	Trove2	protein_coding	219.778198806019	196.262702249439	244.004009792728	240.085418040358	225.743721910039	235.773541018003	226.941265302764	0.0686503466699505	0.162708378711117	0.634268029726044	0.850242869194163
ENSMUSG00000018209	Stk4	protein_coding	738.8478472056	683.632761902352	711.824647273031	764.389603025552	674.066534114556	694.689897642331	711.24188186057	0.000592972435246264	0.133347691850307	0.999643787082822	0.999949548879226
ENSMUSG00000018217	Pmp22	protein_coding	4055.17579016471	4061.41716377428	4831.80602125529	2641.82226542203	2156.16900740243	5001.76726302478	3791.35958517392	-0.2797834777466	0.232509984355567	0.11492665931947	0.350832410985525
ENSMUSG00000018239	Zcchc10	protein_coding	54.4978460453949	58.2214714806948	50.9073113956052	53.8426856634626	54.8536146697291	53.3297295159769	54.2754431284773	-0.00665233341422578	0.21875340911717	0.963860419442205	0.990372472544222
ENSMUSG00000018286	Psmb6	protein_coding	546.765275078388	507.090235477019	375.660849608949	556.080196196418	683.56042896124	583.820196806484	542.162863688083	0.28680185727257	0.178648191190018	0.0615432655156309	0.238069589458104
ENSMUSG00000018287	Spag7	protein_coding	250.154047421485	204.714206174056	188.708137069916	258.621424580239	286.926599810891	252.614508233575	240.28982054836	0.250298290824566	0.178919276274942	0.103665690629548	0.330389231301705
ENSMUSG00000018293	Pfn1	protein_coding	3557.5479172584	3301.72086655037	3000.89823554438	4198.846814772	4528.58784186821	4243.92373832406	3805.25423571957	0.360819538443078	0.132855562824722	0.00329833104252404	0.0305332866124194
ENSMUSG00000018322	Tomm34	protein_coding	184.041906317235	223.495326006538	193.096698397123	226.845413369015	241.566879987845	181.040397567395	208.347770274192	0.088853052455745	0.174182172022221	0.555351357301947	0.803463137621513
ENSMUSG00000018326	Ywhab	protein_coding	2939.31005720245	2695.0906959612	2832.37748057962	2941.92903797248	2898.80255985415	2914.89074222853	2870.40009563307	0.0425750505613316	0.117530476272619	0.699279113939108	0.884195045113645
ENSMUSG00000018334	Ksr1	protein_coding	276.062859475853	373.744284666396	369.516863750859	305.402774418985	199.371791780362	385.938832023517	318.339567685995	-0.133108348389121	0.203762432974194	0.412506144620084	0.701881128186813
ENSMUSG00000018339	Gpx3	protein_coding	11.6142950588547	20.6592318157304	9.65483491985616	53.8426856634626	51.6889830541678	51.926315581346	33.2310576822363	1.74314223070512	0.421670226420694	2.1689104408815e-06	7.40709843343031e-05
ENSMUSG00000018340	Anxa6	protein_coding	37.5231071132227	67.6120313969359	60.5621463154614	196.83473611397	170.89010724031	161.392602482562	115.80245511041	1.60189245226775	0.267049349439078	1.39589397177915e-10	1.17324888328037e-08
ENSMUSG00000018341	Il12rb2	protein_coding	3.57362924887836	12.2077278911134	8.77712265441469	21.1840074741492	16.8780352829936	12.6307254116787	12.541874660538	0.329672805651784	0.459086713769655	0.0826222852555058	0.286958804782036
ENSMUSG00000018347	Zkscan6	protein_coding	144.731984579573	138.980286760368	148.333372859608	129.752045779164	99.1584572875872	138.937979528466	133.315687799128	-0.169546390940464	0.194333017924748	0.286603541630292	0.585487156531388
ENSMUSG00000018362	Kpna2	protein_coding	1147.13498888995	907.12808790889	925.108727775308	775.864273740716	853.395658996362	763.457180439249	895.348152958413	-0.269725743263564	0.152154757237987	0.0462380601501585	0.199184399775555
ENSMUSG00000018363	Smurf2	protein_coding	874.645758662978	829.186440604089	901.410496608389	752.032265332298	686.725060576801	853.275672255631	816.212615673364	-0.157074988770352	0.141412943361504	0.218081605052322	0.505975881846696
ENSMUSG00000018372	Cep95	protein_coding	146.518799204013	130.528782835751	150.966509655933	163.293390946567	206.755932216671	186.654053305919	164.119578027476	0.298258080625969	0.193816768122081	0.065734457532066	0.248313759800905
ENSMUSG00000018377	Vezf1	protein_coding	496.734465594091	466.710827837183	453.77724123324	466.048164431283	395.578951945162	378.921762350362	442.961902231887	-0.153985625266421	0.150900056497896	0.247758352737835	0.54174535605878
ENSMUSG00000018378	Cuedc1	protein_coding	34.842885176564	31.9279037152197	38.6193396794246	30.8933442331343	23.2072985141162	22.4546229540956	30.3242323787591	-0.218114165296639	0.291787432986035	0.236827267341781	0.529463887040891
ENSMUSG00000018379	Srsf1	protein_coding	2645.3790514822	2465.02197801329	2495.3359706501	1772.39529200382	2092.8763750912	1905.83612322886	2229.47413174491	-0.357763661102481	0.134402018992169	0.00347622868413374	0.0319707378493978
ENSMUSG00000018381	Abi3	protein_coding	7.14725849775671	10.3296159078652	12.2879717161806	15.0053386275224	11.6036492570581	15.4375532809407	11.9685645478873	0.132940374772166	0.316360147543259	0.392522745460824	0.687005624256918
ENSMUSG00000018387	Shroom1	protein_coding	3.57362924887836	2.81716797487233	2.63313679632441	11.4746707151642	12.6585264622452	2.80682786926194	5.99399317779106	0.257820038568653	0.446878221600593	0.0683375002918065	0.254712501087642
ENSMUSG00000018395	Kif3a	protein_coding	116.142950588547	78.8807032964252	96.5483491985616	90.9146987432238	100.213334492774	96.8355614895371	96.5892663015114	-0.0122695732234676	0.199806077996313	0.934787338442166	0.979390418510494
ENSMUSG00000018398	Sept8	protein_coding	478.8663193497	413.184636314608	428.323585535437	390.138804315582	469.420356308259	355.063725461636	422.499571214204	-0.0935690442350232	0.156718948999653	0.496618794904566	0.765209922655963
ENSMUSG00000018401	Mtmr4	protein_coding	713.832442463451	712.743497642699	803.984435144386	927.682993972119	651.914112805627	922.042955052549	788.700072846805	0.131431359104395	0.161476271436084	0.356052518606274	0.654295400486279
ENSMUSG00000018405	Mrm1	protein_coding	41.0967363621011	46.0137435895814	63.1952831117858	62.6693554443582	72.7865271579098	65.9604549276557	58.6203500988986	0.263243191455053	0.259603355678353	0.158589624046107	0.422412398273514
ENSMUSG00000018411	Mapt	protein_coding	63.4319191675908	42.2575196230849	58.8067217845784	60.9040214881791	65.4023867216001	46.3126598428221	56.1858714379759	0.0430592547803898	0.228008538988877	0.802402346108591	0.932232672014491
ENSMUSG00000018412	Kansl1	protein_coding	697.751110843499	632.92373835465	656.528774550219	624.045553509313	509.505690105368	526.280225486615	607.839182141611	-0.218075637481814	0.148828329036883	0.101371805210183	0.325754894015476
ENSMUSG00000018415	Gid4	protein_coding	233.179308489313	198.140814232687	222.938915422133	222.432078478567	205.701055011484	211.915504129277	215.717945960577	-0.0234128691996525	0.161131029195369	0.864972127365761	0.957092025329119
ENSMUSG00000018417	Myo1b	protein_coding	484.226763223017	591.605274723189	581.923231987694	611.688215816059	571.743445211407	613.291889433735	575.74647006585	0.096715131311665	0.144132999580925	0.4611704015312	0.736603613861006
ENSMUSG00000018425	Dhx40	protein_coding	403.820105123254	301.436973311339	394.09280718322	395.434806184119	352.328986532491	399.972971369827	374.514441617375	0.0490214286494006	0.159882138279908	0.735480390518823	0.901644582879101
ENSMUSG00000018427	Ypel2	protein_coding	309.118930027978	363.414668758531	459.92122709133	301.872106506627	216.249827063355	399.972971369827	341.758288469608	-0.214631747429169	0.212106643670622	0.200517436643155	0.483600876609962
ENSMUSG00000018428	Akap1	protein_coding	853.203983169707	852.662840394692	846.992336151018	1085.68038305015	1031.66990667298	728.371832073474	899.76354691867	0.126888974665511	0.160397093142804	0.370732425535094	0.667000935416868
ENSMUSG00000018433	Nol11	protein_coding	274.276044851414	282.655853478857	212.406368236836	176.53339561791	181.438879292181	140.341393463097	211.275322490049	-0.529477482573181	0.20935548976782	0.00280169897113508	0.0271189403290483
ENSMUSG00000018442	Derl2	protein_coding	383.271736942204	447.9297080047	429.201297800878	415.736146680179	454.652075435639	485.581221382316	436.062031040986	0.085465098265754	0.147467159720984	0.523942397559156	0.783079908869805
ENSMUSG00000018446	C1qbp	protein_coding	829.081985739778	780.355529039635	617.909434870794	534.013521744179	774.27986860733	422.427594323923	659.677989054273	-0.270607414141396	0.206632140121239	0.105331281935699	0.333283726382832
ENSMUSG00000018449	Rpain	protein_coding	44.6703656109794	67.6120313969359	47.3964623338393	58.2560205539104	58.0182462852904	58.9433852545008	55.8160852392427	0.0769531606858199	0.228472630974396	0.653376378211985	0.859896336534754
ENSMUSG00000018451	6330403K07Rik	lincRNA	0.893407312219589	0.93905599162411	0	7.06133582471641	3.16463161556129	9.8238975424168	3.64705471442303	0.312174566882941	0.569617188160148	0.0127466958426991	NA
ENSMUSG00000018470	Kcnab3	protein_coding	1.78681462443918	4.69527995812055	1.75542453088294	4.41333489044776	1.0548772051871	4.21024180389292	2.98599550216174	0.0187797788445432	0.323611349459408	0.83916320470325	NA
ENSMUSG00000018474	Chd3	protein_coding	989.895301939304	835.759832545458	1018.1462279121	1075.97104629116	997.913836106995	1306.57837314143	1037.37743632274	0.206701123313618	0.155004528948854	0.133939628466506	0.382840098067215
ENSMUSG00000018476	Kdm6b	protein_coding	818.361097993143	890.225080059656	719.724057662005	915.325656278865	717.316499527227	778.894733720189	806.641187540181	-0.00635389570791581	0.148123430983616	0.957713956655501	0.987881260669604
ENSMUSG00000018481	Appbp2	protein_coding	920.209531586176	724.012169542189	830.31580310763	767.03760395982	668.79214808862	655.394307472664	760.960260626183	-0.201434214279041	0.151196306687232	0.133829468102267	0.382814525036717
ENSMUSG00000018500	Adora2b	protein_coding	5.36044387331753	15.9639518576099	20.1873821051538	19.4186735179701	32.7011933608	33.6819344311433	21.2189298576658	0.464821538342945	0.51725315258708	0.0469817497464968	0.201409277116202
ENSMUSG00000018501	Ncor1	protein_coding	3513.77095895964	3284.81785870114	3635.48420345857	2977.23571709606	3047.54024578553	3438.36413984588	3316.2021873078	-0.119163538717909	0.126537116589193	0.293954536128767	0.592233143810401
ENSMUSG00000018507	Trpv2	protein_coding	3.57362924887836	4.69527995812055	9.65483491985616	26.4800093426866	24.2621757193033	16.8409672155717	14.2511494007361	1.4962222613002	0.673251235386965	0.00128286971567317	0.0151274637010283
ENSMUSG00000018509	Cenpv	protein_coding	147.412206516232	166.212910517467	139.556250205194	124.456043910627	196.2071601648	137.534565593835	151.896522818026	0.0119153118468242	0.192245311698395	0.944335873422072	0.98221902521327
ENSMUSG00000018537	Pcgf2	protein_coding	135.797911457377	115.503886969766	131.65683981622	166.824058858925	176.164493266245	162.796016417193	148.123867797621	0.321887805577105	0.194414412331543	0.0482048726879482	0.204342735366388
ENSMUSG00000018541	Cwc25	protein_coding	259.088120543681	286.412077445354	264.191391897882	304.520107440895	256.335160860465	304.540823814921	279.181280333866	0.0760131467055303	0.15691662126288	0.586220423307824	0.823780531136576
ENSMUSG00000018547	Pip4k2b	protein_coding	80.406658099763	68.55108738856	65.8284199081102	89.1493647870447	82.2804220045937	85.6082500124893	78.6373670334268	0.174313660699014	0.215191386191998	0.303958645184515	0.603172920120216
ENSMUSG00000018548	Trim37	protein_coding	270.702415602535	243.215501830644	203.629245582421	113.864040173552	158.231580778065	116.483356574371	184.354356756931	-0.790558443366782	0.226850462722404	6.30463854439966e-05	0.00130012933409143
ENSMUSG00000018554	Ybx2	protein_coding	70.5791776653475	59.1605274723189	65.8284199081102	156.232055121851	78.0609131838453	57.5399713198698	81.2335107785571	0.353323836861698	0.315972235985455	0.087338503076561	0.296836101394193
ENSMUSG00000018559	Ctdnep1	protein_coding	444.023434173136	445.112540029828	358.106604300119	565.789532955403	550.645901107665	436.461733670232	466.689957706064	0.262627895651593	0.169651793679367	0.0749207460613347	0.269875230276651
ENSMUSG00000018565	Elp5	protein_coding	164.386945448404	163.395742542595	154.477358717699	195.95206913588	213.085195447794	145.955049201621	172.875393415666	0.156061064191897	0.186201427158773	0.322190507393894	0.621344115902227
ENSMUSG00000018566	Slc2a4	protein_coding	1.78681462443918	1.87811198324822	2.63313679632441	6.17866884662686	2.1097544103742	1.40341393463097	2.66498343260731	0.049500453320568	0.328754397412633	0.579773315203902	NA
ENSMUSG00000018567	Gabarap	protein_coding	1479.48250903564	1770.12054421145	1651.85448356084	2011.59804306609	2212.07749927734	2743.67424220355	1978.13455355915	0.450925047430713	0.163518920821428	0.0020148398462877	0.0212421686651475
ENSMUSG00000018569	Cldn7	protein_coding	3384.2268986878	4649.26621453097	4183.17665709404	5247.45518474238	4729.01451085376	5299.29101716655	4582.07174717925	0.27764366685561	0.151487741596925	0.0406123862160507	0.183652587637177
ENSMUSG00000018570	2810408A11Rik	protein_coding	28.5890339910268	21.5982878073545	35.9862028831002	38.8373470359403	41.1402110022968	40.6990041042982	34.4750144706695	0.252713026767712	0.296286360182963	0.185929206488554	0.462499665400416
ENSMUSG00000018572	Phf23	protein_coding	323.413447023491	317.400925168949	275.601651348621	439.568155088597	437.774040152646	371.904692677208	360.943818576585	0.391889387747391	0.168227371485426	0.00839053017167577	0.0611760631167628
ENSMUSG00000018574	Acadvl	protein_coding	462.784987729747	468.588939820431	506.439977159728	548.136193393612	648.749481190065	590.837266479639	537.589474295537	0.270871597748706	0.148937887457903	0.0429047065086358	0.189685945286134
ENSMUSG00000018581	Dnah11	protein_coding	1.78681462443918	0	0.877712265441469	0.882666978089552	1.0548772051871	0	0.767011845526216	-0.00890319332343605	0.332667814744037	0.86204868277579	NA
ENSMUSG00000018583	G3bp1	protein_coding	1306.16149046504	1333.45950810624	1211.24292630923	990.352349416477	1263.74289181414	1011.86144686893	1186.13676883001	-0.200650205268491	0.146386157683869	0.126487163575548	0.370857422041563
ENSMUSG00000018585	Atox1	protein_coding	95.594582407496	107.991439036773	86.015802013264	112.981373195463	123.42063300689	133.324323789942	109.888025574971	0.257565358692263	0.209446387945731	0.127427569048689	0.372343627842091
ENSMUSG00000018593	Sparc	protein_coding	6.25385118553712	7.51244793299288	2.63313679632441	0.882666978089552	2.1097544103742	1.40341393463097	3.46587853965819	-0.166837809665595	0.380484306348423	0.102824620110111	NA
ENSMUSG00000018595	Glra4	protein_coding	0	0	0.877712265441469	0	0	0	0.146285377573578	-0.0144499945694871	0.336172408188973	0.866488626124063	NA
ENSMUSG00000018599	Mief2	protein_coding	49.1374021720774	55.4043035058225	58.8067217845784	81.2053619842387	66.4572639267872	71.5741106661796	63.764194006614	0.287422642013121	0.248825167055628	0.12116084158215	0.362004160560613
ENSMUSG00000018604	Tbx3	protein_coding	176.894647819479	215.982878073545	244.88172205817	224.197412434746	324.902179197626	370.501278742577	259.560019721024	0.415814855033193	0.224209896653379	0.0217678265329823	0.120499614935049
ENSMUSG00000018623	Mmp7	protein_coding	8.0406658099763	5.63433594974466	3.51084906176588	12.3573376932537	7.38414043630969	8.42048360778583	7.55796875980601	0.135437857342405	0.336955350920193	0.322614556324908	0.621762499699303
ENSMUSG00000018648	Dusp14	protein_coding	9.82748043441548	10.3296159078652	7.02169812353175	8.82666978089552	16.8780352829936	18.2443811502026	11.854646779984	0.178218804832605	0.340982729369817	0.260923710872633	0.558110394711164
ENSMUSG00000018651	Tada2a	protein_coding	92.0209531586176	104.235215070276	90.4043633404713	80.3226950061492	77.0060359786582	46.3126598428221	81.7169870661658	-0.325672804339542	0.255391649315966	0.0847327884854155	0.291743822711846
ENSMUSG00000018654	Ikzf1	protein_coding	52.7110314209557	81.6978712712976	52.6627359264882	187.125399354985	114.981615365394	193.671122979074	113.808296053032	1.29642631287763	0.295272379226894	8.34905956287903e-07	3.25548768368033e-05
ENSMUSG00000018659	Pnpo	protein_coding	209.057311059384	306.13225326946	345.818632583939	307.168108375164	348.109477711742	523.473397617353	339.959863436174	0.331271520052609	0.232545845017905	0.0685786027496762	0.255204906630055
ENSMUSG00000018661	Cog1	protein_coding	337.707964019005	374.68334065802	353.718042972912	378.664133600418	383.975302688104	291.910098403242	353.44314705695	-0.00824975825272457	0.157018628359152	0.948979067445822	0.984146176648615
ENSMUSG00000018666	Cbx1	protein_coding	635.212598988128	601.934890631054	574.023821598721	502.237510532955	621.322673855201	585.223610741115	586.659184391196	-0.0696769990766029	0.143788929578024	0.589026396252064	0.825339440237237
ENSMUSG00000018669	Cdk5rap3	protein_coding	199.229830624968	214.104766090297	210.650943705953	321.290780024597	302.749757888697	385.938832023517	272.327485059672	0.625368112903215	0.184032233189462	0.000137391245719814	0.00251037700059791
ENSMUSG00000018672	Copz2	protein_coding	15.187924307733	18.7811198324822	23.6982311669197	12.3573376932537	17.9329124881807	8.42048360778583	16.0630015160592	-0.177777144020424	0.32412302618416	0.286866593175552	0.585640793135784
ENSMUSG00000018677	Slc25a39	protein_coding	620.918081992614	635.740906329522	551.203302697243	628.458888399761	748.96281568284	642.763582060985	638.007929527161	0.136126585359029	0.145177054402536	0.30659792407691	0.605251172745847
ENSMUSG00000018678	Sp2	protein_coding	199.229830624968	201.897038199184	182.564151211826	231.258748259463	156.121826367691	183.847225436657	192.486470016631	-0.0186728152384452	0.178429979247988	0.897767175132419	0.969077555311098
ENSMUSG00000018697	Aatf	protein_coding	201.910052561627	216.921934065169	191.34127386624	132.400046713433	177.219370471432	131.920909855311	175.285597922202	-0.375046877809608	0.203247015227081	0.0260592590070243	0.137465317125966
ENSMUSG00000018707	Dync1h1	protein_coding	3644.2084265437	4245.4721381326	4160.35613819256	4073.50810388328	2771.16241802651	3157.68135291969	3675.39809628306	-0.219701849315678	0.161032538731151	0.118604525173794	0.357711123383146
ENSMUSG00000018727	Cpsf4l	protein_coding	0.893407312219589	1.87811198324822	1.75542453088294	0	3.16463161556129	0	1.28192924031867	-0.0157549707505169	0.33130301018926	0.789535735752806	NA
ENSMUSG00000018733	Pex12	protein_coding	98.2748043441548	90.1493751959145	96.5483491985616	83.8533629185074	93.8840712616517	84.2048360778583	91.1524664994414	-0.0810436144876416	0.196359744860176	0.608513516479981	0.835560082667056
ENSMUSG00000018736	Ndel1	protein_coding	842.483095423072	730.585561483558	770.63136905761	710.546917362089	494.737409232749	625.922614845413	695.817827900749	-0.296009760751561	0.168650600393229	0.0432977843201279	0.190543432744723
ENSMUSG00000018740	Slc25a35	protein_coding	240.326566987069	177.481582416957	209.773231440511	146.522718362866	257.390038065652	131.920909855311	193.902507854728	-0.142979347732567	0.217488406014254	0.39308403327829	0.687590280895739
ENSMUSG00000018750	Zbtb4	protein_coding	154.559465013989	116.44294296139	132.534552081662	165.058724902746	150.847440341755	131.920909855311	141.894005859475	0.111231510663084	0.187837852339289	0.479905427673719	0.751681252228564
ENSMUSG00000018752	Tnfsfm13	protein_coding	3.57362924887836	10.3296159078652	6.14398585809028	6.17866884662686	8.43901764149678	2.80682786926194	6.24529089536991	-0.0236575985043914	0.312175353574101	0.836230719833409	0.946247910273721
ENSMUSG00000018761	Mpdu1	protein_coding	240.326566987069	231.946829931155	233.471462607431	243.616085952716	254.225406450091	262.438405775992	244.337459617409	0.084822298906246	0.154860621599001	0.539754943597014	0.792480612290626
ENSMUSG00000018765	Fxr2	protein_coding	352.002481014518	367.170892725027	322.998113682461	490.762839817791	433.554531331897	376.1149344811	390.433965508799	0.269942147755909	0.164775206094944	0.0619474493697409	0.239021413291204
ENSMUSG00000018770	Atp5g3	protein_coding	2005.69941593298	2157.9506687522	2180.23726735661	2926.92369934495	3426.24116244769	2848.93028730087	2590.99708352255	0.496720746566796	0.140692449348853	0.00013247972021415	0.00244127367493286
ENSMUSG00000018774	Cd68	protein_coding	17.8681462443918	31.9279037152197	30.7199292904514	24.7146753865074	17.9329124881807	60.3467991891318	30.5850610523138	0.112939128759849	0.291469736927102	0.492728852598485	0.762452164361509
ENSMUSG00000018796	Acsl1	protein_coding	256.407898607022	189.68931030807	228.205189014782	137.69604858197	133.969405058761	94.0287336202751	173.33276419848	-0.776182250469497	0.23276582240554	0.000115408417358224	0.00219073268031691
ENSMUSG00000018800	Abca5	protein_coding	21.4417754932701	20.6592318157304	24.5759434323611	11.4746707151642	12.6585264622452	21.0512090194646	18.6435594897059	-0.217592966161656	0.332108822290983	0.219327232344638	0.50783619500184
ENSMUSG00000018809	Smyd4	protein_coding	26.8022193665877	19.7201758241063	28.086792494127	29.1280102769552	29.5365617452387	25.2614508233575	26.4225350883954	0.0739417382071631	0.262705534186895	0.664345454482382	0.86664352803659
ENSMUSG00000018819	Lsp1	protein_coding	39.3099217376619	92.9665431707869	70.2169812353175	186.242732376895	152.957194752129	220.335987737063	127.004893501642	1.35207989036556	0.305431908328179	6.79483680495716e-07	2.7340182452712e-05
ENSMUSG00000018820	Zfyve27	protein_coding	208.163903747164	256.362285713382	231.716038076548	233.906749193731	215.194949858168	168.409672155717	218.958933124118	-0.123538175097841	0.177414390818604	0.410872489686293	0.700881734690477
ENSMUSG00000018821	Avpi1	protein_coding	57.1780679820537	42.2575196230849	38.6193396794246	52.9600186853731	72.7865271579098	37.8921762350362	50.2822748938137	0.131770926969353	0.252576812963529	0.454082517804503	0.73223346960822
ENSMUSG00000018841	Rad51d	protein_coding	135.797911457377	151.188014651482	149.21108512505	134.165380669612	144.518177110632	123.500426247526	139.730165876946	-0.0826578902668775	0.178402542732396	0.581850910761007	0.821618669862169
ENSMUSG00000018844	Fndc8	protein_coding	0.893407312219589	0.93905599162411	0.877712265441469	0	0	0	0.451695928214195	-0.035610123515094	0.337841162585464	0.44458272500259	NA
ENSMUSG00000018846	Pank3	protein_coding	5104.92938202273	4501.83442384598	5686.69776779528	4042.61475965015	3261.68031843851	5463.49044751837	4676.87451654517	-0.200056925018648	0.178463336740714	0.182167001694021	0.456973067257311
ENSMUSG00000018848	Rars	protein_coding	1170.36357900766	1140.01397383167	1081.34151102389	1160.70707618776	1362.90134910173	1218.16329525968	1188.9151307354	0.121147144910419	0.132070659997086	0.316466214038649	0.614926451604254
ENSMUSG00000018849	Wwc1	protein_coding	651.29393060808	746.549513341167	610.010024481821	656.704231698626	660.353130447123	573.996299264067	649.817854973481	-0.068875791350552	0.144116907334206	0.59336710013748	0.828446923032478
ENSMUSG00000018858	Mrpl58	protein_coding	181.361684380577	139.919342751992	131.65683981622	144.757384406686	219.414458678916	157.182360678669	162.38201178551	0.139873724929945	0.202031317477286	0.393665636012293	0.687979899714057
ENSMUSG00000018861	Fdxr	protein_coding	41.9901436743207	42.2575196230849	54.4181604573711	59.138687532	61.1828779008517	43.5058319735601	50.4155368601981	0.140228422850745	0.241866059900045	0.424485439037114	0.710717154403773
ENSMUSG00000018865	Sult4a1	protein_coding	0.893407312219589	3.75622396649644	3.51084906176588	5.29600186853731	5.27438602593549	1.40341393463097	3.35571369493095	0.0517349873978733	0.326840825381148	0.591423971895522	NA
ENSMUSG00000018882	Mrpl45	protein_coding	284.996932598049	264.813789637999	257.16969377435	257.738757602149	336.505828454684	248.404266429682	274.938211416152	0.049407906690488	0.165845958927597	0.735966721745495	0.901939289857237
ENSMUSG00000018899	Irf1	protein_coding	1818.97728767908	3539.30203243127	2277.66332882061	3620.69994412334	3258.51568682295	3961.83753746323	3079.49930289008	0.406255915279917	0.21663989967643	0.0219926616000831	0.121344630688423
ENSMUSG00000018900	Slc22a5	protein_coding	274.276044851414	295.802637361595	245.759434323611	330.117449805492	292.200985836826	387.342245958148	304.249799689514	0.246829091810397	0.17345917417564	0.0992863541957699	0.321474982700951
ENSMUSG00000018906	P4ha2	protein_coding	22.3351828054897	16.903007849234	21.0650943705953	10.5920037370746	9.49389484668388	14.0341393463097	15.7372204925645	-0.319069175803262	0.405344742784099	0.103736290537855	0.330418412176791
ENSMUSG00000018909	Arrb1	protein_coding	569.100457883878	601.934890631054	614.398585809028	586.090873451462	637.145831933007	573.996299264067	597.111156495416	0.00895520627620356	0.13476873138448	0.945628874199221	0.982292812953924
ENSMUSG00000018916	Csf2	protein_coding	0	1.87811198324822	0.877712265441469	1.7653339561791	2.1097544103742	8.42048360778583	2.50856603717147	0.116256967897881	0.35641479405736	0.141632262009312	NA
ENSMUSG00000018919	Tm4sf5	protein_coding	8.0406658099763	4.69527995812055	2.63313679632441	2.64800093426866	6.32926323112259	1.40341393463097	4.29162677740725	-0.0553807483229218	0.324391709801884	0.588200609356828	0.824846087810298
ENSMUSG00000018920	Cxcl16	protein_coding	231.392493864874	288.290189428602	228.205189014782	448.394824869492	388.194811508852	363.484209069422	324.660286292671	0.61741113922794	0.186761599996642	0.000197011773725156	0.00333026941305909
ENSMUSG00000018921	Pelp1	protein_coding	178.681462443918	179.359694400205	143.067099266959	164.176057924657	148.737685931381	124.903840182157	156.487640024879	-0.134930236557295	0.18713326652557	0.383839034017279	0.678716777191142
ENSMUSG00000018923	Med11	protein_coding	79.5132507875434	79.8197592880493	65.8284199081102	85.6186968746865	110.762106544645	116.483356574371	89.6709316629009	0.341026408561617	0.239740988015356	0.0649088316499852	0.246301909714729
ENSMUSG00000018924	Alox15	protein_coding	9.82748043441548	24.4154557822269	19.3096698397123	10.5920037370746	12.6585264622452	5.61365573852389	13.7361319990331	-0.250694283752102	0.384809590122411	0.146223549635002	0.402660371756088
ENSMUSG00000018925	Heatr9	protein_coding	0.893407312219589	4.69527995812055	7.02169812353175	22.9493414303283	9.49389484668388	30.8751065618814	12.6547880387942	1.77531468169898	0.83184517240613	0.00131699173215662	0.0154334649414558
ENSMUSG00000018927	Ccl6	protein_coding	722.766515585647	1048.92554264413	1025.16792603564	684.949574997492	803.816430352569	896.781504229191	863.734582307444	-0.179846022346606	0.172415522201923	0.222817154617021	0.512076672064547
ENSMUSG00000018930	Ccl4	protein_coding	6.25385118553712	33.806015698468	52.6627359264882	34.4240121454925	52.7438602593549	96.8355614895371	46.1210061174796	0.370679750856697	0.465499805908304	0.0724908906550545	0.263950585973603
ENSMUSG00000018931	Natd1	protein_coding	34.842885176564	52.5871355309502	56.173584988254	51.194684729194	41.1402110022968	63.1536270583937	49.8486880809421	0.0552622775699738	0.238245180898513	0.747937186311183	0.907493920258392
ENSMUSG00000018932	Map2k3	protein_coding	818.361097993143	987.886903188564	834.704364434837	942.688332599641	774.27986860733	1039.92972556155	899.641715397511	0.0496463508889246	0.151274113828665	0.717086573778471	0.892627372932784
ENSMUSG00000018965	Ywhah	protein_coding	2160.25888094697	2172.03650862657	1794.04387056236	1611.74990199152	1839.7058458463	1787.94935271986	1894.29072678226	-0.193377716807256	0.139226937431038	0.124796361616536	0.367038132755943
ENSMUSG00000018974	Sart3	protein_coding	353.789295638957	307.071309261084	281.745637206712	328.352115849313	366.042390199923	279.279372991563	319.380020191259	0.0388875686875612	0.162753865895247	0.788672294058376	0.926239957833346
ENSMUSG00000018983	E2f2	protein_coding	369.87062725891	363.414668758531	251.903420181702	385.725469425134	372.371653431046	332.60910250754	345.982490260477	0.113326110415424	0.173463070911503	0.449260998649351	0.728886825583489
ENSMUSG00000018986	Slfn3	protein_coding	2.68022193665877	5.63433594974466	2.63313679632441	5.29600186853731	2.1097544103742	2.80682786926194	3.52671313848355	-0.00581808972317523	0.320092962647648	0.947969621832966	NA
ENSMUSG00000018995	Nars2	protein_coding	172.427611258381	172.786302458836	136.045401143428	149.170719297134	144.518177110632	129.114081986049	150.677048875743	-0.13236142962627	0.184615284726819	0.389302143290025	0.683813018825325
ENSMUSG00000018999	Slc35b4	protein_coding	146.518799204013	144.614622710113	117.613443569157	163.293390946567	114.981615365394	110.869700835847	132.981928771848	-0.0406010791881696	0.195038859237745	0.794522241296003	0.92856355109852
ENSMUSG00000019039	Dalrd3	protein_coding	125.077023710742	154.944238617978	137.800825674311	178.298729574089	196.2071601648	169.813086090348	160.356843972045	0.305464562361593	0.19340342714412	0.0594191124709425	0.232828736745115
ENSMUSG00000019054	Fis1	protein_coding	334.134334770126	362.475612766906	327.386675009668	460.752162562746	521.109339362426	460.319770558959	411.029649171805	0.44198332050938	0.159235947692062	0.0019815831983606	0.0209606152720357
ENSMUSG00000019055	Plod1	protein_coding	36.6296998010031	52.5871355309502	58.8067217845784	38.8373470359403	39.0304565919226	47.716073777453	45.6012390869746	-0.127297452537508	0.248389275130042	0.460001661504867	0.736145050929398
ENSMUSG00000019066	Rab3d	protein_coding	762.969844635529	609.447338564047	643.363090568597	843.829631053611	753.182324503588	595.047508283532	701.306622934817	0.0973944287092532	0.161213675529161	0.494666530072686	0.763973819644093
ENSMUSG00000019080	Mfsd3	protein_coding	11.6142950588547	13.1467838827375	7.89941038897322	7.06133582471641	12.6585264622452	11.2273114770478	10.6012771824291	-0.0194316935180908	0.296244913464056	0.884863562474716	0.964627528223085
ENSMUSG00000019082	Slc25a22	protein_coding	189.402350190553	310.82753322758	203.629245582421	224.197412434746	214.140072652981	289.10327053398	238.549980770377	0.0308914488412683	0.192895437487959	0.849554895595938	0.95150399877635
ENSMUSG00000019087	Atp6ap1	protein_coding	690.603852345742	712.743497642699	752.199411483339	804.109617039582	801.706675942195	832.224463236166	765.597919614954	0.153861907808713	0.131486203667697	0.204157791502575	0.488178161473441
ENSMUSG00000019088	Dnase1l1	protein_coding	92.9143604708372	106.113327053524	133.412264347103	131.517379735343	118.146246980955	178.233569698133	126.722858047649	0.249956060761866	0.2234468820969	0.152478641659213	0.41311772379338
ENSMUSG00000019122	Ccl9	protein_coding	114.356135964107	116.44294296139	137.800825674311	97.9760345679402	146.627931521007	131.920909855311	124.187463424011	0.0186897734394664	0.194511312253087	0.916340705589092	0.974102203546455
ENSMUSG00000019132	BC005537	protein_coding	2936.62983526579	2728.89671165966	3049.17241014366	2640.93959844394	2508.49799393492	3059.44237749552	2820.59648782392	-0.0731878616092329	0.131530383984352	0.540815472250794	0.793073614359072
ENSMUSG00000019139	Isyna1	protein_coding	229.605679240434	233.824941914403	206.262382378745	248.912087821254	281.652213784955	133.324323789942	222.263604821622	-0.0022701267415294	0.202527243040263	0.983771988716304	0.996355171388029
ENSMUSG00000019143	Hars2	protein_coding	224.245235367117	191.567422291318	192.218986131682	198.600070070149	250.005897629342	169.813086090348	204.408449596659	0.0210753886681338	0.177665764556497	0.892982215310531	0.967205608206831
ENSMUSG00000019158	Tmem160	protein_coding	25.9088120543681	26.2935677654751	24.5759434323611	30.8933442331343	34.8109477711742	65.9604549276557	34.7405116973614	0.425117799668111	0.383008876618958	0.0575144010743113	0.228682095625034
ENSMUSG00000019173	Rab5c	protein_coding	1166.78994975878	1303.40971637426	1175.25672342613	1311.64312944107	1293.27945355938	1517.09046333608	1294.57823931595	0.15179834831324	0.13546069346847	0.221984725880259	0.51125086281663
[truncated: 17,907 more rows]
