# Supplementary material for: miR147 promotes mucosal integrity and healing in intestinal inflammation
Source: JCI Insight. 2025 Sep 16;10(20):e190466. doi: 10.1172/jci.insight.190466 (PMC12581662; doi:10.1172/jci.insight.190466)
Supplement: Supplemental data set 2 [file jciinsight-10-190466-s073.xls]

Classification ID	Sample Name	Tax ID	Parent Tax ID	Tax Name	Rank	Reads	Reads with Children	Relative Abundance
2fa48f2fde234255	FS68586337	2	131567	Bacteria	superkingdom	540013	7777345	0
2fa48f2fde234255	FS68586337	22	267890	Shewanella	genus	6	8	0
2fa48f2fde234255	FS68586337	29	28221	Myxococcales	order	0	9	0
2fa48f2fde234255	FS68586337	31	80811	Myxococcaceae	family	0	2	0
2fa48f2fde234255	FS68586337	39	80811	Archangiaceae	family	0	5	0
2fa48f2fde234255	FS68586337	42	39	Cystobacter	genus	5	5	0
2fa48f2fde234255	FS68586337	49	80812	Polyangiaceae	family	1	1	0
2fa48f2fde234255	FS68586337	75	76892	Caulobacter	genus	0	2	0
2fa48f2fde234255	FS68586337	81	45401	Hyphomicrobium	genus	1	2	0
2fa48f2fde234255	FS68586337	85	69657	Hyphomonas	genus	0	1	0
2fa48f2fde234255	FS68586337	112	203683	Planctomycetales	order	0	2	0
2fa48f2fde234255	FS68586337	113	1914233	Gemmata	genus	2	2	0
2fa48f2fde234255	FS68586337	126	112	Planctomycetaceae	family	0	2	0
2fa48f2fde234255	FS68586337	136	203692	Spirochaetales	order	2	62	0
2fa48f2fde234255	FS68586337	137	136	Spirochaetaceae	family	0	1	0
2fa48f2fde234255	FS68586337	138	1643685	Borrelia	genus	3	3	0
2fa48f2fde234255	FS68586337	157	2845253	Treponema	genus	1	50	0
2fa48f2fde234255	FS68586337	170	1643688	Leptospiraceae	family	0	12	0
2fa48f2fde234255	FS68586337	171	170	Leptospira	genus	12	12	0
2fa48f2fde234255	FS68586337	191	2829815	Azospirillum	genus	13	109	0
2fa48f2fde234255	FS68586337	194	72294	Campylobacter	genus	2	3	0
2fa48f2fde234255	FS68586337	209	72293	Helicobacter	genus	94413	107492	0
2fa48f2fde234255	FS68586337	218	2593540	Helicobacter sp.	species	7	7	0
2fa48f2fde234255	FS68586337	222	506	Achromobacter	genus	8	8	0
2fa48f2fde234255	FS68586337	226	2903219	Alteromonas	genus	1	1	0
2fa48f2fde234255	FS68586337	237	49546	Flavobacterium	genus	53	59	0
2fa48f2fde234255	FS68586337	265	31989	Paracoccus	genus	3	3	0
2fa48f2fde234255	FS68586337	270	188786	Thermus	genus	1	1	0
2fa48f2fde234255	FS68586337	286	135621	Pseudomonas	genus	46	81	0
2fa48f2fde234255	FS68586337	338	32033	Xanthomonas	genus	1	1	0
2fa48f2fde234255	FS68586337	356	28211	Hyphomicrobiales	order	42	311	0
2fa48f2fde234255	FS68586337	357	227290	Agrobacterium	genus	3	3	0
2fa48f2fde234255	FS68586337	374	41294	Bradyrhizobium	genus	9	184	0
2fa48f2fde234255	FS68586337	379	227290	Rhizobium	genus	3	16	0
2fa48f2fde234255	FS68586337	403	135618	Methylococcaceae	family	0	3	0
2fa48f2fde234255	FS68586337	407	119045	Methylobacterium	genus	0	9	0
2fa48f2fde234255	FS68586337	416	403	Methylomonas	genus	2	2	0
2fa48f2fde234255	FS68586337	433	204441	Acetobacteraceae	family	0	18	0
2fa48f2fde234255	FS68586337	434	433	Acetobacter	genus	12	12	0
2fa48f2fde234255	FS68586337	444	118969	Legionellaceae	family	0	1	0
2fa48f2fde234255	FS68586337	445	444	Legionella	genus	1	1	0
2fa48f2fde234255	FS68586337	468	2887326	Moraxellaceae	family	0	29	0
2fa48f2fde234255	FS68586337	469	468	Acinetobacter	genus	8	25	0
2fa48f2fde234255	FS68586337	481	206351	Neisseriaceae	family	2	16	0
2fa48f2fde234255	FS68586337	482	481	Neisseria	genus	14	14	0
2fa48f2fde234255	FS68586337	497	468	Psychrobacter	genus	0	4	0
2fa48f2fde234255	FS68586337	506	80840	Alcaligenaceae	family	7	19	0
2fa48f2fde234255	FS68586337	507	506	Alcaligenes	genus	1	1	0
2fa48f2fde234255	FS68586337	517	506	Bordetella	genus	3	3	0
2fa48f2fde234255	FS68586337	522	433	Acidiphilium	genus	0	1	0
2fa48f2fde234255	FS68586337	535	90153	Chromobacterium	genus	1	1	0
2fa48f2fde234255	FS68586337	543	91347	Enterobacteriaceae	family	40	78	0
2fa48f2fde234255	FS68586337	544	543	Citrobacter	genus	5	7	0
2fa48f2fde234255	FS68586337	547	543	Enterobacter	genus	1	7	0
2fa48f2fde234255	FS68586337	551	1903409	Erwinia	genus	1	1	0
2fa48f2fde234255	FS68586337	561	543	Escherichia	genus	6	6	0
2fa48f2fde234255	FS68586337	570	2890311	Klebsiella	genus	12	15	0
2fa48f2fde234255	FS68586337	613	1903411	Serratia	genus	4	4	0
2fa48f2fde234255	FS68586337	629	1903411	Yersinia	genus	2	2	0
2fa48f2fde234255	FS68586337	641	135623	Vibrionaceae	family	0	15	0
2fa48f2fde234255	FS68586337	642	84642	Aeromonas	genus	2	2	0
2fa48f2fde234255	FS68586337	657	641	Photobacterium	genus	5	6	0
2fa48f2fde234255	FS68586337	662	641	Vibrio	genus	3	3	0
2fa48f2fde234255	FS68586337	712	135625	Pasteurellaceae	family	12	31	0
2fa48f2fde234255	FS68586337	766	28211	Rickettsiales	order	0	1	0
2fa48f2fde234255	FS68586337	772	356	Bartonellaceae	family	0	1	0
2fa48f2fde234255	FS68586337	773	772	Bartonella	genus	1	1	0
2fa48f2fde234255	FS68586337	775	766	Rickettsiaceae	family	0	1	0
2fa48f2fde234255	FS68586337	780	33988	Rickettsia	genus	1	1	0
2fa48f2fde234255	FS68586337	809	51291	Chlamydiaceae	family	0	4485	0
2fa48f2fde234255	FS68586337	810	1113537	Chlamydia	genus	29	4485	0
2fa48f2fde234255	FS68586337	815	171549	Bacteroidaceae	family	26729	300995	0
2fa48f2fde234255	FS68586337	816	815	Bacteroides	genus	68523	170785	0
2fa48f2fde234255	FS68586337	817	816	Bacteroides fragilis	species	0	10	0
2fa48f2fde234255	FS68586337	818	816	Bacteroides thetaiotaomicron	species	772	772	0
2fa48f2fde234255	FS68586337	821	909656	Phocaeicola vulgatus	species	16249	16249	0
2fa48f2fde234255	FS68586337	823	375288	Parabacteroides distasonis	species	33070	33070	0.004222299
2fa48f2fde234255	FS68586337	830	186803	Butyrivibrio	genus	53	230	0
2fa48f2fde234255	FS68586337	832	204431	Fibrobacter	genus	3	25	0
2fa48f2fde234255	FS68586337	836	171551	Porphyromonas	genus	110	146	0
2fa48f2fde234255	FS68586337	838	171552	Prevotella	genus	80753	107610	0
2fa48f2fde234255	FS68586337	841	186803	Roseburia	genus	242	4718	0
2fa48f2fde234255	FS68586337	848	203492	Fusobacterium	genus	3	76	0
2fa48f2fde234255	FS68586337	862	68298	Syntrophomonas	genus	0	8	0
2fa48f2fde234255	FS68586337	872	194924	Desulfovibrio	genus	38	15645	0
2fa48f2fde234255	FS68586337	885	2593640	Desulfovibrio sp.	species	5	5	0
2fa48f2fde234255	FS68586337	893	213121	Desulfobulbus	genus	5	5	0
2fa48f2fde234255	FS68586337	904	909930	Acidaminococcus	genus	7	27	0
2fa48f2fde234255	FS68586337	906	31977	Megasphaera	genus	18	19	0
2fa48f2fde234255	FS68586337	963	75682	Herbaspirillum	genus	0	2	0
2fa48f2fde234255	FS68586337	970	1843491	Selenomonas	genus	11	21	0
2fa48f2fde234255	FS68586337	972	53433	Halanaerobiaceae	family	0	12	0
2fa48f2fde234255	FS68586337	976	68336	Bacteroidetes	phylum	778	6236362	0
2fa48f2fde234255	FS68586337	1033	41294	Afipia	genus	3	3	0
2fa48f2fde234255	FS68586337	1046	135613	Chromatiaceae	family	1	2	0
2fa48f2fde234255	FS68586337	1090	68336	Chlorobi	phylum	0	7	0
2fa48f2fde234255	FS68586337	1101	191412	Prosthecochloris	genus	5	5	0
2fa48f2fde234255	FS68586337	1117	1798711	Cyanobacteria	phylum	12	579	0
2fa48f2fde234255	FS68586337	1118	1301283	Chroococcales	order	0	2	0
2fa48f2fde234255	FS68586337	1129	1890426	Synechococcus	genus	0	1	0
2fa48f2fde234255	FS68586337	1150	1301283	Oscillatoriales	order	9	13	0
2fa48f2fde234255	FS68586337	1161	1117	Nostocales	order	5	12	0
2fa48f2fde234255	FS68586337	1162	1161	Nostocaceae	family	0	7	0
2fa48f2fde234255	FS68586337	1177	1162	Nostoc	genus	7	7	0
2fa48f2fde234255	FS68586337	1218	2881426	Prochlorococcus	genus	2	18	0
2fa48f2fde234255	FS68586337	1224	2	Proteobacteria	phylum	822	176864	0
2fa48f2fde234255	FS68586337	1236	1224	Gammaproteobacteria	class	87	577	0
2fa48f2fde234255	FS68586337	1239	1783272	Firmicutes	phylum	13384	776428	0
2fa48f2fde234255	FS68586337	1243	33958	Leuconostoc	genus	1	1	0
2fa48f2fde234255	FS68586337	1257	186804	Peptostreptococcus	genus	5	5	0
2fa48f2fde234255	FS68586337	1263	216572	Ruminococcus	genus	67	582	0
2fa48f2fde234255	FS68586337	1266	31979	Sarcina	genus	0	13	0
2fa48f2fde234255	FS68586337	1268	85006	Micrococcaceae	family	18	46	0
2fa48f2fde234255	FS68586337	1279	90964	Staphylococcus	genus	17	351	0
2fa48f2fde234255	FS68586337	1280	1279	Staphylococcus aureus	species	0	1	0
2fa48f2fde234255	FS68586337	1288	1279	Staphylococcus xylosus	species	19	19	0
2fa48f2fde234255	FS68586337	1297	1783272	Deinococcus-Thermus	phylum	0	12	0
2fa48f2fde234255	FS68586337	1298	183710	Deinococcus	genus	2	7	0
2fa48f2fde234255	FS68586337	1299	1298	Deinococcus radiodurans	species	5	5	0
2fa48f2fde234255	FS68586337	1300	186826	Streptococcaceae	family	12	836	0
2fa48f2fde234255	FS68586337	1301	1300	Streptococcus	genus	24	824	0
2fa48f2fde234255	FS68586337	1350	81852	Enterococcus	genus	50	61	0
2fa48f2fde234255	FS68586337	1351	1350	Enterococcus faecalis	species	10	10	0
2fa48f2fde234255	FS68586337	1370	186817	Marinococcus	genus	1	1	0
2fa48f2fde234255	FS68586337	1372	186818	Planococcus	genus	1	1	0
2fa48f2fde234255	FS68586337	1375	186827	Aerococcus	genus	0	2	0
2fa48f2fde234255	FS68586337	1378	539738	Gemella	genus	1	1	0
2fa48f2fde234255	FS68586337	1380	1643824	Atopobium	genus	2	248	0
2fa48f2fde234255	FS68586337	1385	91061	Bacillales	order	32	722	0
2fa48f2fde234255	FS68586337	1386	186817	Bacillus	genus	31	45	0
2fa48f2fde234255	FS68586337	1485	31979	Clostridium	genus	862	4836	0
2fa48f2fde234255	FS68586337	1496	1870884	Clostridioides difficile	species	11	21	0
2fa48f2fde234255	FS68586337	1522	1505663	[Clostridium] innocuum	species	4	4	0
2fa48f2fde234255	FS68586337	1526	1506553	[Clostridium] aminophilum	species	39	39	0
2fa48f2fde234255	FS68586337	1569	186818	Sporosarcina	genus	6	9	0
2fa48f2fde234255	FS68586337	1578	33958	Lactobacillus	genus	2244	10891	0
2fa48f2fde234255	FS68586337	1596	1578	Lactobacillus gasseri	species	36	48	0
2fa48f2fde234255	FS68586337	1598	2742598	Limosilactobacillus reuteri	species	24253	24326	0.006108054
2fa48f2fde234255	FS68586337	1605	2767887	Ligilactobacillus animalis	species	56	61	0
2fa48f2fde234255	FS68586337	1622	2767887	Ligilactobacillus murinus	species	22189	22269	0.004016804
2fa48f2fde234255	FS68586337	1637	186820	Listeria	genus	2	2	0
2fa48f2fde234255	FS68586337	1647	128827	Erysipelothrix	genus	1	1	0
2fa48f2fde234255	FS68586337	1653	85007	Corynebacteriaceae	family	0	17	0
2fa48f2fde234255	FS68586337	1654	2049	Actinomyces	genus	12	13	0
2fa48f2fde234255	FS68586337	1663	1268	Arthrobacter	genus	0	10	0
2fa48f2fde234255	FS68586337	1678	31953	Bifidobacterium	genus	37	37	0
2fa48f2fde234255	FS68586337	1696	85019	Brevibacterium	genus	10	10	0
2fa48f2fde234255	FS68586337	1707	85016	Cellulomonas	genus	0	1	0
2fa48f2fde234255	FS68586337	1716	1653	Corynebacterium	genus	15	17	0
2fa48f2fde234255	FS68586337	1730	186806	Eubacterium	genus	2240	37797	0
2fa48f2fde234255	FS68586337	1743	31957	Propionibacterium	genus	1	1	0
2fa48f2fde234255	FS68586337	1754	186814	Thermoanaerobacter	genus	12	12	0
2fa48f2fde234255	FS68586337	1760	201174	Actinomycetia	class	175	556	0
2fa48f2fde234255	FS68586337	1762	85007	Mycobacteriaceae	family	2	10	0
2fa48f2fde234255	FS68586337	1763	1762	Mycobacterium	genus	3	8	0
2fa48f2fde234255	FS68586337	1817	85025	Nocardia	genus	3	3	0
2fa48f2fde234255	FS68586337	1827	85025	Rhodococcus	genus	8	9	0
2fa48f2fde234255	FS68586337	1839	85015	Nocardioides	genus	0	4	0
2fa48f2fde234255	FS68586337	1847	2070	Pseudonocardia	genus	0	2	0
2fa48f2fde234255	FS68586337	1854	74712	Frankia	genus	5	5	0
2fa48f2fde234255	FS68586337	1860	85030	Geodermatophilus	genus	4	4	0
2fa48f2fde234255	FS68586337	1873	28056	Micromonospora	genus	4	4	0
2fa48f2fde234255	FS68586337	1883	2062	Streptomyces	genus	49	58	0
2fa48f2fde234255	FS68586337	1995	2004	Microtetraspora	genus	1	1	0
2fa48f2fde234255	FS68586337	2004	85012	Streptosporangiaceae	family	5	6	0
2fa48f2fde234255	FS68586337	2013	83676	Nocardiopsis	genus	4	4	0
2fa48f2fde234255	FS68586337	2023	186824	Thermoactinomyces	genus	1	1	0
2fa48f2fde234255	FS68586337	2034	85023	Curtobacterium	genus	1	6	0
2fa48f2fde234255	FS68586337	2037	1760	Actinomycetales	order	0	19	0
2fa48f2fde234255	FS68586337	2040	85015	Aeromicrobium	genus	2	2	0
2fa48f2fde234255	FS68586337	2049	2037	Actinomycetaceae	family	4	19	0
2fa48f2fde234255	FS68586337	2053	85026	Gordonia	genus	5	5	0
2fa48f2fde234255	FS68586337	2062	85011	Streptomycetaceae	family	13	73	0
2fa48f2fde234255	FS68586337	2063	2062	Kitasatospora	genus	0	2	0
2fa48f2fde234255	FS68586337	2070	85010	Pseudonocardiaceae	family	1	5	0
2fa48f2fde234255	FS68586337	2071	2070	Saccharothrix	genus	0	1	0
2fa48f2fde234255	FS68586337	2077	186821	Sporolactobacillus	genus	4	4	0
2fa48f2fde234255	FS68586337	2085	31969	Mycoplasmatales	order	0	95	0
2fa48f2fde234255	FS68586337	2092	2085	Mycoplasmataceae	family	0	95	0
2fa48f2fde234255	FS68586337	2093	2092	Mycoplasma	genus	2	3	0
2fa48f2fde234255	FS68586337	2129	2092	Ureaplasma	genus	0	90	0
2fa48f2fde234255	FS68586337	2146	186329	Acholeplasmataceae	family	0	9	0
2fa48f2fde234255	FS68586337	2157	131567	Archaea	superkingdom	2	44	0
2fa48f2fde234255	FS68586337	2158	183925	Methanobacteriales	order	0	9	0
2fa48f2fde234255	FS68586337	2159	2158	Methanobacteriaceae	family	4	9	0
2fa48f2fde234255	FS68586337	2160	2159	Methanobacterium	genus	0	4	0
2fa48f2fde234255	FS68586337	2172	2159	Methanobrevibacter	genus	1	1	0
2fa48f2fde234255	FS68586337	2191	224756	Methanomicrobiales	order	0	4	0
2fa48f2fde234255	FS68586337	2192	88404	Methanocorpusculum	genus	0	1	0
2fa48f2fde234255	FS68586337	2194	2191	Methanomicrobiaceae	family	1	3	0
2fa48f2fde234255	FS68586337	2206	94695	Methanosarcinaceae	family	0	1	0
2fa48f2fde234255	FS68586337	2207	2206	Methanosarcina	genus	0	1	0
2fa48f2fde234255	FS68586337	2222	143067	Methanothrix	genus	0	2	0
2fa48f2fde234255	FS68586337	2235	183963	Halobacteriales	order	0	2	0
2fa48f2fde234255	FS68586337	2249	1963270	Halococcus	genus	2	2	0
2fa48f2fde234255	FS68586337	2323	2	Bacteria incertae sedis	no rank	0	197	0
2fa48f2fde234255	FS68586337	2330	972	Halanaerobium	genus	4	10	0
2fa48f2fde234255	FS68586337	2375	1843490	Sporomusa	genus	7	7	0
2fa48f2fde234255	FS68586337	2383	186803	Epulopiscium	genus	0	2	0
2fa48f2fde234255	FS68586337	2419	188708	Thermotogales	order	0	1	0
2fa48f2fde234255	FS68586337	2422	1643950	Fervidobacterium	genus	1	1	0
2fa48f2fde234255	FS68586337	2737	81852	Vagococcus	genus	2	2	0
2fa48f2fde234255	FS68586337	2742	2887365	Marinobacter	genus	3	5	0
2fa48f2fde234255	FS68586337	2745	28256	Halomonas	genus	6	6	0
2fa48f2fde234255	FS68586337	2747	186828	Carnobacterium	genus	0	1	0
2fa48f2fde234255	FS68586337	2759	131567	Eukaryota	superkingdom	515	1907	0
2fa48f2fde234255	FS68586337	4751	33154	Fungi	kingdom	50	1347	0
2fa48f2fde234255	FS68586337	4890	451864	Ascomycota	phylum	5	1242	0
2fa48f2fde234255	FS68586337	4891	147537	Saccharomycetes	class	0	45	0
2fa48f2fde234255	FS68586337	4892	4891	Saccharomycetales	order	7	45	0
2fa48f2fde234255	FS68586337	4893	4892	Saccharomycetaceae	family	0	34	0
2fa48f2fde234255	FS68586337	4930	4893	Saccharomyces	genus	34	34	0
2fa48f2fde234255	FS68586337	4943	34366	Saccharomycopsis	genus	1	1	0
2fa48f2fde234255	FS68586337	5042	451871	Eurotiales	order	0	14	0
2fa48f2fde234255	FS68586337	5052	1131492	Aspergillus	genus	6	6	0
2fa48f2fde234255	FS68586337	5094	28568	Talaromyces	genus	0	2	0
2fa48f2fde234255	FS68586337	5125	222543	Hypocreales	order	100	108	0
2fa48f2fde234255	FS68586337	5129	5125	Hypocreaceae	family	0	2	0
2fa48f2fde234255	FS68586337	5151	222544	Ophiostomatales	order	0	3	0
2fa48f2fde234255	FS68586337	5152	5151	Ophiostomataceae	family	3	3	0
2fa48f2fde234255	FS68586337	5197	388435	Lecanorales	order	0	1	0
2fa48f2fde234255	FS68586337	5198	157822	Cladoniaceae	family	0	1	0
2fa48f2fde234255	FS68586337	5199	5198	Cladonia	genus	1	1	0
2fa48f2fde234255	FS68586337	5204	451864	Basidiomycota	phylum	1	5	0
2fa48f2fde234255	FS68586337	5279	62916	Tilletiaceae	family	0	1	0
2fa48f2fde234255	FS68586337	5302	5204	Agaricomycotina	subphylum	0	3	0
2fa48f2fde234255	FS68586337	5455	681950	Colletotrichum	genus	0	187	0
2fa48f2fde234255	FS68586337	5475	1535325	Candida	genus	3	3	0
2fa48f2fde234255	FS68586337	5506	110618	Fusarium	genus	0	1	0
2fa48f2fde234255	FS68586337	5543	5129	Trichoderma	genus	2	2	0
2fa48f2fde234255	FS68586337	5583	43219	Exophiala	genus	2	2	0
2fa48f2fde234255	FS68586337	5592	222543	Microascales	order	0	1	0
2fa48f2fde234255	FS68586337	5794	33630	Apicomplexa	phylum	0	41	0
2fa48f2fde234255	FS68586337	5796	1280412	Coccidia	subclass	0	1	0
2fa48f2fde234255	FS68586337	5806	35082	Cryptosporidium	genus	1	1	0
2fa48f2fde234255	FS68586337	5819	422676	Haemosporida	order	0	40	0
2fa48f2fde234255	FS68586337	5820	1639119	Plasmodium	genus	39	40	0
2fa48f2fde234255	FS68586337	6029	112252	Microsporidia	phylum	1	1	0
2fa48f2fde234255	FS68586337	9606	1	Homo sapiens	species	39	39	0
2fa48f2fde234255	FS68586337	10090	1	Mus musculus	species	1158578	1158578	0
2fa48f2fde234255	FS68586337	10239	1	Viruses	superkingdom	0	2276	0
2fa48f2fde234255	FS68586337	12916	80864	Acidovorax	genus	0	2	0
2fa48f2fde234255	FS68586337	13075	186827	Globicatella	genus	1	1	0
2fa48f2fde234255	FS68586337	13289	5279	Tilletia	genus	1	1	0
2fa48f2fde234255	FS68586337	13687	41297	Sphingomonas	genus	6	6	0
2fa48f2fde234255	FS68586337	28050	186803	Lachnospira	genus	34	4679	0
2fa48f2fde234255	FS68586337	28056	85008	Micromonosporaceae	family	1	7	0
2fa48f2fde234255	FS68586337	28065	80864	Rhodoferax	genus	2	2	0
2fa48f2fde234255	FS68586337	28116	816	Bacteroides ovatus	species	69	145	0
2fa48f2fde234255	FS68586337	28117	239759	Alistipes putredinis	species	0	9	0
2fa48f2fde234255	FS68586337	28138	171550	Rikenella	genus	1	1	0
2fa48f2fde234255	FS68586337	28211	1224	Alphaproteobacteria	class	139	785	0
2fa48f2fde234255	FS68586337	28216	1224	Betaproteobacteria	class	21	46521	0
2fa48f2fde234255	FS68586337	28221	68525	Deltaproteobacteria	class	16	20587	0
2fa48f2fde234255	FS68586337	28253	135620	Marinomonas	genus	1	3	0
2fa48f2fde234255	FS68586337	28256	135619	Halomonadaceae	family	3	10	0
2fa48f2fde234255	FS68586337	28261	2811504	Thermodesulfovibrio	genus	5	5	0
2fa48f2fde234255	FS68586337	28453	84566	Sphingobacterium	genus	5	8	0
2fa48f2fde234255	FS68586337	28568	5042	Trichocomaceae	family	0	2	0
2fa48f2fde234255	FS68586337	28890	2157	Euryarchaeota	phylum	0	24	0
2fa48f2fde234255	FS68586337	29002	93133	Cercospora	genus	1	1	0
2fa48f2fde234255	FS68586337	29330	186823	Alicyclobacillus	genus	3	3	0
2fa48f2fde234255	FS68586337	29465	31977	Veillonella	genus	5	5	0
2fa48f2fde234255	FS68586337	29521	143786	Brachyspira	genus	6	137	0
2fa48f2fde234255	FS68586337	29547	68525	Epsilonproteobacteria	class	0	107517	0
2fa48f2fde234255	FS68586337	31953	85004	Bifidobacteriaceae	family	6	44	0
2fa48f2fde234255	FS68586337	31957	85009	Propionibacteriaceae	family	8	9	0
2fa48f2fde234255	FS68586337	31969	544448	Mollicutes	class	1	107	0
2fa48f2fde234255	FS68586337	31977	1843489	Veillonellaceae	family	1	27	0
2fa48f2fde234255	FS68586337	31979	186802	Clostridiaceae	family	340	29742	0
2fa48f2fde234255	FS68586337	31988	69277	Aminobacter	genus	3	3	0
2fa48f2fde234255	FS68586337	31989	204455	Rhodobacteraceae	family	2	5	0
2fa48f2fde234255	FS68586337	31993	356	Methylocystaceae	family	1	1	0
2fa48f2fde234255	FS68586337	32003	28216	Nitrosomonadales	order	0	7	0
2fa48f2fde234255	FS68586337	32008	119060	Burkholderia	genus	3	15	0
2fa48f2fde234255	FS68586337	32012	224471	Thiomonas	genus	1	1	0
2fa48f2fde234255	FS68586337	32025	209	Helicobacter hepaticus	species	5354	5354	0.002699718
2fa48f2fde234255	FS68586337	32033	135614	Xanthomonadaceae	family	6	7	0
2fa48f2fde234255	FS68586337	32066	2	Fusobacteria	phylum	0	83	0
2fa48f2fde234255	FS68586337	32067	1129771	Leptotrichia	genus	7	7	0
2fa48f2fde234255	FS68586337	32207	1268	Rothia	genus	11	12	0
2fa48f2fde234255	FS68586337	32636	972	Halothermothrix	genus	0	2	0
2fa48f2fde234255	FS68586337	33035	572511	Blautia producta	species	0	91	0
2fa48f2fde234255	FS68586337	33042	186803	Coprococcus	genus	65	166	0
2fa48f2fde234255	FS68586337	33154	2759	Opisthokonta	clade	4	1351	0
2fa48f2fde234255	FS68586337	33630	2698737	Alveolata	clade	0	41	0
2fa48f2fde234255	FS68586337	33807	28211	unclassified Alphaproteobacteria	no rank	24	24	0
2fa48f2fde234255	FS68586337	33809	28216	unclassified Betaproteobacteria	no rank	3	3	0
2fa48f2fde234255	FS68586337	33811	1236	unclassified Gammaproteobacteria	no rank	7	7	0
2fa48f2fde234255	FS68586337	33882	85023	Microbacterium	genus	10	12	0
2fa48f2fde234255	FS68586337	33925	186328	Entomoplasmataceae	family	1	1	0
2fa48f2fde234255	FS68586337	33926	2146	Candidatus Phytoplasma	genus	1	1	0
2fa48f2fde234255	FS68586337	33951	186806	Acetobacterium	genus	0	1	0
2fa48f2fde234255	FS68586337	33958	186826	Lactobacillaceae	family	9351	68097	0
2fa48f2fde234255	FS68586337	33959	1578	Lactobacillus johnsonii	species	4188	4646	0.000840253
2fa48f2fde234255	FS68586337	33986	539742	Exiguobacterium	genus	4	11	0
2fa48f2fde234255	FS68586337	33988	775	Rickettsieae	tribe	0	1	0
2fa48f2fde234255	FS68586337	34084	2762318	Riemerella	genus	1	1	0
2fa48f2fde234255	FS68586337	34098	39782	Blattabacterium	genus	4	4	0
2fa48f2fde234255	FS68586337	34366	2926619	Saccharomycopsidaceae	family	0	1	0
2fa48f2fde234255	FS68586337	34395	451870	Chaetothyriales	order	0	2	0
2fa48f2fde234255	FS68586337	34397	5125	Clavicipitaceae	family	0	4	0
2fa48f2fde234255	FS68586337	35082	423054	Cryptosporidiidae	family	0	1	0
2fa48f2fde234255	FS68586337	35766	1760	environmental samples	no rank	0	10	0
2fa48f2fde234255	FS68586337	35832	194924	Bilophila	genus	0	356	0
2fa48f2fde234255	FS68586337	36739	85020	Dermabacter	genus	3	3	0
2fa48f2fde234255	FS68586337	36853	2937909	Desulfitobacterium	genus	5	5	0
2fa48f2fde234255	FS68586337	36866	543	unclassified Enterobacteriaceae	no rank	1	1	0
2fa48f2fde234255	FS68586337	37452	976	unclassified Bacteroidetes	no rank	8	8	0
2fa48f2fde234255	FS68586337	39482	2005359	Faecalicatena contorta	species	57	57	0
2fa48f2fde234255	FS68586337	39484	2048137	Agathobaculum desmolans	species	0	14	0
2fa48f2fde234255	FS68586337	39488	2569097	Anaerobutyricum hallii	species	20	20	0
2fa48f2fde234255	FS68586337	39724	2732536	Circoviridae	family	0	2276	0
2fa48f2fde234255	FS68586337	39779	186802	unclassified Eubacteriales	no rank	258	687	0
2fa48f2fde234255	FS68586337	39782	200644	Blattabacteriaceae	family	0	4	0
2fa48f2fde234255	FS68586337	40117	2	Nitrospirae	phylum	0	11	0
2fa48f2fde234255	FS68586337	40222	135616	Methylophaga	genus	0	14	0
2fa48f2fde234255	FS68586337	40298	1385	unclassified Bacillales	no rank	39	39	0
2fa48f2fde234255	FS68586337	40544	995019	Sutterella	genus	4	4	0
2fa48f2fde234255	FS68586337	40628	110618	Pseudonectria	genus	1	1	0
2fa48f2fde234255	FS68586337	41275	76892	Brevundimonas	genus	1	1	0
2fa48f2fde234255	FS68586337	41294	356	Nitrobacteraceae	family	5	192	0
2fa48f2fde234255	FS68586337	41295	204441	Rhodospirillaceae	family	0	17	0
2fa48f2fde234255	FS68586337	41297	204457	Sphingomonadaceae	family	14	36	0
2fa48f2fde234255	FS68586337	42214	31977	unclassified Veillonellaceae	no rank	2	2	0
2fa48f2fde234255	FS68586337	43219	34395	Herpotrichiellaceae	family	0	2	0
2fa48f2fde234255	FS68586337	43668	85020	Brachybacterium	genus	1	1	0
2fa48f2fde234255	FS68586337	44000	543371	Caldicellulosiruptor	genus	15	15	0
2fa48f2fde234255	FS68586337	44013	119060	Polynucleobacter	genus	12	12	0
2fa48f2fde234255	FS68586337	44249	186822	Paenibacillus	genus	46	83	0
2fa48f2fde234255	FS68586337	44258	31979	Caloramator	genus	2	2	0
2fa48f2fde234255	FS68586337	44746	1921002	Holosporaceae	family	0	3	0
2fa48f2fde234255	FS68586337	44747	44746	Holospora	genus	3	3	0
2fa48f2fde234255	FS68586337	45401	356	Hyphomicrobiaceae	family	0	2	0
2fa48f2fde234255	FS68586337	45456	28221	Deltaproteobacteria incertae sedis	no rank	0	1	0
2fa48f2fde234255	FS68586337	45669	90964	Salinicoccus	genus	1	1	0
2fa48f2fde234255	FS68586337	46205	186803	Pseudobutyrivibrio	genus	10	28	0
2fa48f2fde234255	FS68586337	46228	2316020	[Ruminococcus] lactaris	species	45	45	0
2fa48f2fde234255	FS68586337	46255	33958	Weissella	genus	2	4	0
2fa48f2fde234255	FS68586337	46503	375288	Parabacteroides merdae	species	0	25	0
2fa48f2fde234255	FS68586337	46506	816	Bacteroides stercoris	species	0	86	0
2fa48f2fde234255	FS68586337	46913	2831106	Devosia	genus	1	5	0
2fa48f2fde234255	FS68586337	47678	816	Bacteroides caccae	species	4	36	0
2fa48f2fde234255	FS68586337	47928	1239	environmental samples	no rank	5	411	0
2fa48f2fde234255	FS68586337	47936	1224	environmental samples	no rank	0	28	0
2fa48f2fde234255	FS68586337	48073	1706373	Microbulbifer	genus	3	3	0
2fa48f2fde234255	FS68586337	48461	203494	Verrucomicrobiales	order	0	5437	0
2fa48f2fde234255	FS68586337	49082	31979	Candidatus Arthromitus	genus	0	86	0
2fa48f2fde234255	FS68586337	49118	2638829	Candidatus Arthromitus sp. SFB-mouse	species	0	3	0
2fa48f2fde234255	FS68586337	49546	200644	Flavobacteriaceae	family	12	150	0
2fa48f2fde234255	FS68586337	49894	649777	Acetomicrobium	genus	1	1	0
2fa48f2fde234255	FS68586337	49928	2	unclassified Bacteria	no rank	1048	3614	0
2fa48f2fde234255	FS68586337	50559	186802	environmental samples	no rank	0	51	0
2fa48f2fde234255	FS68586337	51194	2886822	Desulfofustis	genus	0	5	0
2fa48f2fde234255	FS68586337	51291	204429	Chlamydiales	order	0	4485	0
2fa48f2fde234255	FS68586337	51366	641	Salinivibrio	genus	0	2	0
2fa48f2fde234255	FS68586337	52784	216572	Anaerofilum	genus	0	25	0
2fa48f2fde234255	FS68586337	52972	80864	Polaromonas	genus	0	2	0
2fa48f2fde234255	FS68586337	53244	213117	Desulfonatronovibrio	genus	1	1	0
2fa48f2fde234255	FS68586337	53246	267888	Pseudoalteromonas	genus	1	1	0
2fa48f2fde234255	FS68586337	53335	1903409	Pantoea	genus	3	5	0
2fa48f2fde234255	FS68586337	53433	186801	Halanaerobiales	order	0	17	0
2fa48f2fde234255	FS68586337	53434	53433	Halobacteroidaceae	family	0	5	0
2fa48f2fde234255	FS68586337	54304	1892252	Planktothrix	genus	1	1	0
2fa48f2fde234255	FS68586337	54526	28211	Pelagibacterales	order	0	16	0
2fa48f2fde234255	FS68586337	55080	186822	Brevibacillus	genus	10	10	0
2fa48f2fde234255	FS68586337	55085	1301	Streptococcus thoraltensis	species	0	10	0
2fa48f2fde234255	FS68586337	55968	85023	Leucobacter	genus	1	1	0
2fa48f2fde234255	FS68586337	56112	2937909	Dehalobacter	genus	1	3	0
2fa48f2fde234255	FS68586337	57493	1268	Kocuria	genus	5	5	0
2fa48f2fde234255	FS68586337	57665	2932623	Sulfurospirillum	genus	0	7	0
2fa48f2fde234255	FS68586337	57723	2	Acidobacteria	phylum	1	16	0
2fa48f2fde234255	FS68586337	59619	1485	environmental samples	no rank	138	1502	0
2fa48f2fde234255	FS68586337	59732	2782232	Chryseobacterium	genus	12	12	0
2fa48f2fde234255	FS68586337	59753	224372	Alcanivorax	genus	3	18	0
2fa48f2fde234255	FS68586337	60136	2854170	Sulfitobacter	genus	4	4	0
2fa48f2fde234255	FS68586337	61170	128827	Holdemania	genus	2	2	0
2fa48f2fde234255	FS68586337	61432	49546	unclassified Flavobacteriaceae	no rank	3	3	0
2fa48f2fde234255	FS68586337	61434	1202464	Dehalococcoides	genus	1	1	0
2fa48f2fde234255	FS68586337	62680	1783270	Candidatus Marinimicrobia	phylum	6	6	0
2fa48f2fde234255	FS68586337	62916	452283	Tilletiales	order	0	1	0
2fa48f2fde234255	FS68586337	65115	41295	environmental samples	no rank	0	16	0
2fa48f2fde234255	FS68586337	65842	1783270	Fibrobacteres	phylum	0	31	0
2fa48f2fde234255	FS68586337	67575	1046	Rheinheimera	genus	0	1	0
2fa48f2fde234255	FS68586337	67810	1783234	Candidatus Bipolaricaulota	phylum	0	2	0
2fa48f2fde234255	FS68586337	67812	1783257	Candidatus Omnitrophica	phylum	0	8	0
2fa48f2fde234255	FS68586337	67818	2	Atribacterota	phylum	0	1	0
2fa48f2fde234255	FS68586337	67855	1857532	Muribacter muris	species	19	19	0
2fa48f2fde234255	FS68586337	68287	69277	Mesorhizobium	genus	3	4	0
2fa48f2fde234255	FS68586337	68295	186801	Thermoanaerobacterales	order	1	29	0
2fa48f2fde234255	FS68586337	68298	186802	Syntrophomonadaceae	family	0	8	0
2fa48f2fde234255	FS68586337	68336	1783270	Bacteroidetes/Chlorobi group	clade	16	6236393	0
2fa48f2fde234255	FS68586337	68337	200930	Deferribacteres	class	0	14418	0
2fa48f2fde234255	FS68586337	68525	1224	delta/epsilon subdivisions	subphylum	19	128123	0
2fa48f2fde234255	FS68586337	68933	188787	Thermales	order	0	5	0
2fa48f2fde234255	FS68586337	69277	356	Phyllobacteriaceae	family	0	7	0
2fa48f2fde234255	FS68586337	69476	126	unclassified Planctomycetaceae	no rank	2	2	0
2fa48f2fde234255	FS68586337	69578	85023	Cryobacterium	genus	1	1	0
2fa48f2fde234255	FS68586337	69657	2800060	Hyphomonadaceae	family	3	7	0
2fa48f2fde234255	FS68586337	69658	69657	unclassified Hyphomonadaceae	no rank	3	3	0
2fa48f2fde234255	FS68586337	69824	1505663	[Clostridium] cocleatum	species	6	6	0
2fa48f2fde234255	FS68586337	72273	1236	Thiotrichales	order	0	14	0
2fa48f2fde234255	FS68586337	72274	1236	Pseudomonadales	order	3	99	0
2fa48f2fde234255	FS68586337	72275	135622	Alteromonadaceae	family	2	6	0
2fa48f2fde234255	FS68586337	72276	135613	Ectothiorhodospiraceae	family	0	4	0
2fa48f2fde234255	FS68586337	72293	213849	Helicobacteraceae	family	1	107493	0
2fa48f2fde234255	FS68586337	72294	213849	Campylobacteraceae	family	0	3	0
2fa48f2fde234255	FS68586337	73778	403	Methylocaldum	genus	0	1	0
2fa48f2fde234255	FS68586337	74030	2854170	Roseovarius	genus	3	3	0
2fa48f2fde234255	FS68586337	74152	2	Elusimicrobia	phylum	0	13	0
2fa48f2fde234255	FS68586337	74201	1783257	Verrucomicrobia	phylum	2	5453	0
2fa48f2fde234255	FS68586337	74243	1783234	Candidatus Dojkabacteria	clade	5	5	0
2fa48f2fde234255	FS68586337	74317	2800061	Maricaulis	genus	2	2	0
2fa48f2fde234255	FS68586337	74712	85013	Frankiaceae	family	0	5	0
2fa48f2fde234255	FS68586337	75654	2895353	Duganella	genus	2	9	0
2fa48f2fde234255	FS68586337	75661	469	environmental samples	no rank	0	17	0
2fa48f2fde234255	FS68586337	75682	80840	Oxalobacteraceae	family	2	16	0
2fa48f2fde234255	FS68586337	75739	5796	Eucoccidiorida	order	0	1	0
2fa48f2fde234255	FS68586337	75787	206389	Rhodocyclaceae	family	0	2	0
2fa48f2fde234255	FS68586337	75788	75787	unclassified Rhodocyclaceae	no rank	2	2	0
2fa48f2fde234255	FS68586337	76122	1283313	Alloprevotella tannerae	species	0	12	0
2fa48f2fde234255	FS68586337	76892	204458	Caulobacteraceae	family	2	5	0
2fa48f2fde234255	FS68586337	76936	209	Helicobacter typhlonius	species	7718	7718	0.020104789
2fa48f2fde234255	FS68586337	79206	2937909	Desulfosporosinus	genus	0	2	0
2fa48f2fde234255	FS68586337	79328	563835	Chitinophaga	genus	1	1	0
2fa48f2fde234255	FS68586337	80811	29	Cystobacterineae	suborder	0	8	0
2fa48f2fde234255	FS68586337	80812	29	Sorangiineae	suborder	0	1	0
2fa48f2fde234255	FS68586337	80840	28216	Burkholderiales	order	7428	46468	0
2fa48f2fde234255	FS68586337	80841	80840	unclassified Burkholderiales	no rank	3	173	0
2fa48f2fde234255	FS68586337	80864	80840	Comamonadaceae	family	7	18	0
2fa48f2fde234255	FS68586337	81416	2194	Methanofollis	genus	2	2	0
2fa48f2fde234255	FS68586337	81466	649777	Aminobacterium	genus	0	4	0
2fa48f2fde234255	FS68586337	81852	186826	Enterococcaceae	family	7	70	0
2fa48f2fde234255	FS68586337	82115	356	Rhizobiaceae	family	2	29	0
2fa48f2fde234255	FS68586337	82373	1843491	Anaerovibrio	genus	2	2	0
2fa48f2fde234255	FS68586337	83461	31	Corallococcus	genus	2	2	0
2fa48f2fde234255	FS68586337	83559	810	Chlamydia suis	species	13	13	0
2fa48f2fde234255	FS68586337	83560	810	Chlamydia muridarum	species	4443	4443	0.001322616
2fa48f2fde234255	FS68586337	83654	543	Leclercia	genus	0	2	0
2fa48f2fde234255	FS68586337	83676	85012	Nocardiopsaceae	family	1	5	0
2fa48f2fde234255	FS68586337	83763	135624	Succinivibrionaceae	family	10	17	0
2fa48f2fde234255	FS68586337	83889	2742	unclassified Marinobacter	no rank	2	2	0
2fa48f2fde234255	FS68586337	84034	1843491	Propionispira	genus	3	3	0
2fa48f2fde234255	FS68586337	84086	1239	unclassified Firmicutes sensu stricto	no rank	112	160	0
2fa48f2fde234255	FS68586337	84107	84999	Coriobacteriaceae	family	78	2889	0
2fa48f2fde234255	FS68586337	84108	1643826	Slackia	genus	3	3	0
2fa48f2fde234255	FS68586337	84111	1643826	Eggerthella	genus	12	38	0
2fa48f2fde234255	FS68586337	84372	1730	environmental samples	no rank	26	55	0
2fa48f2fde234255	FS68586337	84374	838	environmental samples	no rank	8	121	0
2fa48f2fde234255	FS68586337	84566	200666	Sphingobacteriaceae	family	3	15	0
2fa48f2fde234255	FS68586337	84567	84566	Pedobacter	genus	2	2	0
2fa48f2fde234255	FS68586337	84642	135624	Aeromonadaceae	family	3	6	0
2fa48f2fde234255	FS68586337	84992	201174	Acidimicrobiia	class	0	1	0
2fa48f2fde234255	FS68586337	84993	84992	Acidimicrobiales	order	1	1	0
2fa48f2fde234255	FS68586337	84998	201174	Coriobacteriia	class	355	15960	0
2fa48f2fde234255	FS68586337	84999	84998	Coriobacteriales	order	246	5370	0
2fa48f2fde234255	FS68586337	85004	1760	Bifidobacteriales	order	0	44	0
2fa48f2fde234255	FS68586337	85006	1760	Micrococcales	order	19	122	0
2fa48f2fde234255	FS68586337	85007	1760	Corynebacteriales	order	8	52	0
2fa48f2fde234255	FS68586337	85008	1760	Micromonosporales	order	0	7	0
2fa48f2fde234255	FS68586337	85009	1760	Propionibacteriales	order	3	20	0
2fa48f2fde234255	FS68586337	85010	1760	Pseudonocardiales	order	0	5	0
2fa48f2fde234255	FS68586337	85011	1760	Streptomycetales	order	0	73	0
2fa48f2fde234255	FS68586337	85012	1760	Streptosporangiales	order	5	16	0
2fa48f2fde234255	FS68586337	85013	1760	Frankiales	order	0	5	0
2fa48f2fde234255	FS68586337	85015	85009	Nocardioidaceae	family	2	8	0
2fa48f2fde234255	FS68586337	85016	85006	Cellulomonadaceae	family	1	2	0
2fa48f2fde234255	FS68586337	85017	85006	Promicromonosporaceae	family	0	1	0
2fa48f2fde234255	FS68586337	85019	85006	Brevibacteriaceae	family	0	10	0
2fa48f2fde234255	FS68586337	85020	85006	Dermabacteraceae	family	0	4	0
2fa48f2fde234255	FS68586337	85021	85006	Intrasporangiaceae	family	0	6	0
2fa48f2fde234255	FS68586337	85023	85006	Microbacteriaceae	family	10	33	0
2fa48f2fde234255	FS68586337	85025	85007	Nocardiaceae	family	0	12	0
2fa48f2fde234255	FS68586337	85026	85007	Gordoniaceae	family	0	5	0
2fa48f2fde234255	FS68586337	85030	1643682	Geodermatophilaceae	family	3	7	0
2fa48f2fde234255	FS68586337	85831	816	Bacteroides acidifaciens	species	80452	80452	0.015226031
2fa48f2fde234255	FS68586337	87882	32008	Burkholderia cepacia complex	species group	0	10	0
2fa48f2fde234255	FS68586337	88404	2191	Methanocorpusculaceae	family	0	1	0
2fa48f2fde234255	FS68586337	88431	189330	Dorea longicatena	species	0	125	0
2fa48f2fde234255	FS68586337	88723	1644061	Natrinema	genus	1	3	0
2fa48f2fde234255	FS68586337	89373	768507	Cytophagaceae	family	0	1	0
2fa48f2fde234255	FS68586337	89374	1936988	Saprospiraceae	family	0	8	0
2fa48f2fde234255	FS68586337	89966	1853232	Hymenobacter	genus	23	24	0
2fa48f2fde234255	FS68586337	90153	1499392	Chromobacterium group	no rank	0	1	0
2fa48f2fde234255	FS68586337	90964	1385	Staphylococcaceae	family	3	356	0
2fa48f2fde234255	FS68586337	91061	1239	Bacilli	class	279	70254	0
2fa48f2fde234255	FS68586337	91347	1236	Enterobacterales	order	23	139	0
2fa48f2fde234255	FS68586337	93133	2726947	Mycosphaerellaceae	family	0	1	0
2fa48f2fde234255	FS68586337	94695	224756	Methanosarcinales	order	0	1	0
2fa48f2fde234255	FS68586337	95485	87882	Burkholderia stabilis	species	10	10	0
2fa48f2fde234255	FS68586337	95818	1783234	Candidatus Saccharibacteria	phylum	0	3	0
2fa48f2fde234255	FS68586337	97050	2854170	Ruegeria	genus	4	4	0
2fa48f2fde234255	FS68586337	97138	2614128	Clostridium sp. MD294	species	19	19	0
2fa48f2fde234255	FS68586337	99906	186828	Alkalibacterium	genus	2	2	0
2fa48f2fde234255	FS68586337	100134	1843210	Anaerocolumna xylanovorans	species	0	29	0
2fa48f2fde234255	FS68586337	100883	2810280	Coprobacillus	genus	3	12	0
2fa48f2fde234255	FS68586337	102106	84107	Collinsella	genus	189	401	0
2fa48f2fde234255	FS68586337	102234	2815910	Cyanobacterium	genus	0	2	0
2fa48f2fde234255	FS68586337	106588	1017280	Pseudoflavonifractor capillosus	species	0	46	0
2fa48f2fde234255	FS68586337	106589	119060	Cupriavidus	genus	1	1	0
2fa48f2fde234255	FS68586337	106591	227292	Ensifer	genus	5	5	0
2fa48f2fde234255	FS68586337	106633	72276	Thioalkalivibrio	genus	3	4	0
2fa48f2fde234255	FS68586337	109262	255526	Halothiobacillus	genus	0	2	0
2fa48f2fde234255	FS68586337	110618	5125	Nectriaceae	family	0	2	0
2fa48f2fde234255	FS68586337	110932	85023	Leifsonia	genus	0	3	0
2fa48f2fde234255	FS68586337	111500	49546	Muricauda	genus	1	1	0
2fa48f2fde234255	FS68586337	112040	49546	Zobellia	genus	2	2	0
2fa48f2fde234255	FS68586337	112252	4751	Fungi incertae sedis	no rank	1	2	0
2fa48f2fde234255	FS68586337	114562	904	environmental samples	no rank	0	20	0
2fa48f2fde234255	FS68586337	114711	191	environmental samples	no rank	0	72	0
2fa48f2fde234255	FS68586337	115780	213119	Desulfotignum	genus	2	2	0
2fa48f2fde234255	FS68586337	115860	67575	unclassified Rheinheimera	no rank	1	1	0
2fa48f2fde234255	FS68586337	116085	33042	Coprococcus catus	species	33	33	0
2fa48f2fde234255	FS68586337	117743	976	Flavobacteriia	class	0	382	0
2fa48f2fde234255	FS68586337	117747	976	Sphingobacteriia	class	0	21	0
2fa48f2fde234255	FS68586337	118882	356	Brucellaceae	family	0	2	0
2fa48f2fde234255	FS68586337	118964	188787	Deinococcales	order	0	7	0
2fa48f2fde234255	FS68586337	118968	118969	Coxiellaceae	family	1	1	0
2fa48f2fde234255	FS68586337	118969	1236	Legionellales	order	0	2	0
2fa48f2fde234255	FS68586337	119042	356	Hyphomicrobiales incertae sedis	no rank	0	2	0
2fa48f2fde234255	FS68586337	119045	356	Methylobacteriaceae	family	0	9	0
2fa48f2fde234255	FS68586337	119060	80840	Burkholderiaceae	family	39	73	0
2fa48f2fde234255	FS68586337	120793	1763	Mycobacterium avium complex (MAC)	species group	1	1	0
2fa48f2fde234255	FS68586337	120831	2896860	Dyadobacter	genus	2	3	0
2fa48f2fde234255	FS68586337	122277	1903410	Pectobacterium	genus	9	9	0
2fa48f2fde234255	FS68586337	122706	28221	unclassified Deltaproteobacteria	no rank	13	13	0
2fa48f2fde234255	FS68586337	123375	128827	Solobacterium	genus	0	1	0
2fa48f2fde234255	FS68586337	125216	433	Roseomonas	genus	2	2	0
2fa48f2fde234255	FS68586337	127783	848	environmental samples	no rank	0	73	0
2fa48f2fde234255	FS68586337	128827	526525	Erysipelotrichaceae	family	2646	174202	0
2fa48f2fde234255	FS68586337	129337	186817	Geobacillus	genus	2	2	0
2fa48f2fde234255	FS68586337	129701	1263	environmental samples	no rank	2	2	0
2fa48f2fde234255	FS68586337	129957	186814	Carboxydothermus	genus	1	1	0
2fa48f2fde234255	FS68586337	131190	45456	SAR324 cluster	clade	1	1	0
2fa48f2fde234255	FS68586337	132529	29521	environmental samples	no rank	1	96	0
2fa48f2fde234255	FS68586337	132605	1890436	Limnothrix	genus	0	1	0
2fa48f2fde234255	FS68586337	133925	1643824	Olsenella	genus	263	755	0
2fa48f2fde234255	FS68586337	133926	133925	Olsenella uli	species	79	79	0
2fa48f2fde234255	FS68586337	134623	415000	Opitutaceae	family	0	7	0
2fa48f2fde234255	FS68586337	135613	1236	Chromatiales	order	0	13	0
2fa48f2fde234255	FS68586337	135614	1236	Xanthomonadales	order	17	35	0
2fa48f2fde234255	FS68586337	135616	72273	Piscirickettsiaceae	family	0	14	0
2fa48f2fde234255	FS68586337	135618	1236	Methylococcales	order	0	3	0
2fa48f2fde234255	FS68586337	135619	1236	Oceanospirillales	order	1	32	0
2fa48f2fde234255	FS68586337	135620	135619	Oceanospirillaceae	family	0	3	0
2fa48f2fde234255	FS68586337	135621	72274	Pseudomonadaceae	family	10	91	0
2fa48f2fde234255	FS68586337	135622	1236	Alteromonadales	order	0	15	0
2fa48f2fde234255	FS68586337	135623	1236	Vibrionales	order	6	21	0
2fa48f2fde234255	FS68586337	135624	1236	Aeromonadales	order	0	23	0
2fa48f2fde234255	FS68586337	135625	1236	Pasteurellales	order	0	31	0
2fa48f2fde234255	FS68586337	136841	286	Pseudomonas aeruginosa group	species group	3	3	0
2fa48f2fde234255	FS68586337	137591	46255	Weissella cibaria	species	2	2	0
2fa48f2fde234255	FS68586337	139043	816	environmental samples	no rank	1	176	0
2fa48f2fde234255	FS68586337	139133	2834500	Sistotremastrum	genus	2	2	0
2fa48f2fde234255	FS68586337	142182	1783270	Gemmatimonadetes	phylum	1	3	0
2fa48f2fde234255	FS68586337	142577	2070	Prauserella	genus	1	1	0
2fa48f2fde234255	FS68586337	143067	2905377	Methanotrichaceae	family	0	2	0
2fa48f2fde234255	FS68586337	143222	49546	Salegentibacter	genus	1	1	0
2fa48f2fde234255	FS68586337	143786	1643686	Brachyspiraceae	family	0	137	0
2fa48f2fde234255	FS68586337	147206	102106	Collinsella stercoris	species	0	29	0
2fa48f2fde234255	FS68586337	147537	716545	Saccharomycotina	subphylum	0	45	0
2fa48f2fde234255	FS68586337	147538	716545	Pezizomycotina	subphylum	0	1169	0
2fa48f2fde234255	FS68586337	147541	715962	Dothideomycetes	class	0	2	0
2fa48f2fde234255	FS68586337	147545	716546	Eurotiomycetes	class	1	17	0
2fa48f2fde234255	FS68586337	147547	716546	Lecanoromycetes	class	0	1	0
2fa48f2fde234255	FS68586337	147550	715989	Sordariomycetes	class	796	1107	0
2fa48f2fde234255	FS68586337	149698	2895353	Massilia	genus	3	3	0
2fa48f2fde234255	FS68586337	150203	41297	Blastomonas	genus	4	4	0
2fa48f2fde234255	FS68586337	150247	186817	Anoxybacillus	genus	8	8	0
2fa48f2fde234255	FS68586337	151781	1578	Lactobacillus intestinalis	species	0	46	0
2fa48f2fde234255	FS68586337	152161	2821832	Stappia	genus	0	2	0
2fa48f2fde234255	FS68586337	152507	35766	uncultured actinobacterium	species	10	10	0
2fa48f2fde234255	FS68586337	153232	2800061	Oceanicaulis	genus	0	6	0
2fa48f2fde234255	FS68586337	153265	49546	Aequorivita	genus	0	1	0
2fa48f2fde234255	FS68586337	154046	1649459	Hungatella hathewayi	species	0	110	0
2fa48f2fde234255	FS68586337	155616	5302	Tremellomycetes	class	0	1	0
2fa48f2fde234255	FS68586337	155619	5302	Agaricomycetes	class	0	2	0
2fa48f2fde234255	FS68586337	156973	2005520	Dysgonomonas	genus	68	73	0
2fa48f2fde234255	FS68586337	157822	5197	Lecanorineae	suborder	0	1	0
2fa48f2fde234255	FS68586337	157920	85017	Cellulosimicrobium	genus	1	1	0
2fa48f2fde234255	FS68586337	158846	1843491	Megamonas	genus	2	2	0
2fa48f2fde234255	FS68586337	160404	2039240	Anaerotignum lactatifermentans	species	0	13	0
2fa48f2fde234255	FS68586337	160798	1643949	Marinitoga	genus	1	1	0
2fa48f2fde234255	FS68586337	161492	1524215	Anaeromyxobacter	genus	1	1	0
2fa48f2fde234255	FS68586337	162156	139043	uncultured Bacteroides sp.	species	41	41	0
2fa48f2fde234255	FS68586337	162289	1570339	Peptoniphilus	genus	1	1	0
2fa48f2fde234255	FS68586337	165185	84372	uncultured Eubacterium sp.	species	29	29	0
2fa48f2fde234255	FS68586337	165189	102106	environmental samples	no rank	3	3	0
2fa48f2fde234255	FS68586337	165433	75661	uncultured Acinetobacter sp.	species	17	17	0
2fa48f2fde234255	FS68586337	165695	41297	Sphingobium	genus	3	3	0
2fa48f2fde234255	FS68586337	165696	41297	Novosphingobium	genus	3	6	0
2fa48f2fde234255	FS68586337	165697	41297	Sphingopyxis	genus	3	3	0
2fa48f2fde234255	FS68586337	165779	1570339	Anaerococcus	genus	6	6	0
2fa48f2fde234255	FS68586337	168694	28056	Salinispora	genus	2	2	0
2fa48f2fde234255	FS68586337	168934	2844866	Thalassospira	genus	2	4	0
2fa48f2fde234255	FS68586337	169435	244127	Anaerotruncus colihominis	species	27	27	0
2fa48f2fde234255	FS68586337	171003	2848916	Caloranaerobacter	genus	3	3	0
2fa48f2fde234255	FS68586337	171436	41295	Tistrella	genus	1	1	0
2fa48f2fde234255	FS68586337	171549	200643	Bacteroidales	order	1726110	6232466	0
2fa48f2fde234255	FS68586337	171550	171549	Rikenellaceae	family	241	59999	0
2fa48f2fde234255	FS68586337	171551	171549	Porphyromonadaceae	family	15	2128141	0
2fa48f2fde234255	FS68586337	171552	171549	Prevotellaceae	family	7358	285218	0
2fa48f2fde234255	FS68586337	172733	50559	uncultured Eubacteriales bacterium	species	51	51	0
2fa48f2fde234255	FS68586337	174708	128827	Allobaculum	genus	2	24	0
2fa48f2fde234255	FS68586337	177971	186803	Shuttleworthia	genus	7	7	0
2fa48f2fde234255	FS68586337	178469	49546	Arenibacter	genus	5	5	0
2fa48f2fde234255	FS68586337	178898	543347	Carboxydocella	genus	0	2	0
2fa48f2fde234255	FS68586337	182709	186817	Oceanobacillus	genus	7	7	0
2fa48f2fde234255	FS68586337	183710	118964	Deinococcaceae	family	0	7	0
2fa48f2fde234255	FS68586337	183925	2283794	Methanobacteria	class	0	9	0
2fa48f2fde234255	FS68586337	183963	2290931	Halobacteria	class	1	8	0
2fa48f2fde234255	FS68586337	183967	2283796	Thermoplasmata	class	0	11	0
2fa48f2fde234255	FS68586337	185291	171549	unclassified Bacteroidales	no rank	884	369595	0
2fa48f2fde234255	FS68586337	185978	44249	unclassified Paenibacillus	no rank	32	32	0
2fa48f2fde234255	FS68586337	185979	1386	unclassified Bacillus (in: Bacteria)	no rank	14	14	0
2fa48f2fde234255	FS68586337	186328	31969	Entomoplasmatales	order	1	2	0
2fa48f2fde234255	FS68586337	186329	31969	Acholeplasmatales	order	0	9	0
2fa48f2fde234255	FS68586337	186801	1239	Clostridia	class	650	517846	0
2fa48f2fde234255	FS68586337	186802	186801	Eubacteriales	order	67441	516973	0
2fa48f2fde234255	FS68586337	186803	186802	Lachnospiraceae	family	24868	277195	0
2fa48f2fde234255	FS68586337	186804	186802	Peptostreptococcaceae	family	11	129	0
2fa48f2fde234255	FS68586337	186806	186802	Eubacteriaceae	family	31	37845	0
2fa48f2fde234255	FS68586337	186807	186802	Peptococcaceae	family	0	58	0
2fa48f2fde234255	FS68586337	186814	68295	Thermoanaerobacteraceae	family	0	13	0
2fa48f2fde234255	FS68586337	186817	1385	Bacillaceae	family	66	153	0
2fa48f2fde234255	FS68586337	186818	1385	Planococcaceae	family	1	12	0
2fa48f2fde234255	FS68586337	186820	1385	Listeriaceae	family	1	3	0
2fa48f2fde234255	FS68586337	186821	1385	Sporolactobacillaceae	family	0	4	0
2fa48f2fde234255	FS68586337	186822	1385	Paenibacillaceae	family	6	104	0
2fa48f2fde234255	FS68586337	186823	1385	Alicyclobacillaceae	family	0	4	0
2fa48f2fde234255	FS68586337	186824	1385	Thermoactinomycetaceae	family	1	3	0
2fa48f2fde234255	FS68586337	186826	91061	Lactobacillales	order	237	69253	0
2fa48f2fde234255	FS68586337	186827	186826	Aerococcaceae	family	0	3	0
2fa48f2fde234255	FS68586337	186828	186826	Carnobacteriaceae	family	7	10	0
2fa48f2fde234255	FS68586337	186928	186803	unclassified Lachnospiraceae	no rank	3946	8475	0
2fa48f2fde234255	FS68586337	188143	641	Enterovibrio	genus	2	2	0
2fa48f2fde234255	FS68586337	188708	200918	Thermotogae	class	2	14	0
2fa48f2fde234255	FS68586337	188786	68933	Thermaceae	family	2	5	0
2fa48f2fde234255	FS68586337	188787	1297	Deinococci	class	0	12	0
2fa48f2fde234255	FS68586337	189330	186803	Dorea	genus	28471	94142	0
2fa48f2fde234255	FS68586337	189703	186803	environmental samples	no rank	0	18	0
2fa48f2fde234255	FS68586337	189774	200795	unclassified Chloroflexi	no rank	5	5	0
2fa48f2fde234255	FS68586337	189971	31979	unclassified Clostridiaceae	no rank	187	187	0
2fa48f2fde234255	FS68586337	191303	2810281	Turicibacter	genus	7	7	0
2fa48f2fde234255	FS68586337	191373	2937910	Pelotomaculum	genus	0	1	0
2fa48f2fde234255	FS68586337	191393	68337	Deferribacterales	order	0	14418	0
2fa48f2fde234255	FS68586337	191410	1090	Chlorobia	class	0	7	0
2fa48f2fde234255	FS68586337	191411	191410	Chlorobiales	order	2	7	0
2fa48f2fde234255	FS68586337	191412	191411	Chlorobiaceae	family	0	5	0
2fa48f2fde234255	FS68586337	192944	1827	unclassified Rhodococcus	no rank	1	1	0
2fa48f2fde234255	FS68586337	194924	213115	Desulfovibrionaceae	family	197	20510	0
2fa48f2fde234255	FS68586337	195950	2005525	Tannerella	genus	7	8	0
2fa48f2fde234255	FS68586337	196773	46913	unclassified Devosia	no rank	4	4	0
2fa48f2fde234255	FS68586337	196806	497	unclassified Psychrobacter	no rank	4	4	0
2fa48f2fde234255	FS68586337	196814	28253	unclassified Marinomonas	no rank	2	2	0
2fa48f2fde234255	FS68586337	196818	22	unclassified Shewanella	no rank	2	2	0
2fa48f2fde234255	FS68586337	196821	286	unclassified Pseudomonas	no rank	32	32	0
2fa48f2fde234255	FS68586337	196869	237	unclassified Flavobacterium	no rank	6	6	0
2fa48f2fde234255	FS68586337	200630	186804	Peptostreptococcaceae incertae sedis	no rank	2	2	0
2fa48f2fde234255	FS68586337	200643	976	Bacteroidia	class	2511	6235040	0
2fa48f2fde234255	FS68586337	200644	117743	Flavobacteriales	order	98	382	0
2fa48f2fde234255	FS68586337	200666	117747	Sphingobacteriales	order	0	21	0
2fa48f2fde234255	FS68586337	200667	768507	Flammeovirgaceae	family	0	11	0
2fa48f2fde234255	FS68586337	200795	1783272	Chloroflexi	phylum	9	26	0
2fa48f2fde234255	FS68586337	200903	186817	Paraliobacillus	genus	1	1	0
2fa48f2fde234255	FS68586337	200918	2	Thermotogae	phylum	0	14	0
2fa48f2fde234255	FS68586337	200930	2	Deferribacteres	phylum	0	14418	0
2fa48f2fde234255	FS68586337	201174	1783272	Actinobacteria	phylum	139	16661	0
2fa48f2fde234255	FS68586337	203473	200666	unclassified Sphingobacteriales	no rank	6	6	0
2fa48f2fde234255	FS68586337	203490	32066	Fusobacteriia	class	0	83	0
2fa48f2fde234255	FS68586337	203491	203490	Fusobacteriales	order	0	83	0
2fa48f2fde234255	FS68586337	203492	203491	Fusobacteriaceae	family	0	76	0
2fa48f2fde234255	FS68586337	203494	74201	Verrucomicrobiae	class	0	5437	0
2fa48f2fde234255	FS68586337	203682	1783257	Planctomycetes	phylum	0	7	0
2fa48f2fde234255	FS68586337	203683	203682	Planctomycetia	class	0	6	0
2fa48f2fde234255	FS68586337	203691	2	Spirochaetes	phylum	7	218	0
2fa48f2fde234255	FS68586337	203692	203691	Spirochaetia	class	0	211	0
2fa48f2fde234255	FS68586337	204037	1903410	Dickeya	genus	4	4	0
2fa48f2fde234255	FS68586337	204428	1783257	Chlamydiae	phylum	0	4485	0
2fa48f2fde234255	FS68586337	204429	204428	Chlamydiia	class	0	4485	0
2fa48f2fde234255	FS68586337	204430	65842	Fibrobacteria	class	6	31	0
2fa48f2fde234255	FS68586337	204431	218872	Fibrobacteraceae	family	0	25	0
2fa48f2fde234255	FS68586337	204432	57723	Acidobacteriia	class	0	1	0
2fa48f2fde234255	FS68586337	204433	204432	Acidobacteriales	order	1	1	0
2fa48f2fde234255	FS68586337	204441	28211	Rhodospirillales	order	29	178	0
2fa48f2fde234255	FS68586337	204455	28211	Rhodobacterales	order	33	53	0
2fa48f2fde234255	FS68586337	204457	28211	Sphingomonadales	order	3	39	0
2fa48f2fde234255	FS68586337	204458	28211	Caulobacterales	order	0	5	0
2fa48f2fde234255	FS68586337	204475	538999	Gemmiger	genus	0	26	0
2fa48f2fde234255	FS68586337	206351	28216	Neisseriales	order	0	20	0
2fa48f2fde234255	FS68586337	206389	28216	Rhodocyclales	order	0	2	0
2fa48f2fde234255	FS68586337	207244	186803	Anaerostipes	genus	7	81	0
2fa48f2fde234255	FS68586337	207769	186806	unclassified Eubacteriaceae	no rank	4	16	0
2fa48f2fde234255	FS68586337	208050	186807	unclassified Peptococcaceae	no rank	20	58	0
2fa48f2fde234255	FS68586337	212791	119042	Enhydrobacter	genus	0	2	0
2fa48f2fde234255	FS68586337	213115	28221	Desulfovibrionales	order	0	20511	0
2fa48f2fde234255	FS68586337	213117	213115	Desulfohalobiaceae	family	0	1	0
2fa48f2fde234255	FS68586337	213118	28221	Desulfobacterales	order	0	29	0
2fa48f2fde234255	FS68586337	213119	213118	Desulfobacteraceae	family	0	17	0
2fa48f2fde234255	FS68586337	213121	213118	Desulfobulbaceae	family	0	6	0
2fa48f2fde234255	FS68586337	213468	2914038	Syntrophaceae	family	0	8	0
2fa48f2fde234255	FS68586337	213481	1553900	Bdellovibrionales	order	0	6	0
2fa48f2fde234255	FS68586337	213483	213481	Bdellovibrionaceae	family	0	2	0
2fa48f2fde234255	FS68586337	213849	29547	Campylobacterales	order	5	107516	0
2fa48f2fde234255	FS68586337	214851	292632	Subdoligranulum variabile	species	0	11	0
2fa48f2fde234255	FS68586337	214856	239759	Alistipes finegoldii	species	426	426	0
2fa48f2fde234255	FS68586337	216572	186802	Oscillospiraceae	family	2416	67411	0
2fa48f2fde234255	FS68586337	216851	216572	Faecalibacterium	genus	55	96	0
2fa48f2fde234255	FS68586337	218207	213119	Desulfatibacillum	genus	1	1	0
2fa48f2fde234255	FS68586337	218872	204430	Fibrobacterales	order	0	25	0
2fa48f2fde234255	FS68586337	221953	132529	uncultured Brachyspira sp.	species	44	44	0
2fa48f2fde234255	FS68586337	222543	147550	Hypocreomycetidae	subclass	9	305	0
2fa48f2fde234255	FS68586337	222544	147550	Sordariomycetidae	subclass	3	6	0
2fa48f2fde234255	FS68586337	224372	135619	Alcanivoracaceae	family	0	18	0
2fa48f2fde234255	FS68586337	224467	235899	Nautiliaceae	family	0	1	0
2fa48f2fde234255	FS68586337	224471	80840	Burkholderiales genera incertae sedis	no rank	0	1	0
2fa48f2fde234255	FS68586337	224756	2290931	Methanomicrobia	class	0	7	0
2fa48f2fde234255	FS68586337	224765	171552	unclassified Prevotellaceae	no rank	158	174	0
2fa48f2fde234255	FS68586337	225464	2192	unclassified Methanocorpusculum	no rank	1	1	0
2fa48f2fde234255	FS68586337	227290	82115	Rhizobium/Agrobacterium group	no rank	1	20	0
2fa48f2fde234255	FS68586337	227292	82115	Sinorhizobium/Ensifer group	no rank	1	6	0
2fa48f2fde234255	FS68586337	231454	1775411	Dyella	genus	0	4	0
2fa48f2fde234255	FS68586337	231684	213119	unclassified Desulfobacteraceae	no rank	14	14	0
2fa48f2fde234255	FS68586337	231685	194924	unclassified Desulfovibrionaceae	no rank	4	32	0
2fa48f2fde234255	FS68586337	231686	213121	unclassified Desulfobulbaceae	no rank	1	1	0
2fa48f2fde234255	FS68586337	232080	5506	Fusarium solani species complex	species group	1	1	0
2fa48f2fde234255	FS68586337	232244	563798	Belliella	genus	50	50	0
2fa48f2fde234255	FS68586337	233070	136	unclassified Spirochaetales	no rank	5	5	0
2fa48f2fde234255	FS68586337	234665	142182	unclassified Gemmatimonadetes	no rank	2	2	0
2fa48f2fde234255	FS68586337	234684	89374	unclassified Saprospiraceae	no rank	8	8	0
2fa48f2fde234255	FS68586337	235627	1663	unclassified Arthrobacter	no rank	10	10	0
2fa48f2fde234255	FS68586337	235899	29547	Nautiliales	order	0	1	0
2fa48f2fde234255	FS68586337	239759	171550	Alistipes	genus	10826	59757	0
2fa48f2fde234255	FS68586337	239934	1647988	Akkermansia	genus	13	5437	0
2fa48f2fde234255	FS68586337	239935	239934	Akkermansia muciniphila	species	5410	5410	5.81E-05
2fa48f2fde234255	FS68586337	244127	216572	Anaerotruncus	genus	2200	4566	0
2fa48f2fde234255	FS68586337	244698	49546	Gillisia	genus	0	3	0
2fa48f2fde234255	FS68586337	246874	200644	Cryomorphaceae	family	0	3	0
2fa48f2fde234255	FS68586337	246875	563798	Algoriphagus	genus	1	1	0
2fa48f2fde234255	FS68586337	248038	2945020	Mucispirillum	genus	193	14416	0
2fa48f2fde234255	FS68586337	248039	248038	Mucispirillum schaedleri	species	14221	14223	0.002291264
2fa48f2fde234255	FS68586337	253244	246874	unclassified Cryomorphaceae	no rank	3	3	0
2fa48f2fde234255	FS68586337	255526	135613	Halothiobacillaceae	family	0	2	0
2fa48f2fde234255	FS68586337	256845	1783257	Lentisphaerae	phylum	1	3	0
2fa48f2fde234255	FS68586337	257314	33959	Lactobacillus johnsonii NCC 533	strain	64	64	0
2fa48f2fde234255	FS68586337	257487	2747	unclassified Carnobacterium	no rank	1	1	0
2fa48f2fde234255	FS68586337	257496	2034	unclassified Curtobacterium	no rank	5	5	0
2fa48f2fde234255	FS68586337	258255	2821832	Pseudovibrio	genus	4	4	0
2fa48f2fde234255	FS68586337	259063	1843210	Anaerocolumna jejuensis	species	0	37	0
2fa48f2fde234255	FS68586337	261933	2843308	Pleomorphomonas	genus	8	8	0
2fa48f2fde234255	FS68586337	261963	1920240	Kangiella	genus	1	1	0
2fa48f2fde234255	FS68586337	265317	1783234	Candidatus Poribacteria	phylum	0	2	0
2fa48f2fde234255	FS68586337	265488	2691357	Rhodopirellula	genus	2	2	0
2fa48f2fde234255	FS68586337	265570	2771472	Sulfurovum	genus	0	2	0
2fa48f2fde234255	FS68586337	265975	186803	Oribacterium	genus	21	55	0
2fa48f2fde234255	FS68586337	267888	135622	Pseudoalteromonadaceae	family	0	1	0
2fa48f2fde234255	FS68586337	267890	135622	Shewanellaceae	family	0	8	0
2fa48f2fde234255	FS68586337	267989	224467	Lebetimonas	genus	0	1	0
2fa48f2fde234255	FS68586337	273135	1501348	Candidatus Cardinium	genus	2	2	0
2fa48f2fde234255	FS68586337	278955	134623	unclassified Opitutaceae	no rank	7	7	0
2fa48f2fde234255	FS68586337	278993	2937911	Thermincola	genus	3	3	0
2fa48f2fde234255	FS68586337	281472	1217100	Jiangella	genus	1	1	0
2fa48f2fde234255	FS68586337	283168	1853231	Odoribacter	genus	27	35	0
2fa48f2fde234255	FS68586337	283735	49546	Leeuwenhoekiella	genus	0	2	0
2fa48f2fde234255	FS68586337	290174	49546	Aquimarina	genus	49	49	0
2fa48f2fde234255	FS68586337	290180	2762306	Roseivirga	genus	2	2	0
2fa48f2fde234255	FS68586337	292625	200795	Anaerolineae	class	0	8	0
2fa48f2fde234255	FS68586337	292628	292629	Anaerolineaceae	family	1	1	0
2fa48f2fde234255	FS68586337	292629	292625	Anaerolineales	order	0	8	0
2fa48f2fde234255	FS68586337	292632	216572	Subdoligranulum	genus	12	23	0
2fa48f2fde234255	FS68586337	292635	186824	Laceyella	genus	1	1	0
2fa48f2fde234255	FS68586337	292691	49546	Gramella	genus	5	5	0
2fa48f2fde234255	FS68586337	292800	946234	Flavonifractor plautii	species	18	18	0
2fa48f2fde234255	FS68586337	293421	84111	environmental samples	no rank	2	20	0
2fa48f2fde234255	FS68586337	294702	2005520	Proteiniphilum	genus	3	25	0
2fa48f2fde234255	FS68586337	297314	189703	uncultured Lachnospiraceae bacterium	species	18	18	0
2fa48f2fde234255	FS68586337	301297	200795	Dehalococcoidia	class	0	3	0
2fa48f2fde234255	FS68586337	301301	841	Roseburia hominis	species	110	110	0
2fa48f2fde234255	FS68586337	304207	2767891	Schleiferilactobacillus harbinensis	species	12	12	0
2fa48f2fde234255	FS68586337	305072	57723	unclassified Acidobacteria	no rank	12	12	0
2fa48f2fde234255	FS68586337	306539	186817	Halolactibacillus	genus	7	7	0
2fa48f2fde234255	FS68586337	308865	2762318	Elizabethkingia	genus	1	1	0
2fa48f2fde234255	FS68586337	314318	1471398	Prolixibacter	genus	1	1	0
2fa48f2fde234255	FS68586337	323449	1853232	Pontibacter	genus	4	4	0
2fa48f2fde234255	FS68586337	323620	82115	Shinella	genus	0	1	0
2fa48f2fde234255	FS68586337	325217	68287	unclassified Mesorhizobium	no rank	1	1	0
2fa48f2fde234255	FS68586337	328812	375288	Parabacteroides goldsteinii	species	3138	3485	0.00061966
2fa48f2fde234255	FS68586337	329854	816	Bacteroides intestinalis	species	0	15	0
2fa48f2fde234255	FS68586337	329857	186822	Cohnella	genus	3	5	0
2fa48f2fde234255	FS68586337	332102	1853230	Fluviicola	genus	2	2	0
2fa48f2fde234255	FS68586337	335058	80864	Pelomonas	genus	0	3	0
2fa48f2fde234255	FS68586337	338188	816	Bacteroides finegoldii	species	0	28	0
2fa48f2fde234255	FS68586337	340671	200667	unclassified Flammeovirgaceae	no rank	11	11	0
2fa48f2fde234255	FS68586337	341220	420345	Lactonifactor longoviformis	species	0	83	0
2fa48f2fde234255	FS68586337	341225	1505663	[Clostridium] saccharogumia	species	0	23	0
2fa48f2fde234255	FS68586337	342942	2316020	Mediterraneibacter glycyrrhizinilyticus	species	0	11	0
2fa48f2fde234255	FS68586337	346096	2005523	Paludibacter	genus	0	6	0
2fa48f2fde234255	FS68586337	347533	84642	Zobellella	genus	1	1	0
2fa48f2fde234255	FS68586337	348841	186801	unclassified Clostridia	no rank	13	177	0
2fa48f2fde234255	FS68586337	349123	1598	Limosilactobacillus reuteri subsp. rodentium	subspecies	40	40	0
2fa48f2fde234255	FS68586337	351091	459786	Oscillibacter valericigenes	species	0	16	0
2fa48f2fde234255	FS68586337	351195	186817	Salimicrobium	genus	7	7	0
2fa48f2fde234255	FS68586337	352351	65115	uncultured Rhodospirillaceae bacterium	species	16	16	0
2fa48f2fde234255	FS68586337	352450	80864	Simplicispira	genus	0	1	0
2fa48f2fde234255	FS68586337	354276	547	Enterobacter cloacae complex	species group	1	1	0
2fa48f2fde234255	FS68586337	354354	563835	Niastella	genus	1	1	0
2fa48f2fde234255	FS68586337	355688	155619	Agaricomycetes incertae sedis	no rank	0	2	0
2fa48f2fde234255	FS68586337	357276	909656	Phocaeicola dorei	species	386	400	0
2fa48f2fde234255	FS68586337	358742	2719313	Enterocloster aldenensis	species	111	111	0
2fa48f2fde234255	FS68586337	361210	171551	unclassified Porphyromonadaceae	no rank	1940037	2127973	0
2fa48f2fde234255	FS68586337	362534	28211	Kordiimonadales	order	0	1	0
2fa48f2fde234255	FS68586337	363408	49546	Nonlabens	genus	4	4	0
2fa48f2fde234255	FS68586337	363464	1783273	Candidatus Gracilibacteria	phylum	0	3	0
2fa48f2fde234255	FS68586337	367298	85021	Phycicoccus	genus	0	6	0
2fa48f2fde234255	FS68586337	371601	816	Bacteroides xylanisolvens	species	599	690	0
2fa48f2fde234255	FS68586337	375288	2005525	Parabacteroides	genus	9435	50907	0
2fa48f2fde234255	FS68586337	379899	563835	Niabella	genus	2	2	0
2fa48f2fde234255	FS68586337	387095	2854170	Maribius	genus	1	1	0
2fa48f2fde234255	FS68586337	387658	49546	Marixanthomonas	genus	1	1	0
2fa48f2fde234255	FS68586337	388435	1520881	Lecanoromycetidae	subclass	0	1	0
2fa48f2fde234255	FS68586337	388447	200795	Ktedonobacteria	class	0	1	0
2fa48f2fde234255	FS68586337	393005	49546	Tamlana	genus	1	1	0
2fa48f2fde234255	FS68586337	394340	446660	Adlercreutzia equolifaciens subsp. celatus	subspecies	61	61	0
2fa48f2fde234255	FS68586337	397864	2005519	Barnesiella	genus	8	121	0
2fa48f2fde234255	FS68586337	397865	397864	Barnesiella viscericola	species	0	32	0
2fa48f2fde234255	FS68586337	400634	186817	Lysinibacillus	genus	2	3	0
2fa48f2fde234255	FS68586337	403978	200644	unclassified Flavobacteriales	no rank	108	108	0
2fa48f2fde234255	FS68586337	404130	213481	unclassified Bdellovibrionales	no rank	4	4	0
2fa48f2fde234255	FS68586337	404432	28256	Salinicola	genus	1	1	0
2fa48f2fde234255	FS68586337	411467	106588	Pseudoflavonifractor capillosus ATCC 29799	strain	46	46	0
2fa48f2fde234255	FS68586337	411471	214851	Subdoligranulum variabile DSM 15176	strain	11	11	0
2fa48f2fde234255	FS68586337	411901	47678	Bacteroides caccae ATCC 43185	strain	32	32	0
2fa48f2fde234255	FS68586337	414999	74201	Opitutae	class	0	12	0
2fa48f2fde234255	FS68586337	415000	414999	Opitutales	order	0	7	0
2fa48f2fde234255	FS68586337	417295	74201	unclassified Verrucomicrobia	no rank	2	2	0
2fa48f2fde234255	FS68586337	418107	5820	Plasmodium (Laverania)	subgenus	1	1	0
2fa48f2fde234255	FS68586337	419014	31953	Alloscardovia	genus	1	1	0
2fa48f2fde234255	FS68586337	420345	31979	Lactonifactor	genus	0	83	0
2fa48f2fde234255	FS68586337	422676	5794	Aconoidasida	class	0	40	0
2fa48f2fde234255	FS68586337	423054	75739	Eimeriorina	suborder	0	1	0
2fa48f2fde234255	FS68586337	423349	84566	Mucilaginibacter	genus	2	2	0
2fa48f2fde234255	FS68586337	432330	186823	Tumebacillus	genus	1	1	0
2fa48f2fde234255	FS68586337	444051	49546	Mesoflavibacter	genus	0	1	0
2fa48f2fde234255	FS68586337	445970	28117	Alistipes putredinis DSM 17216	strain	9	9	0
2fa48f2fde234255	FS68586337	445975	147206	Collinsella stercoris DSM 13279	strain	29	29	0
2fa48f2fde234255	FS68586337	446660	447020	Adlercreutzia equolifaciens	species	34	95	0
2fa48f2fde234255	FS68586337	447020	1643826	Adlercreutzia	genus	1453	10098	0
2fa48f2fde234255	FS68586337	447830	74152	Endomicrobia	class	0	1	0
2fa48f2fde234255	FS68586337	449673	46506	Bacteroides stercoris ATCC 43183	strain	4	4	0
2fa48f2fde234255	FS68586337	451864	4751	Dikarya	subkingdom	48	1295	0
2fa48f2fde234255	FS68586337	451867	147541	Dothideomycetidae	subclass	0	1	0
2fa48f2fde234255	FS68586337	451868	147541	Pleosporomycetidae	subclass	1	1	0
2fa48f2fde234255	FS68586337	451870	147545	Chaetothyriomycetidae	subclass	0	2	0
2fa48f2fde234255	FS68586337	451871	147545	Eurotiomycetidae	subclass	0	14	0
2fa48f2fde234255	FS68586337	452283	452284	Exobasidiomycetes	class	0	1	0
2fa48f2fde234255	FS68586337	452284	5204	Ustilaginomycotina	subphylum	0	1	0
2fa48f2fde234255	FS68586337	452343	355688	Trechisporales	order	0	2	0
2fa48f2fde234255	FS68586337	456828	1783270	Candidatus Cloacimonetes	phylum	0	13	0
2fa48f2fde234255	FS68586337	457387	2646097	Bacteroides sp. 1_1_30	species	49	49	0
2fa48f2fde234255	FS68586337	457390	2646097	Bacteroides sp. 3_1_23	species	18	18	0
2fa48f2fde234255	FS68586337	457424	817	Bacteroides fragilis 3_1_12	strain	8	8	0
2fa48f2fde234255	FS68586337	459532	186817	Terribacillus	genus	1	1	0
2fa48f2fde234255	FS68586337	459786	216572	Oscillibacter	genus	4521	42265	0
2fa48f2fde234255	FS68586337	460384	2719313	Enterocloster lavalensis	species	54	54	0
2fa48f2fde234255	FS68586337	469590	2646097	Bacteroides sp. 2_2_4	species	28	28	0
2fa48f2fde234255	FS68586337	469610	80841	Burkholderiales bacterium 1_1_47	species	158	158	0.000228195
2fa48f2fde234255	FS68586337	469614	544447	Erysipelotrichaceae bacterium 6_1_45	species	26	26	0
2fa48f2fde234255	FS68586337	471870	329854	Bacteroides intestinalis DSM 17393	strain	15	15	0
2fa48f2fde234255	FS68586337	473772	216572	unclassified Oscillospiraceae	no rank	222	454	0
2fa48f2fde234255	FS68586337	478070	2821832	Labrenzia	genus	0	1	0
2fa48f2fde234255	FS68586337	487175	577310	Parasutterella excrementihominis	species	859	914	0.000407053
2fa48f2fde234255	FS68586337	489909	90964	Nosocomiicoccus	genus	1	1	0
2fa48f2fde234255	FS68586337	503183	414999	unclassified Opitutae	no rank	5	5	0
2fa48f2fde234255	FS68586337	508458	2	Synergistetes	phylum	0	17	0
2fa48f2fde234255	FS68586337	511678	641	Aliivibrio	genus	0	2	0
2fa48f2fde234255	FS68586337	512313	841	environmental samples	no rank	1	279	0
2fa48f2fde234255	FS68586337	519427	2810280	Sharpea	genus	2	5	0
2fa48f2fde234255	FS68586337	525330	33959	Lactobacillus johnsonii ATCC 33200	strain	77	77	0
2fa48f2fde234255	FS68586337	526524	1239	Erysipelotrichia	class	0	174249	0
2fa48f2fde234255	FS68586337	526525	526524	Erysipelotrichales	order	13	174249	0
2fa48f2fde234255	FS68586337	533205	57723	Holophagae	class	0	2	0
2fa48f2fde234255	FS68586337	538948	239759	environmental samples	no rank	1	1	0
2fa48f2fde234255	FS68586337	538999	186802	Eubacteriales incertae sedis	no rank	88	36156	0
2fa48f2fde234255	FS68586337	539002	1385	Bacillales incertae sedis	no rank	0	12	0
2fa48f2fde234255	FS68586337	539738	539002	Bacillales Family XI. Incertae Sedis	no rank	0	1	0
2fa48f2fde234255	FS68586337	539742	539002	Bacillales Family XII. Incertae Sedis	no rank	0	11	0
2fa48f2fde234255	FS68586337	543311	1570339	Parvimonas	genus	1	1	0
2fa48f2fde234255	FS68586337	543314	538999	Eubacteriales Family XIII. Incertae Sedis	family	4	8	0
2fa48f2fde234255	FS68586337	543347	538999	Clostridiales Family XVI. Incertae Sedis	family	0	2	0
2fa48f2fde234255	FS68586337	543371	68295	Thermoanaerobacterales Family III. Incertae Sedis	family	0	15	0
2fa48f2fde234255	FS68586337	544447	128827	unclassified Erysipelotrichaceae	no rank	22	48	0
2fa48f2fde234255	FS68586337	544448	1783272	Tenericutes	phylum	1	110	0
2fa48f2fde234255	FS68586337	552398	473772	Ruminococcaceae bacterium D16	species	28	28	0
2fa48f2fde234255	FS68586337	556259	2646097	Bacteroides sp. D2	species	47	47	0
2fa48f2fde234255	FS68586337	556260	357276	Phocaeicola dorei 5_1_36/D4	strain	14	14	0
2fa48f2fde234255	FS68586337	556261	2614128	Clostridium sp. D5	species	31	31	0
2fa48f2fde234255	FS68586337	558415	1970189	Marinilabiliaceae	family	0	10	0
2fa48f2fde234255	FS68586337	563193	2649774	Parabacteroides sp. D13	species	49	49	0
2fa48f2fde234255	FS68586337	563798	768507	Cyclobacteriaceae	family	0	51	0
2fa48f2fde234255	FS68586337	563835	1853229	Chitinophagaceae	family	4	10	0
2fa48f2fde234255	FS68586337	568394	1499392	Pseudogulbenkiania	genus	3	3	0
2fa48f2fde234255	FS68586337	569836	563835	unclassified Chitinophagaceae	no rank	2	2	0
2fa48f2fde234255	FS68586337	572511	186803	Blautia	genus	281	700	0
2fa48f2fde234255	FS68586337	574697	1853231	Butyricimonas	genus	3	49	0
2fa48f2fde234255	FS68586337	574930	375288	Parabacteroides gordonii	species	0	2012	0.000119938
2fa48f2fde234255	FS68586337	574975	533205	Holophagales	order	0	2	0
2fa48f2fde234255	FS68586337	574976	574975	Holophagaceae	family	0	1	0
2fa48f2fde234255	FS68586337	577309	171552	Paraprevotella	genus	14	51798	0
2fa48f2fde234255	FS68586337	577310	995019	Parasutterella	genus	256	35467	0
2fa48f2fde234255	FS68586337	577469	1042322	Demequina	genus	1	1	0
2fa48f2fde234255	FS68586337	580026	447020	Adlercreutzia mucosicola	species	892	1476	0.000131375
2fa48f2fde234255	FS68586337	580370	1224	Zetaproteobacteria	class	2	2	0
2fa48f2fde234255	FS68586337	580596	31979	Butyricicoccus	genus	0	44	0
2fa48f2fde234255	FS68586337	585544	2646097	Bacteroides sp. D22	species	65	65	0
2fa48f2fde234255	FS68586337	588605	186803	Robinsoniella	genus	68	70	0
2fa48f2fde234255	FS68586337	626522	76122	Alloprevotella tannerae ATCC 51259	strain	12	12	0
2fa48f2fde234255	FS68586337	630749	1706375	Spongiibacter	genus	5	5	0
2fa48f2fde234255	FS68586337	633699	33959	Lactobacillus johnsonii FI9785	strain	72	72	0
2fa48f2fde234255	FS68586337	641407	256845	unclassified Lentisphaerae	no rank	1	1	0
2fa48f2fde234255	FS68586337	642248	39724	unclassified Circoviridae	no rank	0	2276	0
2fa48f2fde234255	FS68586337	644652	1643826	Gordonibacter	genus	15	15	0
2fa48f2fde234255	FS68586337	649775	508458	Synergistia	class	0	17	0
2fa48f2fde234255	FS68586337	649776	649775	Synergistales	order	2	17	0
2fa48f2fde234255	FS68586337	649777	649776	Synergistaceae	family	5	15	0
2fa48f2fde234255	FS68586337	651137	1783275	Thaumarchaeota	phylum	5	5	0
2fa48f2fde234255	FS68586337	657309	371601	Bacteroides xylanisolvens XB1A	strain	34	34	0
2fa48f2fde234255	FS68586337	658663	2645799	Porphyromonas sp. 31_2	species	31	31	0
2fa48f2fde234255	FS68586337	658665	2627917	Dorea sp. D27	species	32	32	0
2fa48f2fde234255	FS68586337	665874	80864	Limnohabitans	genus	1	1	0
2fa48f2fde234255	FS68586337	665954	28116	Bacteroides ovatus 3_8_47FAA	strain	29	29	0
2fa48f2fde234255	FS68586337	666505	203682	Phycisphaerae	class	1	1	0
2fa48f2fde234255	FS68586337	671266	447020	Adlercreutzia caecimuris	species	4087	4087	0.000602915
2fa48f2fde234255	FS68586337	671267	909656	Phocaeicola sartorii	species	79793	79793	0.016781242
2fa48f2fde234255	FS68586337	674963	83763	Succinatimonas	genus	1	7	0
2fa48f2fde234255	FS68586337	681950	1028384	Glomerellaceae	family	0	187	0
2fa48f2fde234255	FS68586337	682525	558415	unclassified Marinilabiliaceae	no rank	9	9	0
2fa48f2fde234255	FS68586337	691816	816	Bacteroides rodentium	species	0	20	0
2fa48f2fde234255	FS68586337	693746	351091	Oscillibacter valericigenes Sjm18-20	strain	16	16	0
2fa48f2fde234255	FS68586337	700450	89373	Siphonobacter	genus	1	1	0
2fa48f2fde234255	FS68586337	704093	186817	Anaerobacillus	genus	3	3	0
2fa48f2fde234255	FS68586337	708197	2707349	Colletotrichum tofieldiae	species	187	187	0
2fa48f2fde234255	FS68586337	713063	544448	unclassified Tenericutes	no rank	2	2	0
2fa48f2fde234255	FS68586337	715221	186802	Caldicoprobacteraceae	family	0	2	0
2fa48f2fde234255	FS68586337	715222	715221	Caldicoprobacter	genus	2	2	0
2fa48f2fde234255	FS68586337	715962	716546	dothideomyceta	clade	0	2	0
2fa48f2fde234255	FS68586337	715989	716546	sordariomyceta	clade	11	1118	0
2fa48f2fde234255	FS68586337	716545	4890	saccharomyceta	clade	23	1237	0
2fa48f2fde234255	FS68586337	716546	147538	leotiomyceta	clade	31	1169	0
2fa48f2fde234255	FS68586337	742737	154046	Hungatella hathewayi WAL-18680	strain	110	110	0
2fa48f2fde234255	FS68586337	747645	1427376	Parvibacter caecicola	species	1529	1529	0.000205428
2fa48f2fde234255	FS68586337	759821	1485	Clostridium indicum	species	47	47	0
2fa48f2fde234255	FS68586337	762966	487175	Parasutterella excrementihominis YIT 11859	strain	55	55	0
2fa48f2fde234255	FS68586337	766764	2916678	Debaryomycetaceae	family	0	3	0
2fa48f2fde234255	FS68586337	768503	976	Cytophagia	class	0	115	0
2fa48f2fde234255	FS68586337	768507	768503	Cytophagales	order	12	115	0
2fa48f2fde234255	FS68586337	768667	388447	Thermogemmatisporales	order	0	1	0
2fa48f2fde234255	FS68586337	768668	768667	Thermogemmatisporaceae	family	0	1	0
2fa48f2fde234255	FS68586337	768669	768668	Thermogemmatispora	genus	1	1	0
2fa48f2fde234255	FS68586337	795747	1134404	Ignavibacteria	class	1	6	0
2fa48f2fde234255	FS68586337	863369	1598	Limosilactobacillus reuteri mlc3	strain	33	33	0
2fa48f2fde234255	FS68586337	866673	1573805	Marinifilum	genus	1	1	0
2fa48f2fde234255	FS68586337	871324	816	Bacteroides stercorirosoris	species	28	28	0
2fa48f2fde234255	FS68586337	871325	816	Bacteroides faecichinchillae	species	26	26	0
2fa48f2fde234255	FS68586337	876090	459786	environmental samples	no rank	0	51	0
2fa48f2fde234255	FS68586337	877414	39779	Clostridiales bacterium NK3B98	species	23	23	0
2fa48f2fde234255	FS68586337	880074	397865	Barnesiella viscericola DSM 18177	strain	32	32	0
2fa48f2fde234255	FS68586337	908620	201174	Nitriliruptoria	class	4	5	0
2fa48f2fde234255	FS68586337	908621	908620	Euzebyales	order	0	1	0
2fa48f2fde234255	FS68586337	908622	908621	Euzebyaceae	family	0	1	0
2fa48f2fde234255	FS68586337	908623	908622	Euzebya	genus	1	1	0
2fa48f2fde234255	FS68586337	909656	815	Phocaeicola	genus	7005	103447	0
2fa48f2fde234255	FS68586337	909929	909932	Selenomonadales	order	0	48	0
2fa48f2fde234255	FS68586337	909930	1843488	Acidaminococcaceae	family	0	29	0
2fa48f2fde234255	FS68586337	909932	1239	Negativicutes	class	5	109	0
2fa48f2fde234255	FS68586337	909954	33959	Lactobacillus johnsonii DPC 6026	strain	131	131	0
2fa48f2fde234255	FS68586337	927665	328812	Parabacteroides goldsteinii DSM 19448 = WAL 12034	strain	121	121	0
2fa48f2fde234255	FS68586337	930942	1605	Ligilactobacillus animalis KCTC 3501 = DSM 20602	strain	5	5	0
2fa48f2fde234255	FS68586337	941338	186818	Bhargavaea	genus	1	1	0
2fa48f2fde234255	FS68586337	946234	216572	Flavonifractor	genus	36	4140	0
2fa48f2fde234255	FS68586337	990719	186802	Christensenellaceae	family	0	229	0
2fa48f2fde234255	FS68586337	990721	990719	Christensenella	genus	6	229	0
2fa48f2fde234255	FS68586337	995019	80840	Sutterellaceae	family	468	38740	0
2fa48f2fde234255	FS68586337	997885	28116	Bacteroides ovatus CL02T12C04	strain	24	24	0
2fa48f2fde234255	FS68586337	997886	28116	Bacteroides ovatus CL03T12C18	strain	23	23	0
2fa48f2fde234255	FS68586337	997888	338188	Bacteroides finegoldii CL09T03C10	strain	28	28	0
2fa48f2fde234255	FS68586337	997892	371601	Bacteroides xylanisolvens CL03T12C04	strain	57	57	0
2fa48f2fde234255	FS68586337	999418	328812	Parabacteroides goldsteinii CL02T12C30	strain	226	226	0
2fa48f2fde234255	FS68586337	999420	46503	Parabacteroides merdae CL03T12C32	strain	25	25	0
2fa48f2fde234255	FS68586337	1005739	649777	unclassified Synergistaceae	no rank	5	5	0
2fa48f2fde234255	FS68586337	1007096	1263547	Oscillibacter ruminantium GH1	strain	34	34	0
2fa48f2fde234255	FS68586337	1017280	216572	Pseudoflavonifractor	genus	0	513	0
2fa48f2fde234255	FS68586337	1028384	222543	Glomerellales	order	0	187	0
2fa48f2fde234255	FS68586337	1028423	5592	Ceratocystidaceae	family	1	1	0
2fa48f2fde234255	FS68586337	1029718	49118	Candidatus Arthromitus sp. SFB-mouse-Japan	isolate	3	3	0
2fa48f2fde234255	FS68586337	1033731	1465754	Alistipes timonensis JC136	strain	53	53	0
2fa48f2fde234255	FS68586337	1033732	1288121	Alistipes senegalensis JC50	strain	45	45	0
2fa48f2fde234255	FS68586337	1037411	33959	Lactobacillus johnsonii pf01	strain	114	114	0
2fa48f2fde234255	FS68586337	1037529	34397	Periglandula	genus	0	4	0
2fa48f2fde234255	FS68586337	1037530	1037529	Periglandula ipomoeae	species	0	4	0
2fa48f2fde234255	FS68586337	1037531	1037530	Periglandula ipomoeae IasaF13	strain	4	4	0
2fa48f2fde234255	FS68586337	1042322	85006	Demequinaceae	family	0	1	0
2fa48f2fde234255	FS68586337	1046947	363464	unclassified Candidatus Gracilibacteria	no rank	3	3	0
2fa48f2fde234255	FS68586337	1046990	67810	unclassified Candidatus Bipolaricaulota	no rank	2	2	0
2fa48f2fde234255	FS68586337	1047005	67812	unclassified Candidatus Omnitrophica	no rank	8	8	0
2fa48f2fde234255	FS68586337	1047049	67818	unclassified Atribacterota	no rank	1	1	0
2fa48f2fde234255	FS68586337	1047068	456828	unclassified Candidatus Cloacimonetes	no rank	13	13	0
2fa48f2fde234255	FS68586337	1069494	2049	Trueperella	genus	2	2	0
2fa48f2fde234255	FS68586337	1073351	46506	Bacteroides stercoris CC31F	strain	82	82	0
2fa48f2fde234255	FS68586337	1073386	817	Bacteroides fragilis HMW 610	strain	2	2	0
2fa48f2fde234255	FS68586337	1078087	2649774	Parabacteroides sp. HGS0025	species	1874	1874	0
2fa48f2fde234255	FS68586337	1096246	1649459	Hungatella effluvii	species	34	34	0
2fa48f2fde234255	FS68586337	1112737	519427	environmental samples	no rank	0	3	0
2fa48f2fde234255	FS68586337	1112738	1112737	uncultured Sharpea sp.	species	3	3	0
2fa48f2fde234255	FS68586337	1113537	809	Chlamydia/Chlamydophila group	no rank	0	4485	0
2fa48f2fde234255	FS68586337	1115758	1501226	Romboutsia ilealis	species	72	72	0
2fa48f2fde234255	FS68586337	1121114	33035	Blautia producta ATCC 27340 = DSM 2950	strain	91	91	0
2fa48f2fde234255	FS68586337	1121322	259063	Anaerocolumna jejuensis DSM 15929	strain	37	37	0
2fa48f2fde234255	FS68586337	1121323	160404	Anaerotignum lactatifermentans DSM 14214	strain	13	13	0
2fa48f2fde234255	FS68586337	1121333	341225	[Clostridium] saccharogumia DSM 17460	strain	23	23	0
2fa48f2fde234255	FS68586337	1121345	100134	Anaerocolumna xylanovorans DSM 12503	strain	29	29	0
2fa48f2fde234255	FS68586337	1121866	580026	Adlercreutzia mucosicola DSM 19490	strain	584	584	0
2fa48f2fde234255	FS68586337	1122155	341220	Lactonifactor longoviformis DSM 17459	strain	83	83	0
2fa48f2fde234255	FS68586337	1123318	55085	Streptococcus thoraltensis DSM 12221	strain	10	10	0
2fa48f2fde234255	FS68586337	1129771	203491	Leptotrichiaceae	family	0	7	0
2fa48f2fde234255	FS68586337	1131492	5042	Aspergillaceae	family	6	12	0
2fa48f2fde234255	FS68586337	1134404	68336	Ignavibacteriae	phylum	0	6	0
2fa48f2fde234255	FS68586337	1151405	1496	Clostridioides difficile P20	strain	10	10	0
2fa48f2fde234255	FS68586337	1155738	1892254	Moorena	genus	3	3	0
2fa48f2fde234255	FS68586337	1164882	186803	Lachnoanaerobaculum	genus	2	7	0
2fa48f2fde234255	FS68586337	1184396	1643948	Mesotoga	genus	0	10	0
2fa48f2fde234255	FS68586337	1184398	1184396	unclassified Mesotoga	no rank	10	10	0
2fa48f2fde234255	FS68586337	1193503	1240483	Gilliamella	genus	0	1	0
2fa48f2fde234255	FS68586337	1193533	946234	environmental samples	no rank	0	119	0
2fa48f2fde234255	FS68586337	1193534	1193533	uncultured Flavonifractor sp.	species	119	119	0
2fa48f2fde234255	FS68586337	1202464	1202465	Dehalococcoidaceae	family	0	1	0
2fa48f2fde234255	FS68586337	1202465	301297	Dehalococcoidales	order	0	1	0
2fa48f2fde234255	FS68586337	1203033	1578	Lactobacillus hominis	species	0	11	0
2fa48f2fde234255	FS68586337	1203610	574930	Parabacteroides gordonii MS-1 = DSM 23371	strain	2012	2012	0
2fa48f2fde234255	FS68586337	1211813	1470347	Alistipes ihumii AP11	strain	20	20	0
2fa48f2fde234255	FS68586337	1217098	1760	Jiangellales	order	0	1	0
2fa48f2fde234255	FS68586337	1217100	1217098	Jiangellaceae	family	0	1	0
2fa48f2fde234255	FS68586337	1232426	1472762	[Collinsella] massiliensis	species	34	34	0
2fa48f2fde234255	FS68586337	1232442	39779	Clostridiales bacterium VE202-06	species	28	28	0
2fa48f2fde234255	FS68586337	1235790	2624479	Eubacterium sp. 14-2	species	188	188	0
2fa48f2fde234255	FS68586337	1235793	186928	Lachnospiraceae bacterium MD335	species	459	459	0
2fa48f2fde234255	FS68586337	1235800	186928	Lachnospiraceae bacterium 10-1	species	477	477	0
2fa48f2fde234255	FS68586337	1235850	183967	Methanomassiliicoccales	order	0	11	0
2fa48f2fde234255	FS68586337	1236512	691816	Bacteroides rodentium JCM 16496	strain	20	20	0
2fa48f2fde234255	FS68586337	1236988	558415	Geofilum	genus	1	1	0
2fa48f2fde234255	FS68586337	1240482	1236	Orbales	order	0	1	0
2fa48f2fde234255	FS68586337	1240483	1240482	Orbaceae	family	0	1	0
2fa48f2fde234255	FS68586337	1254401	1471398	Sunxiuqinia	genus	0	6	0
2fa48f2fde234255	FS68586337	1261634	2637578	Roseburia sp. 499	species	32	32	0
2fa48f2fde234255	FS68586337	1261635	2637578	Roseburia sp. 831b	species	24	24	0
2fa48f2fde234255	FS68586337	1261636	2635253	Anaerostipes sp. 494a	species	37	37	0
2fa48f2fde234255	FS68586337	1262688	114562	Acidaminococcus sp. CAG:917	species	20	20	0
2fa48f2fde234255	FS68586337	1262705	114711	Azospirillum sp. CAG:239	species	51	51	0
2fa48f2fde234255	FS68586337	1262706	114711	Azospirillum sp. CAG:260	species	21	21	0
2fa48f2fde234255	FS68586337	1262734	139043	Bacteroides sp. CAG:1060	species	39	39	0
2fa48f2fde234255	FS68586337	1262750	139043	Bacteroides sp. CAG:754	species	35	35	0
2fa48f2fde234255	FS68586337	1262759	132529	Brachyspira sp. CAG:484	species	51	51	0
2fa48f2fde234255	FS68586337	1262788	59619	Clostridium sp. CAG:269	species	54	54	0
2fa48f2fde234255	FS68586337	1262789	59619	Clostridium sp. CAG:273	species	82	82	0
2fa48f2fde234255	FS68586337	1262792	59619	Clostridium sp. CAG:299	species	56	56	0
2fa48f2fde234255	FS68586337	1262796	59619	Clostridium sp. CAG:343	species	132	132	0
2fa48f2fde234255	FS68586337	1262799	59619	Clostridium sp. CAG:354	species	49	49	0
2fa48f2fde234255	FS68586337	1262801	59619	Clostridium sp. CAG:389	species	96	96	0
2fa48f2fde234255	FS68586337	1262807	59619	Clostridium sp. CAG:440	species	129	129	0
2fa48f2fde234255	FS68586337	1262813	59619	Clostridium sp. CAG:492	species	80	80	0
2fa48f2fde234255	FS68586337	1262815	59619	Clostridium sp. CAG:508	species	88	88	0
2fa48f2fde234255	FS68586337	1262816	59619	Clostridium sp. CAG:510	species	49	49	0
2fa48f2fde234255	FS68586337	1262820	59619	Clostridium sp. CAG:567	species	70	70	0
2fa48f2fde234255	FS68586337	1262822	59619	Clostridium sp. CAG:571	species	103	103	0
2fa48f2fde234255	FS68586337	1262823	59619	Clostridium sp. CAG:575	species	103	103	0
2fa48f2fde234255	FS68586337	1262837	59619	Clostridium sp. CAG:762	species	9	9	0
2fa48f2fde234255	FS68586337	1262838	59619	Clostridium sp. CAG:768	species	59	59	0
2fa48f2fde234255	FS68586337	1262840	59619	Clostridium sp. CAG:793	species	58	58	0
2fa48f2fde234255	FS68586337	1262841	59619	Clostridium sp. CAG:798	species	79	79	0
2fa48f2fde234255	FS68586337	1262849	59619	Clostridium sp. CAG:967	species	68	68	0
2fa48f2fde234255	FS68586337	1262876	293421	Eggerthella sp. CAG:298	species	18	18	0
2fa48f2fde234255	FS68586337	1262899	127783	Fusobacterium sp. CAG:439	species	73	73	0
2fa48f2fde234255	FS68586337	1262910	876090	Oscillibacter sp. CAG:155	species	51	51	0
2fa48f2fde234255	FS68586337	1262918	84374	Prevotella sp. CAG:1058	species	24	24	0
2fa48f2fde234255	FS68586337	1262924	84374	Prevotella sp. CAG:279	species	39	39	0
2fa48f2fde234255	FS68586337	1262936	84374	Prevotella sp. CAG:873	species	50	50	0
2fa48f2fde234255	FS68586337	1262944	512313	Roseburia sp. CAG:303	species	278	278	0
2fa48f2fde234255	FS68586337	1262987	47936	Proteobacteria bacterium CAG:495	species	28	28	0
2fa48f2fde234255	FS68586337	1262988	47928	Firmicutes bacterium CAG:95	species	90	90	0
2fa48f2fde234255	FS68586337	1262989	47928	Firmicutes bacterium CAG:94	species	11	11	0
2fa48f2fde234255	FS68586337	1262992	47928	Firmicutes bacterium CAG:83	species	17	17	0
2fa48f2fde234255	FS68586337	1263022	47928	Firmicutes bacterium CAG:424	species	65	65	0
2fa48f2fde234255	FS68586337	1263027	47928	Firmicutes bacterium CAG:534	species	223	223	0
2fa48f2fde234255	FS68586337	1263050	139043	Bacteroides ovatus CAG:22	species	12	12	0
2fa48f2fde234255	FS68586337	1263054	139043	Bacteroides thetaiotaomicron CAG:40	species	48	48	0
2fa48f2fde234255	FS68586337	1263096	577310	environmental samples	no rank	0	29	0
2fa48f2fde234255	FS68586337	1263099	1263096	Parasutterella excrementihominis CAG:233	species	29	29	0
2fa48f2fde234255	FS68586337	1263547	459786	Oscillibacter ruminantium	species	0	34	0
2fa48f2fde234255	FS68586337	1279388	2810280	Kandleria	genus	0	2	0
2fa48f2fde234255	FS68586337	1280412	5794	Conoidasida	class	0	1	0
2fa48f2fde234255	FS68586337	1280698	88431	Dorea longicatena AGR2136	strain	125	125	0
2fa48f2fde234255	FS68586337	1283313	171552	Alloprevotella	genus	0	12	0
2fa48f2fde234255	FS68586337	1284678	543314	unclassified Clostridiales Family XIII. Incertae Sedis	no rank	4	4	0
2fa48f2fde234255	FS68586337	1288121	239759	Alistipes senegalensis	species	0	45	0
2fa48f2fde234255	FS68586337	1291051	342942	Mediterraneibacter glycyrrhizinilyticus JCM 13369	strain	11	11	0
2fa48f2fde234255	FS68586337	1297617	1392389	Intestinimonas butyriciproducens	species	107	107	0
2fa48f2fde234255	FS68586337	1298915	40117	unclassified Nitrospirae	no rank	6	6	0
2fa48f2fde234255	FS68586337	1301283	1117	Oscillatoriophycideae	subclass	0	15	0
2fa48f2fde234255	FS68586337	1313211	256845	Lentisphaeria	class	1	1	0
2fa48f2fde234255	FS68586337	1318598	301297	unclassified Dehalococcoidia	no rank	2	2	0
2fa48f2fde234255	FS68586337	1331809	362534	Kordiimonadaceae	family	1	1	0
2fa48f2fde234255	FS68586337	1334627	2107999	Lactobacillus paragasseri K7	strain	21	21	0
2fa48f2fde234255	FS68586337	1337051	1774128	Murimonas intestini	species	81	81	0
2fa48f2fde234255	FS68586337	1344959	544	Citrobacter freundii complex	species group	2	2	0
2fa48f2fde234255	FS68586337	1348611	2603322	Vallitalea	genus	5	5	0
2fa48f2fde234255	FS68586337	1379697	1783270	candidate division Zixibacteria	phylum	0	6	0
2fa48f2fde234255	FS68586337	1379858	248039	Mucispirillum schaedleri ASF457	strain	2	2	0
2fa48f2fde234255	FS68586337	1379908	1853232	Rufibacter	genus	3	3	0
2fa48f2fde234255	FS68586337	1380360	1596	Lactobacillus gasseri DSM 14869	strain	12	12	0
2fa48f2fde234255	FS68586337	1392389	538999	Intestinimonas	genus	68	197	0
2fa48f2fde234255	FS68586337	1403365	213118	unclassified Desulfobacterales	no rank	1	1	0
2fa48f2fde234255	FS68586337	1408194	1783343	Endomicrobium	genus	1	1	0
2fa48f2fde234255	FS68586337	1408323	186928	Lachnospiraceae bacterium MA2020	species	25	25	0
2fa48f2fde234255	FS68586337	1408437	39484	Agathobaculum desmolans ATCC 43058	strain	14	14	0
2fa48f2fde234255	FS68586337	1410621	186928	Lachnospiraceae bacterium AD3010	species	32	32	0
2fa48f2fde234255	FS68586337	1422656	1280	Staphylococcus aureus VET0434R	strain	1	1	0
2fa48f2fde234255	FS68586337	1423758	1203033	Lactobacillus hominis DSM 23910 = CRBIP 24.179	strain	11	11	0
2fa48f2fde234255	FS68586337	1423761	151781	Lactobacillus intestinalis DSM 6629	strain	46	46	0
2fa48f2fde234255	FS68586337	1423772	1622	Ligilactobacillus murinus DSM 20452 = NBRC 14221	strain	80	80	0
2fa48f2fde234255	FS68586337	1427376	84107	Parvibacter	genus	20	2342	0
2fa48f2fde234255	FS68586337	1427378	186803	Acetatifactor	genus	14526	98432	0
2fa48f2fde234255	FS68586337	1432051	186803	Eisenbergiella	genus	0	362	0
2fa48f2fde234255	FS68586337	1434011	433	Komagataeibacter	genus	3	3	0
2fa48f2fde234255	FS68586337	1465754	239759	Alistipes timonensis	species	10064	10117	0.00128648
2fa48f2fde234255	FS68586337	1470347	239759	Alistipes ihumii	species	0	20	0
2fa48f2fde234255	FS68586337	1470349	128827	Candidatus Stoquefichus	genus	1	1	0
2fa48f2fde234255	FS68586337	1471398	1970189	Prolixibacteraceae	family	0	52	0
2fa48f2fde234255	FS68586337	1471399	1471398	Draconibacterium	genus	1	1	0
2fa48f2fde234255	FS68586337	1472762	84107	Enorma	genus	34	68	0
2fa48f2fde234255	FS68586337	1481960	186804	Peptoclostridium	genus	0	9	0
2fa48f2fde234255	FS68586337	1499392	206351	Chromobacteriaceae	family	0	4	0
2fa48f2fde234255	FS68586337	1501226	186804	Romboutsia	genus	9	81	0
2fa48f2fde234255	FS68586337	1501348	768507	Amoebophilaceae	family	0	2	0
2fa48f2fde234255	FS68586337	1505663	128827	Erysipelatoclostridium	genus	3023	8750	0
2fa48f2fde234255	FS68586337	1506553	186803	Lachnoclostridium	genus	10	676	0
2fa48f2fde234255	FS68586337	1507525	995019	unclassified Sutterellaceae	no rank	1	20	0
2fa48f2fde234255	FS68586337	1508644	2638829	Candidatus Arthromitus sp. SFB-mouse-NL	species	13	13	0
2fa48f2fde234255	FS68586337	1508657	216572	Ruminiclostridium	genus	216	2719	0
2fa48f2fde234255	FS68586337	1510979	213468	unclassified Syntrophaceae	no rank	8	8	0
2fa48f2fde234255	FS68586337	1520826	186928	Lachnospiraceae bacterium XBB2008	species	48	48	0
2fa48f2fde234255	FS68586337	1520881	147547	OSLEUM clade	clade	0	1	0
2fa48f2fde234255	FS68586337	1524215	80811	Anaeromyxobacteraceae	family	0	1	0
2fa48f2fde234255	FS68586337	1535325	766764	Candida/Lodderomyces clade	clade	0	3	0
2fa48f2fde234255	FS68586337	1550024	1905344	Ruthenibacterium lactatiformans	species	17	17	0
2fa48f2fde234255	FS68586337	1553900	1224	Oligoflexia	class	0	6	0
2fa48f2fde234255	FS68586337	1570339	1737405	Peptoniphilaceae	family	0	8	0
2fa48f2fde234255	FS68586337	1573534	128827	Faecalitalea	genus	0	1	0
2fa48f2fde234255	FS68586337	1573805	1970189	Marinifilaceae	family	0	1	0
2fa48f2fde234255	FS68586337	1577788	1235850	Methanomassiliicoccaceae	family	0	11	0
2fa48f2fde234255	FS68586337	1619053	1783234	Candidatus Peregrinibacteria	phylum	0	2	0
2fa48f2fde234255	FS68586337	1619234	1855714	Anaerobium acetethylicum	species	42	42	0
2fa48f2fde234255	FS68586337	1622075	133925	Olsenella massiliensis	species	30	30	0
2fa48f2fde234255	FS68586337	1639119	5819	Plasmodiidae	family	0	40	0
2fa48f2fde234255	FS68586337	1643682	1760	Geodermatophilales	order	0	7	0
2fa48f2fde234255	FS68586337	1643685	136	Borreliaceae	family	1	4	0
2fa48f2fde234255	FS68586337	1643686	203692	Brachyspirales	order	0	137	0
2fa48f2fde234255	FS68586337	1643688	203692	Leptospirales	order	0	12	0
2fa48f2fde234255	FS68586337	1643822	84998	Eggerthellales	order	9	10235	0
2fa48f2fde234255	FS68586337	1643824	84999	Atopobiaceae	family	706	2235	0
2fa48f2fde234255	FS68586337	1643826	1643822	Eggerthellaceae	family	58	10219	0
2fa48f2fde234255	FS68586337	1643946	188708	Kosmotogales	order	0	10	0
2fa48f2fde234255	FS68586337	1643947	188708	Petrotogales	order	0	1	0
2fa48f2fde234255	FS68586337	1643948	1643946	Kosmotogaceae	family	0	10	0
2fa48f2fde234255	FS68586337	1643949	1643947	Petrotogaceae	family	0	1	0
2fa48f2fde234255	FS68586337	1643950	2419	Fervidobacteriaceae	family	0	1	0
2fa48f2fde234255	FS68586337	1644060	183963	Natrialbales	order	0	5	0
2fa48f2fde234255	FS68586337	1644061	1644060	Natrialbaceae	family	2	5	0
2fa48f2fde234255	FS68586337	1647988	48461	Akkermansiaceae	family	0	5437	0
2fa48f2fde234255	FS68586337	1649459	31979	Hungatella	genus	1359	24148	0
2fa48f2fde234255	FS68586337	1650661	1485	Clostridium phoceensis	species	14	14	0
2fa48f2fde234255	FS68586337	1653435	2023266	Merdimonas faecis	species	53	53	0
2fa48f2fde234255	FS68586337	1655514	54526	Pelagibacteraceae	family	2	16	0
2fa48f2fde234255	FS68586337	1655516	1655514	unclassified Pelagibacteraceae	no rank	14	14	0
2fa48f2fde234255	FS68586337	1660158	32003	unclassified Nitrosomonadales	no rank	7	7	0
2fa48f2fde234255	FS68586337	1673721	1392389	Intestinimonas massiliensis	species	22	22	0
2fa48f2fde234255	FS68586337	1674871	292629	unclassified Anaerolineales	no rank	7	7	0
2fa48f2fde234255	FS68586337	1674872	191393	unclassified Deferribacterales	no rank	2	2	0
2fa48f2fde234255	FS68586337	1686296	1923867	Gabonia massiliensis	species	7	7	0
2fa48f2fde234255	FS68586337	1697780	348841	Clostridia bacterium UC5.1-1D2	species	70	70	0
2fa48f2fde234255	FS68586337	1697781	348841	Clostridia bacterium UC5.1-2E3	species	94	94	0
2fa48f2fde234255	FS68586337	1706369	1236	Cellvibrionales	order	1	25	0
2fa48f2fde234255	FS68586337	1706372	1706369	Halieaceae	family	7	14	0
2fa48f2fde234255	FS68586337	1706373	1706369	Microbulbiferaceae	family	0	3	0
2fa48f2fde234255	FS68586337	1706375	1706369	Spongiibacteraceae	family	0	7	0
2fa48f2fde234255	FS68586337	1706379	1706372	unclassified Halieaceae	no rank	7	7	0
2fa48f2fde234255	FS68586337	1706431	1706375	unclassified Spongiibacteraceae	no rank	2	2	0
2fa48f2fde234255	FS68586337	1712382	1577788	unclassified Methanomassiliicoccaceae	no rank	11	11	0
2fa48f2fde234255	FS68586337	1712665	1766253	Agathobacter ruminis	species	14	14	0
2fa48f2fde234255	FS68586337	1729679	128827	Faecalibaculum	genus	4801	162174	0
2fa48f2fde234255	FS68586337	1737404	1239	Tissierellia	class	2	15	0
2fa48f2fde234255	FS68586337	1737405	1737404	Tissierellales	order	2	13	0
2fa48f2fde234255	FS68586337	1742989	1268	Glutamicibacter	genus	1	1	0
2fa48f2fde234255	FS68586337	1750560	375288	Parabacteroides massiliensis	species	28	28	0
2fa48f2fde234255	FS68586337	1752708	1783234	Candidatus Rokubacteria	phylum	0	3	0
2fa48f2fde234255	FS68586337	1752718	1794810	Candidatus Daviesbacteria	phylum	1	1	0
2fa48f2fde234255	FS68586337	1752719	1794810	Candidatus Levybacteria	phylum	2	2	0
2fa48f2fde234255	FS68586337	1752723	1794810	Candidatus Roizmanbacteria	phylum	9	9	0
2fa48f2fde234255	FS68586337	1752725	1794810	Candidatus Collierbacteria	phylum	2	2	0
2fa48f2fde234255	FS68586337	1752728	1794811	Candidatus Falkowbacteria	phylum	6	6	0
2fa48f2fde234255	FS68586337	1752729	1794811	Candidatus Nomurabacteria	phylum	2	2	0
2fa48f2fde234255	FS68586337	1752730	1794810	Candidatus Amesbacteria	phylum	7	7	0
2fa48f2fde234255	FS68586337	1752731	1794811	Candidatus Magasanikbacteria	phylum	3	3	0
2fa48f2fde234255	FS68586337	1752732	1794811	Candidatus Uhrbacteria	phylum	11	11	0
2fa48f2fde234255	FS68586337	1752734	1794811	Candidatus Kaiserbacteria	phylum	2	2	0
2fa48f2fde234255	FS68586337	1752735	1794811	Candidatus Wolfebacteria	phylum	1	1	0
2fa48f2fde234255	FS68586337	1752740	1794811	Candidatus Kuenenbacteria	phylum	4	4	0
2fa48f2fde234255	FS68586337	1752741	1794811	Candidatus Azambacteria	phylum	2	2	0
2fa48f2fde234255	FS68586337	1759442	1851469	Trichosporonaceae	family	0	1	0
2fa48f2fde234255	FS68586337	1766253	186803	Agathobacter	genus	0	14	0
2fa48f2fde234255	FS68586337	1774128	186803	Murimonas	genus	0	81	0
2fa48f2fde234255	FS68586337	1775411	135614	Rhodanobacteraceae	family	4	11	0
2fa48f2fde234255	FS68586337	1775601	574975	unclassified Holophagales	no rank	1	1	0
2fa48f2fde234255	FS68586337	1776045	2614128	Clostridium sp. C105KSO13	species	30	30	0
2fa48f2fde234255	FS68586337	1776046	2614128	Clostridium sp. C105KSO14	species	44	44	0
2fa48f2fde234255	FS68586337	1776383	2614128	Clostridium sp. SN20	species	67	67	0
2fa48f2fde234255	FS68586337	1780378	39779	Clostridiales bacterium CHKCI001	species	36	36	0
2fa48f2fde234255	FS68586337	1780380	207769	Eubacteriaceae bacterium CHKCI004	species	12	12	0
2fa48f2fde234255	FS68586337	1783234	2323	Bacteria candidate phyla	clade	12	197	0
2fa48f2fde234255	FS68586337	1783257	2	PVC group	clade	0	9956	0
2fa48f2fde234255	FS68586337	1783270	2	FCB group	clade	78	6236530	0
2fa48f2fde234255	FS68586337	1783272	2	Terrabacteria group	clade	1208	795376	0
2fa48f2fde234255	FS68586337	1783273	1783234	Patescibacteria group	clade	3	145	0
2fa48f2fde234255	FS68586337	1783275	2157	TACK group	clade	0	5	0
2fa48f2fde234255	FS68586337	1783276	2157	DPANN group	clade	0	2	0
2fa48f2fde234255	FS68586337	1783343	1783344	Endomicrobiaceae	family	0	1	0
2fa48f2fde234255	FS68586337	1783344	447830	Endomicrobiales	order	0	1	0
2fa48f2fde234255	FS68586337	1794810	1783273	Microgenomates group	clade	5	42	0
2fa48f2fde234255	FS68586337	1794811	1783273	Parcubacteria group	clade	13	97	0
2fa48f2fde234255	FS68586337	1794840	1794811	unclassified Parcubacteria group	no rank	3	3	0
2fa48f2fde234255	FS68586337	1796613	816	Bacteroides caecimuris	species	15183	15183	0.000292097
2fa48f2fde234255	FS68586337	1796620	1918385	Acutalibacter muris	species	1147	1147	0.000272579
2fa48f2fde234255	FS68586337	1796646	1918540	Muribaculum intestinale	species	251751	251751	0.06444119
2fa48f2fde234255	FS68586337	1796652	1918598	Turicimonas muris	species	2781	2781	0.00093605
2fa48f2fde234255	FS68586337	1797919	74152	unclassified Elusimicrobia	no rank	12	12	0
2fa48f2fde234255	FS68586337	1798416	795747	unclassified Ignavibacteria	no rank	5	5	0
2fa48f2fde234255	FS68586337	1798710	1798711	Candidatus Melainabacteria	phylum	38	227	0
2fa48f2fde234255	FS68586337	1798711	1783272	Cyanobacteria/Melainabacteria group	clade	125	931	0
2fa48f2fde234255	FS68586337	1801631	1783276	Candidatus Micrarchaeota	phylum	0	2	0
2fa48f2fde234255	FS68586337	1801634	1801631	unclassified Candidatus Micrarchaeota	no rank	2	2	0
2fa48f2fde234255	FS68586337	1801912	1619053	unclassified Candidatus Peregrinibacteria	no rank	2	2	0
2fa48f2fde234255	FS68586337	1806835	909929	unclassified Selenomonadales	no rank	4	4	0
2fa48f2fde234255	FS68586337	1807730	185291	Bacteroidales bacterium M2	species	331570	331570	0.034495729
2fa48f2fde234255	FS68586337	1807734	185291	Bacteroidales bacterium M6	species	29640	29640	0.004096091
2fa48f2fde234255	FS68586337	1807742	185291	Bacteroidales bacterium M14	species	7480	7480	0.003213292
2fa48f2fde234255	FS68586337	1813606	1853223	Balneolaceae	family	1	2	0
2fa48f2fde234255	FS68586337	1816676	239759	Alistipes provencensis	species	48	48	0
2fa48f2fde234255	FS68586337	1817798	1783234	Candidatus Delongbacteria	phylum	1	1	0
2fa48f2fde234255	FS68586337	1817799	1783234	Candidatus Doudnabacteria	phylum	1	1	0
2fa48f2fde234255	FS68586337	1817807	1783234	Candidatus Lindowbacteria	phylum	1	1	0
2fa48f2fde234255	FS68586337	1817809	1783234	Candidatus Raymondbacteria	phylum	6	6	0
2fa48f2fde234255	FS68586337	1817812	1783234	Candidatus Wallbacteria	phylum	2	2	0
2fa48f2fde234255	FS68586337	1817891	1783234	unclassified Bacteria candidate phyla	no rank	11	11	0
2fa48f2fde234255	FS68586337	1817898	1794810	Candidatus Blackburnbacteria	phylum	16	16	0
2fa48f2fde234255	FS68586337	1817903	1794811	Candidatus Buchananbacteria	phylum	4	4	0
2fa48f2fde234255	FS68586337	1817907	1794811	Candidatus Kerfeldbacteria	phylum	3	3	0
2fa48f2fde234255	FS68586337	1817908	1794811	Candidatus Komeilibacteria	phylum	2	2	0
2fa48f2fde234255	FS68586337	1817919	1794811	Candidatus Taylorbacteria	phylum	10	10	0
2fa48f2fde234255	FS68586337	1817923	1794811	Candidatus Wildermuthbacteria	phylum	1	1	0
2fa48f2fde234255	FS68586337	1817925	1794811	Candidatus Zambryskibacteria	phylum	30	30	0
2fa48f2fde234255	FS68586337	1822464	119060	Paraburkholderia	genus	6	6	0
2fa48f2fde234255	FS68586337	1838142	1759442	Cutaneotrichosporon	genus	1	1	0
2fa48f2fde234255	FS68586337	1841855	816	Bacteroides bouchesdurhonensis	species	66	66	0
2fa48f2fde234255	FS68586337	1841865	1926659	Mediterranea massiliensis	species	34	34	0
2fa48f2fde234255	FS68586337	1841868	1987016	Provencibacterium massiliense	species	13	13	0
2fa48f2fde234255	FS68586337	1843210	186803	Anaerocolumna	genus	0	66	0
2fa48f2fde234255	FS68586337	1843488	909932	Acidaminococcales	order	0	29	0
2fa48f2fde234255	FS68586337	1843489	909932	Veillonellales	order	0	27	0
2fa48f2fde234255	FS68586337	1843490	909929	Sporomusaceae	family	1	10	0
2fa48f2fde234255	FS68586337	1843491	909929	Selenomonadaceae	family	6	34	0
2fa48f2fde234255	FS68586337	1850978	1775411	unclassified Rhodanobacteraceae	no rank	3	3	0
2fa48f2fde234255	FS68586337	1851469	155616	Trichosporonales	order	0	1	0
2fa48f2fde234255	FS68586337	1853221	1936987	Balneolia	class	0	2	0
2fa48f2fde234255	FS68586337	1853223	1853221	Balneolales	order	0	2	0
2fa48f2fde234255	FS68586337	1853228	976	Chitinophagia	class	0	10	0
2fa48f2fde234255	FS68586337	1853229	1853228	Chitinophagales	order	0	10	0
2fa48f2fde234255	FS68586337	1853230	200644	Crocinitomicaceae	family	0	2	0
2fa48f2fde234255	FS68586337	1853231	171549	Odoribacteraceae	family	13	97	0
2fa48f2fde234255	FS68586337	1853232	768507	Hymenobacteraceae	family	2	33	0
2fa48f2fde234255	FS68586337	1855299	2629304	Oscillibacter sp. PC13	species	30	30	0
2fa48f2fde234255	FS68586337	1855323	2639466	Butyrivibrio sp. M55	species	4	4	0
2fa48f2fde234255	FS68586337	1855394	2638792	Olsenella sp. KH3B4	species	24	24	0
2fa48f2fde234255	FS68586337	1855714	186803	Anaerobium	genus	0	42	0
2fa48f2fde234255	FS68586337	1857532	712	Muribacter	genus	0	19	0
2fa48f2fde234255	FS68586337	1862668	1937007	Ileibacterium valens	species	452	452	0.000393156
2fa48f2fde234255	FS68586337	1870884	186804	Clostridioides	genus	0	21	0
2fa48f2fde234255	FS68586337	1870985	2005386	Arabiibacter massiliensis	species	7	7	0
2fa48f2fde234255	FS68586337	1871013	375288	Parabacteroides timonensis	species	161	161	0
2fa48f2fde234255	FS68586337	1871015	2628103	Pseudoflavonifractor sp. Marseille-P3106	species	164	164	0
2fa48f2fde234255	FS68586337	1871020	2614128	Clostridium sp. Marseille-P3244	species	46	46	0
2fa48f2fde234255	FS68586337	1871022	2082587	Parolsenella massiliensis	species	162	162	0
2fa48f2fde234255	FS68586337	1871031	2847307	Thermophilibacter mediterraneus	species	77	77	0
2fa48f2fde234255	FS68586337	1886670	44249	Paenibacillus nuruki	species	5	5	0
2fa48f2fde234255	FS68586337	1890424	1117	Synechococcales	order	1	21	0
2fa48f2fde234255	FS68586337	1890426	1890424	Synechococcaceae	family	1	2	0
2fa48f2fde234255	FS68586337	1890436	2881377	Pseudanabaenaceae	family	0	1	0
2fa48f2fde234255	FS68586337	1891238	80841	Burkholderiales bacterium	species	12	12	0
2fa48f2fde234255	FS68586337	1892252	1150	Microcoleaceae	family	0	1	0
2fa48f2fde234255	FS68586337	1892254	1150	Oscillatoriaceae	family	0	3	0
2fa48f2fde234255	FS68586337	1895827	95818	unclassified Candidatus Saccharibacteria	no rank	3	3	0
2fa48f2fde234255	FS68586337	1896972	2630922	Azospirillum sp. 51_20	species	22	22	0
2fa48f2fde234255	FS68586337	1896977	2614128	Clostridium sp. 26_21	species	43	43	0
2fa48f2fde234255	FS68586337	1896978	2614128	Clostridium sp. 26_22	species	155	155	0
2fa48f2fde234255	FS68586337	1896979	2614128	Clostridium sp. 27_14	species	88	88	0
2fa48f2fde234255	FS68586337	1896989	2614128	Clostridium sp. CAG:354_28_25	species	31	31	0
2fa48f2fde234255	FS68586337	1897007	1798710	unclassified Candidatus Melainabacteria	no rank	6	52	0
2fa48f2fde234255	FS68586337	1897011	2629304	Oscillibacter sp. 57_20	species	49	49	0
2fa48f2fde234255	FS68586337	1897012	2629304	Oscillibacter sp. CAG:241_62_21	species	15	15	0
2fa48f2fde234255	FS68586337	1897031	84086	Firmicutes bacterium CAG:176_63_11	species	21	21	0
2fa48f2fde234255	FS68586337	1897035	84086	Firmicutes bacterium CAG:552_39_19	species	23	23	0
2fa48f2fde234255	FS68586337	1897042	39779	Clostridiales bacterium 36_14	species	6	6	0
2fa48f2fde234255	FS68586337	1897043	39779	Clostridiales bacterium 41_12_two_minus	species	33	33	0
2fa48f2fde234255	FS68586337	1897049	39779	Clostridiales bacterium 59_14	species	18	18	0
2fa48f2fde234255	FS68586337	1898207	39779	Clostridiales bacterium	species	23	23	0
2fa48f2fde234255	FS68586337	1898208	2146	unclassified Acholeplasmataceae	no rank	8	8	0
2fa48f2fde234255	FS68586337	1903409	91347	Erwiniaceae	family	4	11	0
2fa48f2fde234255	FS68586337	1903410	91347	Pectobacteriaceae	family	0	13	0
2fa48f2fde234255	FS68586337	1903411	91347	Yersiniaceae	family	7	13	0
2fa48f2fde234255	FS68586337	1903414	91347	Morganellaceae	family	1	1	0
2fa48f2fde234255	FS68586337	1903506	216572	Drancourtella	genus	0	44	0
2fa48f2fde234255	FS68586337	1905344	216572	Ruthenibacterium	genus	0	196	0
2fa48f2fde234255	FS68586337	1906119	1798710	Candidatus Gastranaerophilales	order	39	137	0
2fa48f2fde234255	FS68586337	1914233	2691355	Gemmataceae	family	0	2	0
2fa48f2fde234255	FS68586337	1917524	1843490	unclassified Sporomusaceae	no rank	2	2	0
2fa48f2fde234255	FS68586337	1918385	216572	Acutalibacter	genus	851	6680	0
2fa48f2fde234255	FS68586337	1918536	128827	Longicatena	genus	0	25	0
2fa48f2fde234255	FS68586337	1918540	2005473	Muribaculum	genus	18231	308255	0
2fa48f2fde234255	FS68586337	1918598	995019	Turicimonas	genus	0	2781	0
2fa48f2fde234255	FS68586337	1920240	2887327	Kangiellaceae	family	0	1	0
2fa48f2fde234255	FS68586337	1921002	28211	Holosporales	order	0	3	0
2fa48f2fde234255	FS68586337	1923867	171551	Gabonia	genus	0	7	0
2fa48f2fde234255	FS68586337	1924110	128827	Massilimicrobiota	genus	3	13	0
2fa48f2fde234255	FS68586337	1926283	1506553	Lachnoclostridium edouardi	species	74	74	0
2fa48f2fde234255	FS68586337	1926659	815	Mediterranea	genus	0	34	0
2fa48f2fde234255	FS68586337	1926672	171552	Prevotellamassilia	genus	6	118266	0
2fa48f2fde234255	FS68586337	1929999	2646097	Bacteroides sp. Phil13	species	3	3	0
2fa48f2fde234255	FS68586337	1930002	2608932	Alistipes sp. Zagget8	species	11	11	0
2fa48f2fde234255	FS68586337	1930017	186928	Lachnospiraceae bacterium Zagget13	species	110	110	0
2fa48f2fde234255	FS68586337	1930018	473772	Oscillospiraceae bacterium Zagget4	species	41	41	0
2fa48f2fde234255	FS68586337	1930019	473772	Oscillospiraceae bacterium Zagget6	species	18	18	0
2fa48f2fde234255	FS68586337	1935176	216572	Angelakisella	genus	29	2659	0
2fa48f2fde234255	FS68586337	1935927	31979	Massilioclostridium	genus	3	3	0
2fa48f2fde234255	FS68586337	1936987	68336	Balneolaeota	phylum	0	2	0
2fa48f2fde234255	FS68586337	1936988	1937959	Saprospirales	order	0	8	0
2fa48f2fde234255	FS68586337	1937007	128827	Ileibacterium	genus	0	452	0
2fa48f2fde234255	FS68586337	1937008	128827	Dubosiella	genus	10	57	0
2fa48f2fde234255	FS68586337	1937959	976	Saprospiria	class	0	8	0
2fa48f2fde234255	FS68586337	1940457	2639134	Sunxiuqinia sp.	species	6	6	0
2fa48f2fde234255	FS68586337	1946064	2643817	Atopobium sp. UBA1382	species	54	54	0
2fa48f2fde234255	FS68586337	1946066	2643817	Atopobium sp. UBA2090	species	86	86	0
2fa48f2fde234255	FS68586337	1946087	2646097	Bacteroides sp. UBA7052	species	26	26	0
2fa48f2fde234255	FS68586337	1946118	2648079	Blautia sp. UBA2945	species	55	55	0
2fa48f2fde234255	FS68586337	1946252	2649046	Christensenella sp. UBA2862	species	9	9	0
2fa48f2fde234255	FS68586337	1946295	2649046	Christensenella sp. UBA7588	species	26	26	0
2fa48f2fde234255	FS68586337	1946389	2637548	Collinsella sp. UBA6357	species	28	28	0
2fa48f2fde234255	FS68586337	1946510	2646395	Faecalibacterium sp. UBA7177	species	14	14	0
2fa48f2fde234255	FS68586337	1946595	2613923	Hungatella sp. UBA3402	species	21	21	0
2fa48f2fde234255	FS68586337	1946696	2608895	Lachnoclostridium sp. UBA6475	species	32	32	0
2fa48f2fde234255	FS68586337	1946699	2608895	Lachnoclostridium sp. UBA7097	species	48	48	0
2fa48f2fde234255	FS68586337	1946700	2608895	Lachnoclostridium sp. UBA7118	species	30	30	0
2fa48f2fde234255	FS68586337	1946701	2608895	Lachnoclostridium sp. UBA7122	species	71	71	0
2fa48f2fde234255	FS68586337	1946704	2608895	Lachnoclostridium sp. UBA7210	species	23	23	0
2fa48f2fde234255	FS68586337	1947021	2629304	Oscillibacter sp. UBA6647	species	39	39	0
2fa48f2fde234255	FS68586337	1947086	2638335	Prevotella sp. UBA1705	species	30	30	0
2fa48f2fde234255	FS68586337	1947135	2638335	Prevotella sp. UBA3313	species	11	11	0
2fa48f2fde234255	FS68586337	1947206	2638335	Prevotella sp. UBA7197	species	1	1	0
2fa48f2fde234255	FS68586337	1947790	49928	bacterium UBA1228	species	49	49	0
2fa48f2fde234255	FS68586337	1947792	49928	bacterium UBA1790	species	15	15	0
2fa48f2fde234255	FS68586337	1947873	1983111	Cyanobacteria bacterium UBA1221	species	29	29	0
2fa48f2fde234255	FS68586337	1947877	1983111	Cyanobacteria bacterium UBA2813	species	68	68	0
2fa48f2fde234255	FS68586337	1947878	1983111	Cyanobacteria bacterium UBA2819	species	51	51	0
2fa48f2fde234255	FS68586337	1947879	1983111	Cyanobacteria bacterium UBA2855	species	35	35	0
2fa48f2fde234255	FS68586337	1947883	1983111	Cyanobacteria bacterium UBA3301	species	49	49	0
2fa48f2fde234255	FS68586337	1947893	1983111	Cyanobacteria bacterium UBA6984	species	40	40	0
2fa48f2fde234255	FS68586337	1947902	1983111	Cyanobacteria bacterium UBA791	species	31	31	0
2fa48f2fde234255	FS68586337	1950727	185291	Bacteroidales bacterium UBA714	species	21	21	0
2fa48f2fde234255	FS68586337	1950822	39779	Clostridiales bacterium UBA1390	species	15	15	0
2fa48f2fde234255	FS68586337	1950862	39779	Clostridiales bacterium UBA3678	species	60	60	0
2fa48f2fde234255	FS68586337	1950880	39779	Clostridiales bacterium UBA4362	species	43	43	0
2fa48f2fde234255	FS68586337	1950925	39779	Clostridiales bacterium UBA7162	species	27	27	0
2fa48f2fde234255	FS68586337	1950927	39779	Clostridiales bacterium UBA7187	species	18	18	0
2fa48f2fde234255	FS68586337	1950943	1643822	unclassified Eggerthellales	no rank	0	7	0
2fa48f2fde234255	FS68586337	1951303	909930	unclassified Acidaminococcaceae	no rank	2	2	0
2fa48f2fde234255	FS68586337	1951448	1643824	unclassified Atopobiaceae	no rank	101	235	0
2fa48f2fde234255	FS68586337	1951452	1951448	Atopobiaceae bacterium UBA1367	species	41	41	0
2fa48f2fde234255	FS68586337	1951453	1951448	Atopobiaceae bacterium UBA2890	species	26	26	0
2fa48f2fde234255	FS68586337	1951474	1951448	Atopobiaceae bacterium UBA7016	species	36	36	0
2fa48f2fde234255	FS68586337	1951476	1951448	Atopobiaceae bacterium UBA7734	species	31	31	0
2fa48f2fde234255	FS68586337	1951481	1813606	unclassified Balneolaceae	no rank	1	1	0
2fa48f2fde234255	FS68586337	1951928	574976	unclassified Holophagaceae	no rank	1	1	0
2fa48f2fde234255	FS68586337	1951976	186928	Lachnospiraceae bacterium UBA1683	species	73	73	0
2fa48f2fde234255	FS68586337	1951977	186928	Lachnospiraceae bacterium UBA1689	species	35	35	0
2fa48f2fde234255	FS68586337	1951987	186928	Lachnospiraceae bacterium UBA1766	species	37	37	0
2fa48f2fde234255	FS68586337	1951989	186928	Lachnospiraceae bacterium UBA1818	species	28	28	0
2fa48f2fde234255	FS68586337	1951997	186928	Lachnospiraceae bacterium UBA2825	species	42	42	0
2fa48f2fde234255	FS68586337	1952004	186928	Lachnospiraceae bacterium UBA2882	species	47	47	0
2fa48f2fde234255	FS68586337	1952006	186928	Lachnospiraceae bacterium UBA2886	species	28	28	0
2fa48f2fde234255	FS68586337	1952019	186928	Lachnospiraceae bacterium UBA2942	species	41	41	0
2fa48f2fde234255	FS68586337	1952022	186928	Lachnospiraceae bacterium UBA3273	species	166	166	0
2fa48f2fde234255	FS68586337	1952023	186928	Lachnospiraceae bacterium UBA3282	species	195	195	0
2fa48f2fde234255	FS68586337	1952024	186928	Lachnospiraceae bacterium UBA3283	species	32	32	0
2fa48f2fde234255	FS68586337	1952026	186928	Lachnospiraceae bacterium UBA3287	species	39	39	0
2fa48f2fde234255	FS68586337	1952029	186928	Lachnospiraceae bacterium UBA3310	species	18	18	0
2fa48f2fde234255	FS68586337	1952062	186928	Lachnospiraceae bacterium UBA3814	species	32	32	0
2fa48f2fde234255	FS68586337	1952064	186928	Lachnospiraceae bacterium UBA3821	species	50	50	0
2fa48f2fde234255	FS68586337	1952067	186928	Lachnospiraceae bacterium UBA3845	species	39	39	0
2fa48f2fde234255	FS68586337	1952071	186928	Lachnospiraceae bacterium UBA3863	species	22	22	0
2fa48f2fde234255	FS68586337	1952088	186928	Lachnospiraceae bacterium UBA4348	species	22	22	0
2fa48f2fde234255	FS68586337	1952097	186928	Lachnospiraceae bacterium UBA4631	species	51	51	0
2fa48f2fde234255	FS68586337	1952105	186928	Lachnospiraceae bacterium UBA5895	species	80	80	0
2fa48f2fde234255	FS68586337	1952128	186928	Lachnospiraceae bacterium UBA7054	species	194	194	0
2fa48f2fde234255	FS68586337	1952131	186928	Lachnospiraceae bacterium UBA7076	species	30	30	0
2fa48f2fde234255	FS68586337	1952133	186928	Lachnospiraceae bacterium UBA7093	species	377	377	0
2fa48f2fde234255	FS68586337	1952137	186928	Lachnospiraceae bacterium UBA7110	species	95	95	0
2fa48f2fde234255	FS68586337	1952139	186928	Lachnospiraceae bacterium UBA7125	species	27	27	0
2fa48f2fde234255	FS68586337	1952141	186928	Lachnospiraceae bacterium UBA7143	species	221	221	0
2fa48f2fde234255	FS68586337	1952145	186928	Lachnospiraceae bacterium UBA7164	species	20	20	0
2fa48f2fde234255	FS68586337	1952148	186928	Lachnospiraceae bacterium UBA7174	species	8	8	0
2fa48f2fde234255	FS68586337	1952151	186928	Lachnospiraceae bacterium UBA7188	species	203	203	0
2fa48f2fde234255	FS68586337	1952152	186928	Lachnospiraceae bacterium UBA7196	species	213	213	0
2fa48f2fde234255	FS68586337	1952153	186928	Lachnospiraceae bacterium UBA7199	species	254	254	0
2fa48f2fde234255	FS68586337	1952154	186928	Lachnospiraceae bacterium UBA7202	species	18	18	0
2fa48f2fde234255	FS68586337	1952155	186928	Lachnospiraceae bacterium UBA7205	species	155	155	0
2fa48f2fde234255	FS68586337	1952168	186928	Lachnospiraceae bacterium UBA7480	species	67	67	0
2fa48f2fde234255	FS68586337	1952171	186928	Lachnospiraceae bacterium UBA7589	species	24	24	0
2fa48f2fde234255	FS68586337	1952190	186928	Lachnospiraceae bacterium UBA935	species	35	35	0
2fa48f2fde234255	FS68586337	1952191	186928	Lachnospiraceae bacterium UBA938	species	40	40	0
2fa48f2fde234255	FS68586337	1952407	473772	Ruminococcaceae bacterium UBA5579	species	12	12	0
2fa48f2fde234255	FS68586337	1952431	473772	Ruminococcaceae bacterium UBA7101	species	41	41	0
2fa48f2fde234255	FS68586337	1952433	473772	Ruminococcaceae bacterium UBA7121	species	87	87	6.42E-05
2fa48f2fde234255	FS68586337	1952441	473772	Ruminococcaceae bacterium UBA7189	species	5	5	0
2fa48f2fde234255	FS68586337	1952528	224765	Prevotellaceae bacterium UBA711	species	16	16	0
2fa48f2fde234255	FS68586337	1952554	361210	Porphyromonadaceae bacterium UBA3264	species	12	12	0
2fa48f2fde234255	FS68586337	1952555	361210	Porphyromonadaceae bacterium UBA3265	species	61	61	0
2fa48f2fde234255	FS68586337	1952556	361210	Porphyromonadaceae bacterium UBA3266	species	20	20	0
2fa48f2fde234255	FS68586337	1952557	361210	Porphyromonadaceae bacterium UBA3267	species	12	12	0
2fa48f2fde234255	FS68586337	1952558	361210	Porphyromonadaceae bacterium UBA3268	species	4254	4254	0.004908668
2fa48f2fde234255	FS68586337	1952560	361210	Porphyromonadaceae bacterium UBA3275	species	169	169	0
2fa48f2fde234255	FS68586337	1952561	361210	Porphyromonadaceae bacterium UBA3276	species	124331	124331	0.1592883
2fa48f2fde234255	FS68586337	1952563	361210	Porphyromonadaceae bacterium UBA3284	species	133	133	0
2fa48f2fde234255	FS68586337	1952565	361210	Porphyromonadaceae bacterium UBA3312	species	26	26	0.009089273
2fa48f2fde234255	FS68586337	1952567	361210	Porphyromonadaceae bacterium UBA3317	species	37	37	0
2fa48f2fde234255	FS68586337	1952570	361210	Porphyromonadaceae bacterium UBA3321	species	5711	5711	0.004609228
2fa48f2fde234255	FS68586337	1952571	361210	Porphyromonadaceae bacterium UBA3324	species	277	277	0
2fa48f2fde234255	FS68586337	1952573	361210	Porphyromonadaceae bacterium UBA3327	species	277	277	0
2fa48f2fde234255	FS68586337	1952578	361210	Porphyromonadaceae bacterium UBA4262	species	33	33	0
2fa48f2fde234255	FS68586337	1952579	361210	Porphyromonadaceae bacterium UBA4277	species	47	47	0
2fa48f2fde234255	FS68586337	1952608	361210	Porphyromonadaceae bacterium UBA7053	species	2975	2975	0.003319644
2fa48f2fde234255	FS68586337	1952610	361210	Porphyromonadaceae bacterium UBA7056	species	122	122	0
2fa48f2fde234255	FS68586337	1952612	361210	Porphyromonadaceae bacterium UBA7063	species	23	23	0
2fa48f2fde234255	FS68586337	1952613	361210	Porphyromonadaceae bacterium UBA7064	species	26	26	0
2fa48f2fde234255	FS68586337	1952614	361210	Porphyromonadaceae bacterium UBA7066	species	16	16	0
2fa48f2fde234255	FS68586337	1952615	361210	Porphyromonadaceae bacterium UBA7068	species	513	513	0
2fa48f2fde234255	FS68586337	1952621	361210	Porphyromonadaceae bacterium UBA7078	species	80	80	0
2fa48f2fde234255	FS68586337	1952627	361210	Porphyromonadaceae bacterium UBA7089	species	48	48	0
2fa48f2fde234255	FS68586337	1952628	361210	Porphyromonadaceae bacterium UBA7091	species	650	650	0
2fa48f2fde234255	FS68586337	1952630	361210	Porphyromonadaceae bacterium UBA7095	species	29	29	0
2fa48f2fde234255	FS68586337	1952634	361210	Porphyromonadaceae bacterium UBA7111	species	120	120	0
2fa48f2fde234255	FS68586337	1952638	361210	Porphyromonadaceae bacterium UBA7119	species	14	14	0
2fa48f2fde234255	FS68586337	1952639	361210	Porphyromonadaceae bacterium UBA7120	species	35	35	0
2fa48f2fde234255	FS68586337	1952640	361210	Porphyromonadaceae bacterium UBA7123	species	15	15	0
2fa48f2fde234255	FS68586337	1952642	361210	Porphyromonadaceae bacterium UBA7126	species	56	56	0
2fa48f2fde234255	FS68586337	1952643	361210	Porphyromonadaceae bacterium UBA7130	species	125	125	0
2fa48f2fde234255	FS68586337	1952649	361210	Porphyromonadaceae bacterium UBA7145	species	43	43	0
2fa48f2fde234255	FS68586337	1952654	361210	Porphyromonadaceae bacterium UBA7152	species	208	208	0
2fa48f2fde234255	FS68586337	1952655	361210	Porphyromonadaceae bacterium UBA7154	species	1609	1609	0
2fa48f2fde234255	FS68586337	1952656	361210	Porphyromonadaceae bacterium UBA7159	species	249	249	0
2fa48f2fde234255	FS68586337	1952657	361210	Porphyromonadaceae bacterium UBA7163	species	19	19	0
2fa48f2fde234255	FS68586337	1952662	361210	Porphyromonadaceae bacterium UBA7173	species	26620	26620	0.004083584
2fa48f2fde234255	FS68586337	1952664	361210	Porphyromonadaceae bacterium UBA7178	species	21	21	0
2fa48f2fde234255	FS68586337	1952666	361210	Porphyromonadaceae bacterium UBA7183	species	593	593	0
2fa48f2fde234255	FS68586337	1952668	361210	Porphyromonadaceae bacterium UBA7186	species	9524	9524	0.057887034
2fa48f2fde234255	FS68586337	1952672	361210	Porphyromonadaceae bacterium UBA7201	species	31	31	0
2fa48f2fde234255	FS68586337	1952673	361210	Porphyromonadaceae bacterium UBA7203	species	17	17	0
2fa48f2fde234255	FS68586337	1952676	361210	Porphyromonadaceae bacterium UBA7207	species	837	837	0.000320899
2fa48f2fde234255	FS68586337	1952678	361210	Porphyromonadaceae bacterium UBA7209	species	130	130	0
2fa48f2fde234255	FS68586337	1952679	361210	Porphyromonadaceae bacterium UBA7213	species	3512	3512	0.006709736
2fa48f2fde234255	FS68586337	1952680	361210	Porphyromonadaceae bacterium UBA7214	species	3329	3329	0
2fa48f2fde234255	FS68586337	1952681	361210	Porphyromonadaceae bacterium UBA7216	species	665	665	0
2fa48f2fde234255	FS68586337	1952682	361210	Porphyromonadaceae bacterium UBA7221	species	177	177	0
2fa48f2fde234255	FS68586337	1952684	361210	Porphyromonadaceae bacterium UBA7223	species	105	105	0
2fa48f2fde234255	FS68586337	1952722	208050	Peptococcaceae bacterium UBA7144	species	38	38	3.77E-05
2fa48f2fde234255	FS68586337	1952944	1471398	unclassified Prolixibacteraceae	no rank	44	44	0
2fa48f2fde234255	FS68586337	1953088	1507525	Sutterellaceae bacterium UBA7131	species	19	19	0
2fa48f2fde234255	FS68586337	1954248	642248	Circoviridae sp.	species	2276	2276	0.121772613
2fa48f2fde234255	FS68586337	1958817	186928	Lachnospiraceae bacterium Phil5	species	58	58	0
2fa48f2fde234255	FS68586337	1961502	213483	unclassified Bdellovibrionaceae	no rank	2	2	0
2fa48f2fde234255	FS68586337	1963270	2235	Halococcaceae	family	0	2	0
2fa48f2fde234255	FS68586337	1965537	2629267	Flavonifractor sp. An10	species	106	106	0
2fa48f2fde234255	FS68586337	1965538	2629267	Flavonifractor sp. An100	species	101	101	0
2fa48f2fde234255	FS68586337	1965547	2608895	Lachnoclostridium sp. An118	species	51	51	0
2fa48f2fde234255	FS68586337	1965549	2630008	Gemmiger sp. An120	species	19	19	0
2fa48f2fde234255	FS68586337	1965558	2629267	Flavonifractor sp. An135	species	17	17	0
2fa48f2fde234255	FS68586337	1965562	2608895	Lachnoclostridium sp. An14	species	88	88	0
2fa48f2fde234255	FS68586337	1965575	2608895	Lachnoclostridium sp. An181	species	33	33	0
2fa48f2fde234255	FS68586337	1965576	2628103	Pseudoflavonifractor sp. An184	species	116	116	0
2fa48f2fde234255	FS68586337	1965585	2637548	Collinsella sp. An2	species	31	31	0
2fa48f2fde234255	FS68586337	1965588	2685180	Anaerofilum sp. An201	species	25	25	0
2fa48f2fde234255	FS68586337	1965590	2645177	Barnesiella sp. An22	species	40	40	0
2fa48f2fde234255	FS68586337	1965612	2637548	Collinsella sp. An268	species	37	37	0
2fa48f2fde234255	FS68586337	1965625	2638792	Olsenella sp. An290	species	93	93	0
2fa48f2fde234255	FS68586337	1965626	2638792	Olsenella sp. An293	species	97	97	0
2fa48f2fde234255	FS68586337	1965629	2629267	Flavonifractor sp. An306	species	101	101	0
2fa48f2fde234255	FS68586337	1965634	2629267	Flavonifractor sp. An4	species	14	14	0
2fa48f2fde234255	FS68586337	1965646	2645177	Barnesiella sp. An55	species	36	36	0
2fa48f2fde234255	FS68586337	1965650	2608932	Alistipes sp. An66	species	15	15	0
2fa48f2fde234255	FS68586337	1965651	2637548	Collinsella sp. An7	species	11	11	0
2fa48f2fde234255	FS68586337	1965660	2629267	Flavonifractor sp. An82	species	70	70	0
2fa48f2fde234255	FS68586337	1965661	2628103	Pseudoflavonifractor sp. An85	species	28	28	0
2fa48f2fde234255	FS68586337	1970189	200643	Marinilabiliales	order	0	63	0
2fa48f2fde234255	FS68586337	1971634	1903409	unclassified Erwiniaceae	no rank	1	1	0
2fa48f2fde234255	FS68586337	1981028	194924	Mailhella	genus	18	4279	0
2fa48f2fde234255	FS68586337	1983111	1117	unclassified Cyanobacteria	no rank	215	518	0
2fa48f2fde234255	FS68586337	1987016	216572	Provencibacterium	genus	0	13	0
2fa48f2fde234255	FS68586337	2002841	2912950	Konateibacter massiliensis	species	50	50	0
2fa48f2fde234255	FS68586337	2005359	186803	Faecalicatena	genus	0	57	0
2fa48f2fde234255	FS68586337	2005386	1643826	Arabiibacter	genus	0	7	0
2fa48f2fde234255	FS68586337	2005473	171549	Muribaculaceae	family	197746	1311165	0
2fa48f2fde234255	FS68586337	2005519	171549	Barnesiellaceae	family	0	121	0
2fa48f2fde234255	FS68586337	2005520	171549	Dysgonomonadaceae	family	3	101	0
2fa48f2fde234255	FS68586337	2005523	171549	Paludibacteraceae	family	0	6	0
2fa48f2fde234255	FS68586337	2005525	171549	Tannerellaceae	family	3	50918	0
2fa48f2fde234255	FS68586337	2017975	53434	Candidatus Frackibacter	genus	0	5	0
2fa48f2fde234255	FS68586337	2023266	186803	Merdimonas	genus	0	53	0
2fa48f2fde234255	FS68586337	2024958	137	Alkalispirochaeta	genus	1	1	0
2fa48f2fde234255	FS68586337	2025659	2646097	Bacteroides sp. KFT8	species	57	57	0
2fa48f2fde234255	FS68586337	2035710	135613	Thioalkalibacteraceae	family	0	5	0
2fa48f2fde234255	FS68586337	2035712	2035710	Guyparkeria	genus	0	5	0
2fa48f2fde234255	FS68586337	2039240	186803	Anaerotignum	genus	15	1598	0
2fa48f2fde234255	FS68586337	2041842	2126544	Neobittarella massiliensis	species	6	6	0
2fa48f2fde234255	FS68586337	2048137	216572	Agathobaculum	genus	0	14	0
2fa48f2fde234255	FS68586337	2049043	231685	Desulfovibrionaceae bacterium	species	28	28	0
2fa48f2fde234255	FS68586337	2052166	1897007	Candidatus Melainabacteria bacterium	species	46	46	0
2fa48f2fde234255	FS68586337	2057233	128827	Absiella	genus	0	7	0
2fa48f2fde234255	FS68586337	2082587	1643824	Parolsenella	genus	0	162	0
2fa48f2fde234255	FS68586337	2093856	574697	Butyricimonas faecalis	species	46	46	0
2fa48f2fde234255	FS68586337	2094150	2518495	Duncaniella muris	species	26892	26892	0.014859285
2fa48f2fde234255	FS68586337	2094151	2518497	Paramuribaculum intestinale	species	65442	65442	0.027588181
2fa48f2fde234255	FS68586337	2107999	1578	Lactobacillus paragasseri	species	10	31	0
2fa48f2fde234255	FS68586337	2108523	2172004	Lawsonibacter asaccharolyticus	species	17	17	0
2fa48f2fde234255	FS68586337	2109688	39779	Clostridiales bacterium CCNA10	species	69	69	0
2fa48f2fde234255	FS68586337	2109689	39779	Clostridiales bacterium Choco116	species	30	30	0
2fa48f2fde234255	FS68586337	2126544	216572	Neobittarella	genus	0	6	0
2fa48f2fde234255	FS68586337	2133947	2631580	Bradyrhizobium sp. MOS002	species	175	175	0
2fa48f2fde234255	FS68586337	2137879	1950943	Eggerthellales bacterium	species	7	7	0
2fa48f2fde234255	FS68586337	2137880	1906119	Candidatus Gastranaerophilales bacterium	species	98	98	0
2fa48f2fde234255	FS68586337	2163168	186803	Kineothrix	genus	912	14993	0
2fa48f2fde234255	FS68586337	2172004	538999	Lawsonibacter	genus	5139	35686	0
2fa48f2fde234255	FS68586337	2211178	538999	Evtepia	genus	14	149	0
2fa48f2fde234255	FS68586337	2283794	28890	Methanomada group	clade	0	9	0
2fa48f2fde234255	FS68586337	2283796	2157	Candidatus Thermoplasmatota	phylum	0	11	0
2fa48f2fde234255	FS68586337	2290931	28890	Stenosarchaea group	clade	0	15	0
2fa48f2fde234255	FS68586337	2291998	2608932	Alistipes sp. AF48-12	species	5	5	0
2fa48f2fde234255	FS68586337	2292203	2614128	Clostridium sp. AF18-27	species	13	13	0
2fa48f2fde234255	FS68586337	2292206	2614128	Clostridium sp. AF27-2AA	species	52	52	0
2fa48f2fde234255	FS68586337	2292231	2684943	Coprococcus sp. AF21-14LB	species	43	43	0
2fa48f2fde234255	FS68586337	2292240	2649774	Parabacteroides sp. AF14-59	species	14	14	0
2fa48f2fde234255	FS68586337	2292242	2649774	Parabacteroides sp. AF18-52	species	20	20	0
2fa48f2fde234255	FS68586337	2292244	2628103	Pseudoflavonifractor sp. AF19-9AC	species	111	111	0
2fa48f2fde234255	FS68586337	2292249	2608920	Ruminococcus sp. AF18-22	species	11	11	0
2fa48f2fde234255	FS68586337	2292271	186928	Lachnospiraceae bacterium AM48-27BH	species	72	72	0
2fa48f2fde234255	FS68586337	2292272	186928	Lachnospiraceae bacterium OM04-12BH	species	170	170	0
2fa48f2fde234255	FS68586337	2292284	2646097	Bacteroides sp. OM08-11	species	14	14	0
2fa48f2fde234255	FS68586337	2292304	2614128	Clostridium sp. AM33-3	species	39	39	0
2fa48f2fde234255	FS68586337	2292334	2637548	Collinsella sp. TF09-1AT	species	7	7	0
2fa48f2fde234255	FS68586337	2292362	2649774	Parabacteroides sp. AM58-2XD	species	293	293	0
2fa48f2fde234255	FS68586337	2292363	2649774	Parabacteroides sp. TM07-1AC	species	102	102	0
2fa48f2fde234255	FS68586337	2292441	2847314	Paratractidigestivibacter faecalis	species	43	43	0
2fa48f2fde234255	FS68586337	2292895	84086	Firmicutes bacterium AM43-11BH	species	4	4	0
2fa48f2fde234255	FS68586337	2292910	2608932	Alistipes sp. AF14-19	species	8	8	0
2fa48f2fde234255	FS68586337	2292912	2635253	Anaerostipes sp. AF04-45	species	36	36	0
2fa48f2fde234255	FS68586337	2292934	2646097	Bacteroides sp. AF37-16AC	species	37	37	0
2fa48f2fde234255	FS68586337	2292951	2646097	Bacteroides sp. AM37-9	species	184	184	0
2fa48f2fde234255	FS68586337	2292955	2646097	Bacteroides sp. AM54-2NS	species	91	91	0
2fa48f2fde234255	FS68586337	2292956	2646097	Bacteroides sp. CF01-10NS	species	54	54	0
2fa48f2fde234255	FS68586337	2292957	2646097	Bacteroides sp. OF03-11BH	species	28	28	0
2fa48f2fde234255	FS68586337	2293091	2684943	Coprococcus sp. AM14-16	species	21	21	0
2fa48f2fde234255	FS68586337	2293102	2626420	Erysipelatoclostridium sp. AM42-17	species	5	5	0
2fa48f2fde234255	FS68586337	2293113	2649774	Parabacteroides sp. AF17-3	species	161	161	0
2fa48f2fde234255	FS68586337	2293115	2649774	Parabacteroides sp. AF21-43	species	12	12	0
2fa48f2fde234255	FS68586337	2293116	2649774	Parabacteroides sp. AF27-14	species	32	32	0
2fa48f2fde234255	FS68586337	2293146	2608920	Ruminococcus sp. AF12-5	species	3	3	0
2fa48f2fde234255	FS68586337	2302925	2646097	Bacteroides sp. AF32-8BH	species	53	53	0
2fa48f2fde234255	FS68586337	2302969	186928	Lachnospiraceae bacterium TF09-5	species	20	20	0
2fa48f2fde234255	FS68586337	2316020	186803	Mediterraneibacter	genus	0	56	0
2fa48f2fde234255	FS68586337	2320088	2637578	Roseburia sp. 1XD42-69	species	444	444	0
2fa48f2fde234255	FS68586337	2320099	49928	bacterium 0.1xD8-71	species	402	402	0
2fa48f2fde234255	FS68586337	2320110	49928	bacterium 1XD42-54	species	1398	1398	0.000116116
2fa48f2fde234255	FS68586337	2320113	49928	bacterium 1xD42-87	species	680	680	1.15E-05
2fa48f2fde234255	FS68586337	2320120	49928	bacterium D16-34	species	22	22	0
2fa48f2fde234255	FS68586337	2321111	2808963	Aliarcobacter	genus	3	3	0
2fa48f2fde234255	FS68586337	2498710	2	Caldiserica/Cryosericota group	clade	4	4	0
2fa48f2fde234255	FS68586337	2518495	2005473	Duncaniella	genus	56270	643473	0
2fa48f2fde234255	FS68586337	2518497	2005473	Paramuribaculum	genus	3108	161691	0
2fa48f2fde234255	FS68586337	2569097	186803	Anaerobutyricum	genus	0	20	0
2fa48f2fde234255	FS68586337	2585118	239759	Alistipes communis	species	22	22	0
2fa48f2fde234255	FS68586337	2593540	209	unclassified Helicobacter	no rank	0	7	0
2fa48f2fde234255	FS68586337	2593542	194	unclassified Campylobacter	no rank	1	1	0
2fa48f2fde234255	FS68586337	2593640	872	unclassified Desulfovibrio	no rank	0	5	0
2fa48f2fde234255	FS68586337	2593673	2071	unclassified Saccharothrix	no rank	1	1	0
2fa48f2fde234255	FS68586337	2593676	1883	unclassified Streptomyces	no rank	9	9	0
2fa48f2fde234255	FS68586337	2603322	186802	Vallitaleaceae	family	0	5	0
2fa48f2fde234255	FS68586337	2608887	1301	unclassified Streptococcus	no rank	6	6	0
2fa48f2fde234255	FS68586337	2608891	1350	unclassified Enterococcus	no rank	1	1	0
2fa48f2fde234255	FS68586337	2608895	1506553	unclassified Lachnoclostridium	no rank	177	553	0
2fa48f2fde234255	FS68586337	2608915	239934	unclassified Akkermansia	no rank	14	14	0
2fa48f2fde234255	FS68586337	2608920	1263	unclassified Ruminococcus	no rank	373	387	0
2fa48f2fde234255	FS68586337	2608929	570	unclassified Klebsiella	no rank	3	3	0
2fa48f2fde234255	FS68586337	2608932	239759	unclassified Alistipes	no rank	59	98	0
2fa48f2fde234255	FS68586337	2608935	547	unclassified Enterobacter	no rank	5	5	0
2fa48f2fde234255	FS68586337	2609248	1654	unclassified Actinomyces	no rank	1	1	0
2fa48f2fde234255	FS68586337	2609290	33882	unclassified Microbacterium	no rank	2	2	0
2fa48f2fde234255	FS68586337	2609468	28453	unclassified Sphingobacterium	no rank	3	3	0
2fa48f2fde234255	FS68586337	2613769	379	unclassified Rhizobium	no rank	13	13	0
2fa48f2fde234255	FS68586337	2613784	32008	unclassified Burkholderia	no rank	2	2	0
2fa48f2fde234255	FS68586337	2613923	1649459	unclassified Hungatella	no rank	16	37	0
2fa48f2fde234255	FS68586337	2614128	1485	unclassified Clostridium	no rank	210	868	0
2fa48f2fde234255	FS68586337	2615025	244698	unclassified Gillisia	no rank	3	3	0
2fa48f2fde234255	FS68586337	2615029	283735	unclassified Leeuwenhoekiella	no rank	2	2	0
2fa48f2fde234255	FS68586337	2615031	153265	unclassified Aequorivita	no rank	1	1	0
2fa48f2fde234255	FS68586337	2615069	1839	unclassified Nocardioides	no rank	4	4	0
2fa48f2fde234255	FS68586337	2615202	89966	unclassified Hymenobacter	no rank	1	1	0
2fa48f2fde234255	FS68586337	2615210	407	unclassified Methylobacterium	no rank	9	9	0
2fa48f2fde234255	FS68586337	2617493	522	unclassified Acidiphilium	no rank	1	1	0
2fa48f2fde234255	FS68586337	2618060	1375	unclassified Aerococcus	no rank	2	2	0
2fa48f2fde234255	FS68586337	2618290	57665	unclassified Sulfurospirillum	no rank	7	7	0
2fa48f2fde234255	FS68586337	2619274	28050	unclassified Lachnospira	no rank	52	52	0
2fa48f2fde234255	FS68586337	2619320	1847	unclassified Pseudonocardia	no rank	2	2	0
2fa48f2fde234255	FS68586337	2619470	1266	unclassified Sarcina	no rank	13	13	0
2fa48f2fde234255	FS68586337	2619866	1924110	unclassified Massilimicrobiota	no rank	10	10	0
2fa48f2fde234255	FS68586337	2619925	81	unclassified Hyphomicrobium	no rank	1	1	0
2fa48f2fde234255	FS68586337	2620051	2222	unclassified Methanothrix	no rank	2	2	0
2fa48f2fde234255	FS68586337	2620175	1707	unclassified Cellulomonas	no rank	1	1	0
2fa48f2fde234255	FS68586337	2620435	1578	unclassified Lactobacillus	no rank	7	7	0
2fa48f2fde234255	FS68586337	2620445	1903506	unclassified Drancourtella	no rank	44	44	0
2fa48f2fde234255	FS68586337	2620507	195950	unclassified Tannerella	no rank	1	1	0
2fa48f2fde234255	FS68586337	2621013	106633	unclassified Thioalkalivibrio	no rank	1	1	0
2fa48f2fde234255	FS68586337	2621490	1573534	unclassified Faecalitalea	no rank	1	1	0
2fa48f2fde234255	FS68586337	2621639	191373	unclassified Pelotomaculum	no rank	1	1	0
2fa48f2fde234255	FS68586337	2622126	1918540	unclassified Muribaculum	no rank	5	5	0
2fa48f2fde234255	FS68586337	2622230	88723	unclassified Natrinema	no rank	2	2	0
2fa48f2fde234255	FS68586337	2622260	73778	unclassified Methylocaldum	no rank	1	1	0
2fa48f2fde234255	FS68586337	2622718	294702	unclassified Proteiniphilum	no rank	22	22	0
2fa48f2fde234255	FS68586337	2624150	963	unclassified Herbaspirillum	no rank	2	2	0
2fa48f2fde234255	FS68586337	2624159	32636	unclassified Halothermothrix	no rank	2	2	0
2fa48f2fde234255	FS68586337	2624378	1716	unclassified Corynebacterium	no rank	2	2	0
2fa48f2fde234255	FS68586337	2624479	1730	unclassified Eubacterium	no rank	117	305	0
2fa48f2fde234255	FS68586337	2625061	120831	unclassified Dyadobacter	no rank	1	1	0
2fa48f2fde234255	FS68586337	2625085	1164882	unclassified Lachnoanaerobaculum	no rank	5	5	0
2fa48f2fde234255	FS68586337	2626047	1129	unclassified Synechococcus	no rank	1	1	0
2fa48f2fde234255	FS68586337	2626246	2035712	unclassified Guyparkeria	no rank	5	5	0
2fa48f2fde234255	FS68586337	2626256	906	unclassified Megasphaera	no rank	1	1	0
2fa48f2fde234255	FS68586337	2626420	1505663	unclassified Erysipelatoclostridium	no rank	10	15	0
2fa48f2fde234255	FS68586337	2626703	100883	unclassified Coprobacillus	no rank	9	9	0
2fa48f2fde234255	FS68586337	2627398	83654	unclassified Leclercia	no rank	2	2	0
2fa48f2fde234255	FS68586337	2627481	1218	unclassified Prochlorococcus	no rank	16	16	0
2fa48f2fde234255	FS68586337	2627676	2160	unclassified Methanobacterium	no rank	4	4	0
2fa48f2fde234255	FS68586337	2627917	189330	unclassified Dorea	no rank	34	66	0
2fa48f2fde234255	FS68586337	2628103	1017280	unclassified Pseudoflavonifractor	no rank	48	467	0
2fa48f2fde234255	FS68586337	2628445	2383	unclassified Epulopiscium	no rank	2	2	0
2fa48f2fde234255	FS68586337	2628852	657	unclassified Photobacterium	no rank	1	1	0
2fa48f2fde234255	FS68586337	2629249	40222	unclassified Methylophaga	no rank	14	14	0
2fa48f2fde234255	FS68586337	2629267	946234	unclassified Flavonifractor	no rank	206	615	0
2fa48f2fde234255	FS68586337	2629304	459786	unclassified Oscillibacter	no rank	21	154	0
2fa48f2fde234255	FS68586337	2629676	152161	unclassified Stappia	no rank	2	2	0
2fa48f2fde234255	FS68586337	2629782	265975	unclassified Oribacterium	no rank	34	34	0
2fa48f2fde234255	FS68586337	2629879	102234	unclassified Cyanobacterium	no rank	2	2	0
2fa48f2fde234255	FS68586337	2630008	204475	unclassified Gemmiger	no rank	7	26	0
2fa48f2fde234255	FS68586337	2630131	444051	unclassified Mesoflavibacter	no rank	1	1	0
2fa48f2fde234255	FS68586337	2630326	53335	unclassified Pantoea	no rank	2	2	0
2fa48f2fde234255	FS68586337	2630389	156973	unclassified Dysgonomonas	no rank	5	5	0
2fa48f2fde234255	FS68586337	2630407	352450	unclassified Simplicispira	no rank	1	1	0
2fa48f2fde234255	FS68586337	2630699	85	unclassified Hyphomonas	no rank	1	1	0
2fa48f2fde234255	FS68586337	2630780	51194	unclassified Desulfofustis	no rank	5	5	0
2fa48f2fde234255	FS68586337	2630858	588605	unclassified Robinsoniella	no rank	2	2	0
2fa48f2fde234255	FS68586337	2630922	191	unclassified Azospirillum	no rank	2	24	0
2fa48f2fde234255	FS68586337	2631580	374	unclassified Bradyrhizobium	no rank	0	175	0
2fa48f2fde234255	FS68586337	2632123	153232	unclassified Oceanicaulis	no rank	6	6	0
2fa48f2fde234255	FS68586337	2632691	212791	unclassified Enhydrobacter	no rank	2	2	0
2fa48f2fde234255	FS68586337	2632864	132605	unclassified Limnothrix	no rank	1	1	0
2fa48f2fde234255	FS68586337	2633591	2063	unclassified Kitasatospora	no rank	2	2	0
2fa48f2fde234255	FS68586337	2633649	580596	unclassified Butyricicoccus	no rank	8	8	0
2fa48f2fde234255	FS68586337	2633794	79206	unclassified Desulfosporosinus	no rank	2	2	0
2fa48f2fde234255	FS68586337	2634177	832	unclassified Fibrobacter	no rank	22	22	0
2fa48f2fde234255	FS68586337	2634549	231454	unclassified Dyella	no rank	4	4	0
2fa48f2fde234255	FS68586337	2635130	674963	unclassified Succinatimonas	no rank	6	6	0
2fa48f2fde234255	FS68586337	2635253	207244	unclassified Anaerostipes	no rank	1	74	0
2fa48f2fde234255	FS68586337	2635733	56112	unclassified Dehalobacter	no rank	2	2	0
2fa48f2fde234255	FS68586337	2636392	109262	unclassified Halothiobacillus	no rank	2	2	0
2fa48f2fde234255	FS68586337	2636738	329857	unclassified Cohnella	no rank	2	2	0
2fa48f2fde234255	FS68586337	2636778	400634	unclassified Lysinibacillus	no rank	1	1	0
2fa48f2fde234255	FS68586337	2636825	51366	unclassified Salinivibrio	no rank	2	2	0
2fa48f2fde234255	FS68586337	2636909	75654	unclassified Duganella	no rank	7	7	0
2fa48f2fde234255	FS68586337	2637378	970	unclassified Selenomonas	no rank	10	10	0
2fa48f2fde234255	FS68586337	2637548	102106	unclassified Collinsella	no rank	66	180	0
2fa48f2fde234255	FS68586337	2637578	841	unclassified Roseburia	no rank	63	563	0
2fa48f2fde234255	FS68586337	2637926	367298	unclassified Phycicoccus	no rank	6	6	0
2fa48f2fde234255	FS68586337	2638132	335058	unclassified Pelomonas	no rank	3	3	0
2fa48f2fde234255	FS68586337	2638182	33951	unclassified Acetobacterium	no rank	1	1	0
2fa48f2fde234255	FS68586337	2638319	52972	unclassified Polaromonas	no rank	2	2	0
2fa48f2fde234255	FS68586337	2638335	838	unclassified Prevotella	no rank	615	657	0
2fa48f2fde234255	FS68586337	2638619	46205	unclassified Pseudobutyrivibrio	no rank	18	18	0
2fa48f2fde234255	FS68586337	2638727	157	unclassified Treponema	no rank	13	13	0
2fa48f2fde234255	FS68586337	2638792	133925	unclassified Olsenella	no rank	169	383	0
2fa48f2fde234255	FS68586337	2638829	49082	unclassified Candidatus Arthromitus	no rank	70	86	0
2fa48f2fde234255	FS68586337	2638842	59753	unclassified Alcanivorax	no rank	15	15	0
2fa48f2fde234255	FS68586337	2639134	1254401	unclassified Sunxiuqinia	no rank	0	6	0
2fa48f2fde234255	FS68586337	2639466	830	unclassified Butyrivibrio	no rank	93	97	0
2fa48f2fde234255	FS68586337	2640009	1481960	unclassified Peptoclostridium	no rank	9	9	0
2fa48f2fde234255	FS68586337	2640422	346096	unclassified Paludibacter	no rank	6	6	0
2fa48f2fde234255	FS68586337	2641197	2330	unclassified Halanaerobium	no rank	6	6	0
2fa48f2fde234255	FS68586337	2641225	283168	unclassified Odoribacter	no rank	8	8	0
2fa48f2fde234255	FS68586337	2641688	2057233	unclassified Absiella	no rank	7	7	0
2fa48f2fde234255	FS68586337	2642494	1763	unclassified Mycobacterium	no rank	4	4	0
2fa48f2fde234255	FS68586337	2643062	323620	unclassified Shinella	no rank	1	1	0
2fa48f2fde234255	FS68586337	2643817	1380	unclassified Atopobium	no rank	106	246	0
2fa48f2fde234255	FS68586337	2644629	33986	unclassified Exiguobacterium	no rank	7	7	0
2fa48f2fde234255	FS68586337	2644672	2207	unclassified Methanosarcina	no rank	1	1	0
2fa48f2fde234255	FS68586337	2644732	165696	unclassified Novosphingobium	no rank	3	3	0
2fa48f2fde234255	FS68586337	2645177	397864	unclassified Barnesiella	no rank	5	81	0
2fa48f2fde234255	FS68586337	2645654	511678	unclassified Aliivibrio	no rank	2	2	0
2fa48f2fde234255	FS68586337	2645799	836	unclassified Porphyromonas	no rank	5	36	0
2fa48f2fde234255	FS68586337	2646097	816	unclassified Bacteroides	no rank	758	1512	0
2fa48f2fde234255	FS68586337	2646395	216851	unclassified Faecalibacterium	no rank	27	41	0
2fa48f2fde234255	FS68586337	2646778	265570	unclassified Sulfurovum	no rank	2	2	0
2fa48f2fde234255	FS68586337	2647733	1569	unclassified Sporosarcina	no rank	3	3	0
2fa48f2fde234255	FS68586337	2648079	572511	unclassified Blautia	no rank	207	262	0
2fa48f2fde234255	FS68586337	2648158	267989	unclassified Lebetimonas	no rank	1	1	0
2fa48f2fde234255	FS68586337	2648686	478070	unclassified Labrenzia	no rank	1	1	0
2fa48f2fde234255	FS68586337	2648737	84111	unclassified Eggerthella	no rank	6	6	0
2fa48f2fde234255	FS68586337	2648818	2017975	unclassified Candidatus Frackibacter	no rank	5	5	0
2fa48f2fde234255	FS68586337	2648904	862	unclassified Syntrophomonas	no rank	8	8	0
2fa48f2fde234255	FS68586337	2648921	75	unclassified Caulobacter	no rank	2	2	0
2fa48f2fde234255	FS68586337	2648997	168934	unclassified Thalassospira	no rank	2	2	0
2fa48f2fde234255	FS68586337	2649046	990721	unclassified Christensenella	no rank	188	223	0
2fa48f2fde234255	FS68586337	2649643	1279388	unclassified Kandleria	no rank	2	2	0
2fa48f2fde234255	FS68586337	2649774	375288	unclassified Parabacteroides	no rank	134	2691	0
2fa48f2fde234255	FS68586337	2663824	110932	unclassified Leifsonia	no rank	3	3	0
2fa48f2fde234255	FS68586337	2675234	186817	Alkalihalobacillus	genus	2	2	0
2fa48f2fde234255	FS68586337	2676048	186803	Schaedlerella	genus	4285	22262	0
2fa48f2fde234255	FS68586337	2683645	2093	unclassified Mycoplasma	no rank	1	1	0
2fa48f2fde234255	FS68586337	2684926	12916	unclassified Acidovorax	no rank	2	2	0
2fa48f2fde234255	FS68586337	2684943	33042	unclassified Coprococcus	no rank	4	68	0
2fa48f2fde234255	FS68586337	2685012	81466	unclassified Aminobacterium	no rank	4	4	0
2fa48f2fde234255	FS68586337	2685059	123375	unclassified Solobacterium	no rank	1	1	0
2fa48f2fde234255	FS68586337	2685180	52784	unclassified Anaerofilum	no rank	0	25	0
2fa48f2fde234255	FS68586337	2685367	178898	unclassified Carboxydocella	no rank	2	2	0
2fa48f2fde234255	FS68586337	2685620	1193503	unclassified Gilliamella	no rank	1	1	0
2fa48f2fde234255	FS68586337	2689056	32207	unclassified Rothia (in: Bacteria)	no rank	1	1	0
2fa48f2fde234255	FS68586337	2691354	203683	Pirellulales	order	0	2	0
2fa48f2fde234255	FS68586337	2691355	203683	Gemmatales	order	0	2	0
2fa48f2fde234255	FS68586337	2691357	2691354	Pirellulaceae	family	0	2	0
2fa48f2fde234255	FS68586337	2698737	2759	Sar	clade	0	41	0
2fa48f2fde234255	FS68586337	2707349	5455	Colletotrichum spaethianum species complex	no rank	0	187	0
2fa48f2fde234255	FS68586337	2719313	186803	Enterocloster	genus	22	187	0
2fa48f2fde234255	FS68586337	2726947	451867	Mycosphaerellales	order	0	1	0
2fa48f2fde234255	FS68586337	2731342	10239	Monodnaviria	clade	0	2276	0
2fa48f2fde234255	FS68586337	2731992	1783234	Candidatus Pyropristinus	phylum	0	1	0
2fa48f2fde234255	FS68586337	2732092	2731342	Shotokuvirae	kingdom	0	2276	0
2fa48f2fde234255	FS68586337	2732416	2732092	Cressdnaviricota	phylum	0	2276	0
2fa48f2fde234255	FS68586337	2732423	2732416	Arfiviricetes	class	0	2276	0
2fa48f2fde234255	FS68586337	2732536	2732423	Cirlivirales	order	0	2276	0
2fa48f2fde234255	FS68586337	2742598	33958	Limosilactobacillus	genus	669	24995	0
2fa48f2fde234255	FS68586337	2747271	188786	Calidithermus	genus	2	2	0
2fa48f2fde234255	FS68586337	2751484	1379697	unclassified candidate division Zixibacteria	no rank	6	6	0
2fa48f2fde234255	FS68586337	2752537	5094	Talaromyces sect. Talaromyces	no rank	2	2	0
2fa48f2fde234255	FS68586337	2760815	1752708	unclassified Candidatus Rokubacteria	no rank	3	3	0
2fa48f2fde234255	FS68586337	2762306	768507	Roseivirgaceae	family	0	2	0
2fa48f2fde234255	FS68586337	2762318	200644	Weeksellaceae	family	1	17	0
2fa48f2fde234255	FS68586337	2767879	33958	Companilactobacillus	genus	1	1	0
2fa48f2fde234255	FS68586337	2767887	33958	Ligilactobacillus	genus	465	22842	0
2fa48f2fde234255	FS68586337	2767891	33958	Schleiferilactobacillus	genus	0	12	0
2fa48f2fde234255	FS68586337	2771472	213849	Sulfurovaceae	family	0	2	0
2fa48f2fde234255	FS68586337	2777201	2731992	Candidatus Caldipriscus	genus	0	1	0
2fa48f2fde234255	FS68586337	2782229	2782232	Epilithonimonas	genus	1	1	0
2fa48f2fde234255	FS68586337	2782232	2762318	Chryseobacterium group	no rank	1	14	0
2fa48f2fde234255	FS68586337	2800059	28211	Maricaulales	order	0	8	0
2fa48f2fde234255	FS68586337	2800060	28211	Hyphomonadales	order	0	7	0
2fa48f2fde234255	FS68586337	2800061	2800059	Maricaulaceae	family	0	8	0
2fa48f2fde234255	FS68586337	2808963	213849	Arcobacteraceae	family	3	6	0
2fa48f2fde234255	FS68586337	2810280	526525	Coprobacillaceae	family	8	27	0
2fa48f2fde234255	FS68586337	2810281	526525	Turicibacteraceae	family	0	7	0
2fa48f2fde234255	FS68586337	2811502	40117	Thermodesulfovibrionia	class	0	5	0
2fa48f2fde234255	FS68586337	2811503	2811502	Thermodesulfovibrionales	order	0	5	0
2fa48f2fde234255	FS68586337	2811504	2811503	Thermodesulfovibrionaceae	family	0	5	0
2fa48f2fde234255	FS68586337	2815910	1118	Geminocystaceae	family	0	2	0
2fa48f2fde234255	FS68586337	2821832	356	Stappiaceae	family	3	10	0
2fa48f2fde234255	FS68586337	2826938	118882	Brucella/Ochrobactrum group	no rank	2	2	0
2fa48f2fde234255	FS68586337	2829815	204441	Azospirillaceae	family	1	110	0
2fa48f2fde234255	FS68586337	2831106	356	Devosiaceae	family	1	6	0
2fa48f2fde234255	FS68586337	2831944	2777201	unclassified Candidatus Caldipriscus	no rank	1	1	0
2fa48f2fde234255	FS68586337	2834500	452343	Trechisporales incertae sedis	no rank	0	2	0
2fa48f2fde234255	FS68586337	2843308	356	Pleomorphomonadaceae	family	0	8	0
2fa48f2fde234255	FS68586337	2844866	204441	Thalassospiraceae	family	0	4	0
2fa48f2fde234255	FS68586337	2845253	136	Treponemataceae	family	0	50	0
2fa48f2fde234255	FS68586337	2847307	1643824	Thermophilibacter	genus	9	86	0
2fa48f2fde234255	FS68586337	2847314	1643824	Paratractidigestivibacter	genus	0	43	0
2fa48f2fde234255	FS68586337	2848916	1737405	Thermohalobacteraceae	family	0	3	0
2fa48f2fde234255	FS68586337	2854170	204455	Roseobacteraceae	family	3	15	0
2fa48f2fde234255	FS68586337	2881377	1117	Pseudanabaenales	order	0	1	0
2fa48f2fde234255	FS68586337	2881426	1890424	Prochlorococcaceae	family	0	18	0
2fa48f2fde234255	FS68586337	2886822	213118	Desulfocapsaceae	family	0	5	0
2fa48f2fde234255	FS68586337	2887326	1236	Moraxellales	order	0	29	0
2fa48f2fde234255	FS68586337	2887327	1236	Kangiellales	order	0	1	0
2fa48f2fde234255	FS68586337	2887365	72274	Marinobacteraceae	family	0	5	0
2fa48f2fde234255	FS68586337	2890311	543	Klebsiella/Raoultella group	no rank	0	15	0
2fa48f2fde234255	FS68586337	2894089	265317	unclassified Candidatus Poribacteria	no rank	2	2	0
2fa48f2fde234255	FS68586337	2895353	75682	Massilia group	no rank	0	12	0
2fa48f2fde234255	FS68586337	2896860	768507	Spirosomaceae	family	0	3	0
2fa48f2fde234255	FS68586337	2903219	72275	Alteromonas/Salinimonas group	no rank	3	4	0
2fa48f2fde234255	FS68586337	2905377	224756	Methanotrichales	order	0	2	0
2fa48f2fde234255	FS68586337	2910984	194924	Solidesulfovibrio	genus	1	1	0
2fa48f2fde234255	FS68586337	2912950	186803	Konateibacter	genus	0	50	0
2fa48f2fde234255	FS68586337	2914038	28221	Syntrophales	order	0	8	0
2fa48f2fde234255	FS68586337	2916678	4892	CUG-Ser1 clade	clade	0	3	0
2fa48f2fde234255	FS68586337	2923352	2092	Mesomycoplasma	genus	2	2	0
2fa48f2fde234255	FS68586337	2926619	4892	CUG-Ser2 clade	clade	0	1	0
2fa48f2fde234255	FS68586337	2932623	213849	Sulfurospirillaceae	family	0	7	0
2fa48f2fde234255	FS68586337	2937909	186802	Desulfitobacteriaceae	family	0	10	0
2fa48f2fde234255	FS68586337	2937910	186802	Desulfotomaculaceae	family	0	1	0
2fa48f2fde234255	FS68586337	2937911	186802	Thermincolaceae	family	0	3	0
2fa48f2fde234255	FS68586337	2945020	191393	Mucispirillaceae	family	0	14416	0
2fa48f2fde234255	FS68586337	2000000000	2676048	Schaedlerella MGBC000001	species	9533	9533	0.001438971
2fa48f2fde234255	FS68586337	2000000001	2676048	Schaedlerella MGBC000003	species	1258	1258	0.000230592
2fa48f2fde234255	FS68586337	2000000002	2676048	Schaedlerella sp000364245	species	1037	1037	5.38E-05
2fa48f2fde234255	FS68586337	2000000003	189330	Dorea MGBC000111	species	1115	1115	0.000290168
2fa48f2fde234255	FS68586337	2000000004	1918540	Muribaculum sp002358615	species	4424	4424	0
2fa48f2fde234255	FS68586337	2000000007	189330	Dorea MGBC000041	species	1202	1202	0.000353139
2fa48f2fde234255	FS68586337	2000000009	1918540	Muribaculum sp002473395	species	19995	19995	0.00895122
2fa48f2fde234255	FS68586337	2000000010	577310	Parasutterella MGBC134540	species	34268	34268	0.005509452
2fa48f2fde234255	FS68586337	2000000011	816	Bacteroides sp002491635	species	3017	3017	0
2fa48f2fde234255	FS68586337	2000000012	1730	Eubacterium MGBC000112	species	624	624	0.00024133
2fa48f2fde234255	FS68586337	2000000013	459786	Oscillibacter MGBC104191	species	7325	7325	0.001101557
2fa48f2fde234255	FS68586337	2000000014	2518495	Duncaniella sp001689575	species	215155	215155	0.037065496
2fa48f2fde234255	FS68586337	2000000016	1649459	Hungatella MGBC000080	species	7803	7803	0.000788221
2fa48f2fde234255	FS68586337	2000000017	1301	Streptococcus MGBC000431	species	780	780	9.86E-05
2fa48f2fde234255	FS68586337	2000000018	189330	Dorea MGBC000083	species	243	243	0
2fa48f2fde234255	FS68586337	2000000019	189330	Dorea MGBC117094	species	35436	35436	0.004253404
2fa48f2fde234255	FS68586337	2000000020	189330	Dorea MGBC000089	species	885	885	0.000203948
2fa48f2fde234255	FS68586337	2000000021	2676048	Schaedlerella MGBC163752	species	2043	2043	0.000155003
2fa48f2fde234255	FS68586337	2000000022	1918385	Acutalibacter MGBC101916	species	528	528	0
2fa48f2fde234255	FS68586337	2000000023	244127	Anaerotruncus MGBC000100	species	283	283	0
2fa48f2fde234255	FS68586337	2000000024	244127	Anaerotruncus sp003612625	species	201	201	0.000819509
2fa48f2fde234255	FS68586337	2000000025	1918385	Acutalibacter MGBC000120	species	204	204	0
2fa48f2fde234255	FS68586337	2000000027	2163168	Kineothrix sp000403275	species	3998	3998	0.001508968
2fa48f2fde234255	FS68586337	2000000028	2172004	Lawsonibacter MGBC000135	species	853	853	0
2fa48f2fde234255	FS68586337	2000000030	1649459	Hungatella MGBC142035	species	3083	3083	0.000376889
2fa48f2fde234255	FS68586337	2000000031	1730	Eubacterium MGBC000141	species	13995	13995	0.002568632
2fa48f2fde234255	FS68586337	2000000032	459786	Oscillibacter MGBC000151	species	17279	17279	0.001301417
2fa48f2fde234255	FS68586337	2000000033	459786	Oscillibacter MGBC000153	species	661	661	0.000654342
2fa48f2fde234255	FS68586337	2000000034	1730	Eubacterium MGBC164771	species	7348	7348	0.000754885
2fa48f2fde234255	FS68586337	2000000035	189330	Dorea MGBC000158	species	911	911	0.000412297
2fa48f2fde234255	FS68586337	2000000036	872	Desulfovibrio MGBC000161	species	251	251	0
2fa48f2fde234255	FS68586337	2000000038	1485	Clostridium MGBC161412	species	1543	1543	0.000310474
2fa48f2fde234255	FS68586337	2000000039	189330	Dorea MGBC116392	species	494	494	0
2fa48f2fde234255	FS68586337	2000000040	447020	Adlercreutzia sp004793465	species	2883	2883	0.000366109
2fa48f2fde234255	FS68586337	2000000041	2676048	Schaedlerella MGBC156629	species	3884	3884	0.000409693
2fa48f2fde234255	FS68586337	2000000043	459786	Oscillibacter sp000403435	species	276	276	0.000652133
2fa48f2fde234255	FS68586337	2000000044	1427378	Acetatifactor MGBC000219	species	6557	6557	0.000638946
2fa48f2fde234255	FS68586337	2000000045	1427376	Parvibacter MGBC000220	species	687	687	4.44E-05
2fa48f2fde234255	FS68586337	2000000046	189330	Dorea MGBC129764	species	1389	1389	0.000175721
2fa48f2fde234255	FS68586337	2000000047	244127	Anaerotruncus sp000403395	species	1812	1812	0.000460786
2fa48f2fde234255	FS68586337	2000000048	1918385	Acutalibacter MGBC000243	species	165	165	0
2fa48f2fde234255	FS68586337	2000000049	2039240	Anaerotignum MGBC136833	species	1570	1570	0.00023661
2fa48f2fde234255	FS68586337	2000000050	1918540	Muribaculum sp002492595	species	9817	9817	0.002052831
2fa48f2fde234255	FS68586337	2000000051	2518497	Paramuribaculum sp001689565	species	88043	88043	0.050333135
2fa48f2fde234255	FS68586337	2000000052	2518495	Duncaniella sp001689425	species	305262	305262	0.121916513
2fa48f2fde234255	FS68586337	2000000053	2676048	Schaedlerella sp000403295	species	222	222	0
2fa48f2fde234255	FS68586337	2000000055	189330	Dorea sp000403455	species	10906	10906	0.003408492
2fa48f2fde234255	FS68586337	2000000056	189330	Dorea sp000403475	species	538	538	0.000270432
2fa48f2fde234255	FS68586337	2000000058	1505663	Erysipelatoclostridium cocleatum	species	5679	5679	0.001366203
2fa48f2fde234255	FS68586337	2000000060	1918536	Longicatena innocuum	species	25	25	0
2fa48f2fde234255	FS68586337	2000000075	2172004	Lawsonibacter MGBC000515	species	945	945	0
2fa48f2fde234255	FS68586337	2000000076	2172004	Lawsonibacter MGBC000518	species	1050	1050	0
2fa48f2fde234255	FS68586337	2000000077	1918385	Acutalibacter MGBC000522	species	105	105	0
2fa48f2fde234255	FS68586337	2000000078	1918385	Acutalibacter MGBC000548	species	272	272	0
2fa48f2fde234255	FS68586337	2000000079	1918385	Acutalibacter MGBC000533	species	451	451	0.000241049
2fa48f2fde234255	FS68586337	2000000080	2172004	Lawsonibacter MGBC000538	species	1183	1183	0.000654885
2fa48f2fde234255	FS68586337	2000000082	946234	Flavonifractor MGBC000542	species	321	321	0
2fa48f2fde234255	FS68586337	2000000085	2172004	Lawsonibacter MGBC000555	species	10791	10791	0.002765236
2fa48f2fde234255	FS68586337	2000000086	189330	Dorea muris	species	55	55	0
2fa48f2fde234255	FS68586337	2000000087	572511	Blautia sp000433815	species	66	66	0
2fa48f2fde234255	FS68586337	2000000092	1918540	Muribaculum arabinoxylanisolvens	species	4032	4032	0.014394132
2fa48f2fde234255	FS68586337	2000000093	1427378	Acetatifactor MGBC118768	species	36275	36275	0.003494989
2fa48f2fde234255	FS68586337	2000000094	838	Prevotella sp002933775	species	26079	26079	0.01785816
2fa48f2fde234255	FS68586337	2000000096	1905344	Ruthenibacterium MGBC140709	species	179	179	0
2fa48f2fde234255	FS68586337	2000000098	1981028	Mailhella sp003512875	species	2774	2774	0.000106645
2fa48f2fde234255	FS68586337	2000000099	2518495	Duncaniella sp002492665	species	39894	39894	0.01861146
2fa48f2fde234255	FS68586337	2000000102	830	Butyrivibrio MGBC100164	species	80	80	0
2fa48f2fde234255	FS68586337	2000000104	1730	Eubacterium MGBC100127	species	22	22	0
2fa48f2fde234255	FS68586337	2000000108	2163168	Kineothrix MGBC100172	species	131	131	0
2fa48f2fde234255	FS68586337	2000000109	1427378	Acetatifactor MGBC100310	species	362	362	0
2fa48f2fde234255	FS68586337	2000000110	239759	Alistipes MGBC143807	species	938	938	0
2fa48f2fde234255	FS68586337	2000000111	1730	Eubacterium MGBC100342	species	21	21	0
2fa48f2fde234255	FS68586337	2000000112	1937008	Dubosiella MGBC127872	species	47	47	0
2fa48f2fde234255	FS68586337	2000000113	174708	Allobaculum MGBC100415	species	22	22	0
2fa48f2fde234255	FS68586337	2000000120	1427378	Acetatifactor MGBC159247	species	5167	5167	0.000379088
2fa48f2fde234255	FS68586337	2000000121	189330	Dorea MGBC109699	species	2521	2521	0.000382192
2fa48f2fde234255	FS68586337	2000000123	239759	Alistipes MGBC111863	species	15230	15230	0.005166746
2fa48f2fde234255	FS68586337	2000000124	1427378	Acetatifactor MGBC101489	species	431	431	0
2fa48f2fde234255	FS68586337	2000000126	1730	Eubacterium MGBC101131	species	297	297	0
2fa48f2fde234255	FS68586337	2000000127	2518497	Paramuribaculum sp900553585	species	2332	2332	0.000104667
2fa48f2fde234255	FS68586337	2000000128	1981028	Mailhella MGBC101285	species	112	112	0
2fa48f2fde234255	FS68586337	2000000129	1935176	Angelakisella MGBC161672	species	331	331	0
2fa48f2fde234255	FS68586337	2000000131	1427378	Acetatifactor MGBC108232	species	3449	3449	0.000257547
2fa48f2fde234255	FS68586337	2000000133	459786	Oscillibacter MGBC101923	species	420	420	0
2fa48f2fde234255	FS68586337	2000000136	2172004	Lawsonibacter MGBC165440	species	3533	3533	0.001059412
2fa48f2fde234255	FS68586337	2000000137	459786	Oscillibacter MGBC101978	species	220	220	0
2fa48f2fde234255	FS68586337	2000000140	2163168	Kineothrix MGBC162921	species	2502	2502	0.000145357
2fa48f2fde234255	FS68586337	2000000142	1730	Eubacterium MGBC104730	species	940	940	9.09E-05
2fa48f2fde234255	FS68586337	2000000148	1730	Eubacterium MGBC121343	species	6942	6942	0.001702048
2fa48f2fde234255	FS68586337	2000000149	157	Treponema MGBC126140	species	36	36	0
2fa48f2fde234255	FS68586337	2000000150	1730	Eubacterium MGBC119940	species	833	833	0
2fa48f2fde234255	FS68586337	2000000151	1730	Eubacterium MGBC165605	species	749	749	0
2fa48f2fde234255	FS68586337	2000000153	1263	Ruminococcus sp002362135	species	54	54	0
2fa48f2fde234255	FS68586337	2000000154	239759	Alistipes MGBC125940	species	52	52	0
2fa48f2fde234255	FS68586337	2000000155	239759	Alistipes MGBC103317	species	2006	2006	0.000317502
2fa48f2fde234255	FS68586337	2000000157	1926672	Prevotellamassilia MGBC162806	species	116174	116174	0.021978833
2fa48f2fde234255	FS68586337	2000000162	459786	Oscillibacter MGBC104027	species	5015	5015	0.00063547
2fa48f2fde234255	FS68586337	2000000163	189330	Dorea MGBC111235	species	1917	1917	0.00020584
2fa48f2fde234255	FS68586337	2000000165	872	Desulfovibrio MGBC129232	species	15289	15289	0.002201257
2fa48f2fde234255	FS68586337	2000000170	2163168	Kineothrix MGBC130615	species	7180	7180	0.000658516
2fa48f2fde234255	FS68586337	2000000178	459786	Oscillibacter MGBC114107	species	475	475	0
2fa48f2fde234255	FS68586337	2000000179	1918385	Acutalibacter MGBC164404	species	2189	2189	0.000350083
2fa48f2fde234255	FS68586337	2000000182	1730	Eubacterium MGBC139981	species	251	251	0
2fa48f2fde234255	FS68586337	2000000185	1926672	Prevotellamassilia sp002933955	species	2086	2086	0.000270544
2fa48f2fde234255	FS68586337	2000000188	2129	Ureaplasma MGBC165308	species	90	90	0
2fa48f2fde234255	FS68586337	2000000189	1508657	Ruminiclostridium MGBC129722	species	2503	2503	0.000363921
2fa48f2fde234255	FS68586337	2000000190	28050	Lachnospira MGBC164289	species	4528	4528	0.000579527
2fa48f2fde234255	FS68586337	2000000191	1427378	Acetatifactor MGBC146413	species	3979	3979	0.000250223
2fa48f2fde234255	FS68586337	2000000192	841	Roseburia MGBC104949	species	552	552	0
2fa48f2fde234255	FS68586337	2000000193	1427378	Acetatifactor MGBC113998	species	6750	6750	0.000711857
2fa48f2fde234255	FS68586337	2000000196	189330	Dorea MGBC105254	species	209	209	0
2fa48f2fde234255	FS68586337	2000000197	1918385	Acutalibacter MGBC115182	species	159	159	0
2fa48f2fde234255	FS68586337	2000000198	1649459	Hungatella MGBC105340	species	255	255	0
2fa48f2fde234255	FS68586337	2000000199	2172004	Lawsonibacter MGBC105408	species	6371	6371	0.001635773
2fa48f2fde234255	FS68586337	2000000200	1578	Lactobacillus MGBC162746	species	3858	3858	0.00061967
2fa48f2fde234255	FS68586337	2000000203	1427378	Acetatifactor MGBC140221	species	281	281	0
2fa48f2fde234255	FS68586337	2000000204	1427378	Acetatifactor MGBC117628	species	401	401	0
2fa48f2fde234255	FS68586337	2000000205	1427378	Acetatifactor MGBC130908	species	7739	7739	0.000867735
2fa48f2fde234255	FS68586337	2000000207	1427378	Acetatifactor MGBC165152	species	2538	2538	0.000208818
2fa48f2fde234255	FS68586337	2000000210	1427378	Acetatifactor MGBC107450	species	429	429	0
2fa48f2fde234255	FS68586337	2000000212	1730	Eubacterium MGBC139490	species	607	607	0
2fa48f2fde234255	FS68586337	2000000213	1649459	Hungatella MGBC108684	species	327	327	0
2fa48f2fde234255	FS68586337	2000000215	1981028	Mailhella MGBC107932	species	1270	1270	9.88E-05
2fa48f2fde234255	FS68586337	2000000221	459786	Oscillibacter MGBC163303	species	269	269	0
2fa48f2fde234255	FS68586337	2000000222	1918385	Acutalibacter MGBC129708	species	438	438	0
2fa48f2fde234255	FS68586337	2000000224	1981028	Mailhella MGBC110551	species	105	105	0
2fa48f2fde234255	FS68586337	2000000227	189330	Dorea MGBC110346	species	42	42	0
2fa48f2fde234255	FS68586337	2000000229	1427378	Acetatifactor MGBC110447	species	294	294	0
2fa48f2fde234255	FS68586337	2000000232	1263	Ruminococcus sp002493635	species	72	72	0
2fa48f2fde234255	FS68586337	2000000237	2211178	Evtepia MGBC111873	species	86	86	0
2fa48f2fde234255	FS68586337	2000000242	35832	Bilophila MGBC136875	species	356	356	0
2fa48f2fde234255	FS68586337	2000000243	1427378	Acetatifactor MGBC113460	species	485	485	0
2fa48f2fde234255	FS68586337	2000000246	1730	Eubacterium MGBC113289	species	36	36	0
2fa48f2fde234255	FS68586337	2000000248	577309	Paraprevotella MGBC135601	species	51784	51784	0.008630086
2fa48f2fde234255	FS68586337	2000000249	580596	Butyricicoccus MGBC131967	species	36	36	0
2fa48f2fde234255	FS68586337	2000000250	189330	Dorea MGBC113809	species	89	89	0
2fa48f2fde234255	FS68586337	2000000252	2518497	Paramuribaculum sp001689535	species	2766	2766	0.002432297
2fa48f2fde234255	FS68586337	2000000254	459786	Oscillibacter MGBC114113	species	121	121	0
2fa48f2fde234255	FS68586337	2000000255	459786	Oscillibacter MGBC114583	species	331	331	0
2fa48f2fde234255	FS68586337	2000000256	459786	Oscillibacter MGBC115325	species	208	208	0
2fa48f2fde234255	FS68586337	2000000259	2163168	Kineothrix MGBC139812	species	270	270	0
2fa48f2fde234255	FS68586337	2000000260	459786	Oscillibacter MGBC115181	species	570	570	0
2fa48f2fde234255	FS68586337	2000000262	1427378	Acetatifactor MGBC129690	species	4966	4966	0.000696096
2fa48f2fde234255	FS68586337	2000000263	1730	Eubacterium MGBC122214	species	618	618	0
2fa48f2fde234255	FS68586337	2000000266	2172004	Lawsonibacter MGBC116689	species	748	748	0
2fa48f2fde234255	FS68586337	2000000268	189330	Dorea MGBC116946	species	125	125	0
2fa48f2fde234255	FS68586337	2000000270	189330	Dorea MGBC116970	species	53	53	0
2fa48f2fde234255	FS68586337	2000000271	1427378	Acetatifactor MGBC129547	species	617	617	0.00028888
2fa48f2fde234255	FS68586337	2000000273	1427378	Acetatifactor MGBC122974	species	607	607	0
2fa48f2fde234255	FS68586337	2000000274	1730	Eubacterium MGBC117467	species	381	381	0
2fa48f2fde234255	FS68586337	2000000275	2211178	Evtepia MGBC117610	species	49	49	0
2fa48f2fde234255	FS68586337	2000000276	946234	Flavonifractor MGBC117744	species	3031	3031	0.000482508
2fa48f2fde234255	FS68586337	2000000277	1279	Staphylococcus lentus	species	314	314	0
2fa48f2fde234255	FS68586337	2000000279	1935176	Angelakisella MGBC136623	species	172	172	0
2fa48f2fde234255	FS68586337	2000000280	1649459	Hungatella MGBC165023	species	5058	5058	0.000451175
2fa48f2fde234255	FS68586337	2000000283	1730	Eubacterium MGBC118394	species	83	83	0
2fa48f2fde234255	FS68586337	2000000284	189330	Dorea MGBC118412	species	145	145	0
2fa48f2fde234255	FS68586337	2000000285	1730	Eubacterium MGBC123503	species	510	510	0
2fa48f2fde234255	FS68586337	2000000286	239759	Alistipes MGBC119114	species	1392	1392	7.48E-05
2fa48f2fde234255	FS68586337	2000000292	1649459	Hungatella MGBC128920	species	845	845	0
2fa48f2fde234255	FS68586337	2000000293	189330	Dorea MGBC119866	species	242	242	0
2fa48f2fde234255	FS68586337	2000000294	459786	Oscillibacter MGBC120045	species	192	192	0
2fa48f2fde234255	FS68586337	2000000295	1730	Eubacterium MGBC123461	species	63	63	0
2fa48f2fde234255	FS68586337	2000000296	1730	Eubacterium MGBC120354	species	126	126	0
2fa48f2fde234255	FS68586337	2000000298	872	Desulfovibrio MGBC126123	species	17	17	0
2fa48f2fde234255	FS68586337	2000000302	1730	Eubacterium MGBC128531	species	76	76	0
2fa48f2fde234255	FS68586337	2000000303	1649459	Hungatella MGBC163323	species	3890	3890	0.001221967
2fa48f2fde234255	FS68586337	2000000304	189330	Dorea MGBC143734	species	361	361	0
2fa48f2fde234255	FS68586337	2000000305	1427378	Acetatifactor MGBC125006	species	573	573	0
[truncated: 7,963 more rows]
