# Supplementary material for: miR147 promotes mucosal integrity and healing in intestinal inflammation
Source: JCI Insight. 2025 Sep 16;10(20):e190466. doi: 10.1172/jci.insight.190466 (PMC12581662; doi:10.1172/jci.insight.190466)
Supplement: Supporting data values [file jciinsight-10-190466-s080.xlsx]

## Sheet: Figure 1
Figure 1
D
	Brain	Heart	Kidney	Liver	Spleen	Lungs	SI	Colon
	0.739394	1.19792	0.855153	0.818533	1.14286	0.812821	1.56934	2.54321
	1.04265	1.1506	0.884746	1.02679	1.05488	1.05993	1.5759	3.35277
	1.019	0.555556	0.908571	0.907514	1.03889	0.870253	1.88153	2.25666
E
	Brain	Heart	Kidney	Liver	Lung	Spleen	SI	Colon
	0.01797	0.05067	0.04236	0.03761	0.40846	0.0547	0.92645	3.23077
	0.01765	0.12869	0.03185	0.0745	0.11487	0.02215	1.28149	3.16108
	0.01575	0.05373	0.04582	0.52584	0.08729	0.07417	1.22597	10.2122

## Sheet: Figure 2
Figure 2
A
	IEC	LPL
	7.59398	0.537931
	12.5263	1.09719
	11.3738	1.36488
B
	WT	miR-147 tdT	WT	miR-147 tdT
	0.846917	1.76066	1.6826	1.76066
	0.892951	1.05716	1.51882	1.05716
	1.26013	1.3655	1.45564	1.3655

## Sheet: Figure 3
Figure 3
A
	GF	SPF	GF	SPF
	0.953478	1.17761	0.977349	0.605019
	0.44907	0.82239	1.43567	1.0454
C
	Water	DSS
	0.691691	3.87805
	0.983397	6.76144
	1.32491	4.2757
E
	Water	DSS
	2.74	4.25
	3.48	3.83
	2.63	4.21
	2.92	4.08
	2.8	3.61
	4.18
F
	C57BL/6J	miR-147tdT	miR-147tdT
	1066	2208	3104
	625	2631	4102
	1215	2077	3304
G
	C57BL/6J	miR-147tdT	miR-147tdT
	2.78	39.1	55.4
	0.16	30.9	60.9
	1.41	38.9	54.2
H
	media	LPS 5ug	TH1 Sup	TH1 Sup +LPS 5ug
	5513	4951	10222	14819
	4472	6068	9491	11924
	3703	3230	6713	4871
	4071	3894	8626	8445
	3816	4427	6050	10468

## Sheet: Figure 4
Figure 4
A		C67BL/6J										miR-147 CMVCre
	d0	100	100	100	100	100	100	100	100	100		100	100	100	100	100	100	100	100	100	100
	d1	98.9437	101.154	96.8254	98.8679	101.575	101.66	104.186	103.213	104.641		100	98.9761	99.2248	99.6552	100	103.62	101.316	101.81	101.293	103.07
	d2	100	102.692	96.5079	99.6226	102.756	101.245	104.186	103.615	105.485		100.797	98.9761	100.388	100	97.8495	104.072	101.754	103.167	103.879	99.5614
	d3	98.5915	103.846	96.5079	98.8679	103.15	100.83	103.721	102.811	103.797		101.594	99.6587	100.388	98.6207	97.8495	101.358	100	103.167	103.879	102.632
	d4	100.352	104.615	98.0952	101.132	103.937	100.83	102.326	103.213	104.219		101.195	95.2218	99.2248	92.4138	98.5663	101.81	98.2456	102.262	99.569	102.632
	d5	102.465	105	97.7778	99.6226	102.362	99.5851	100	99.5984	101.266		95.6175	84.6416	96.124	83.4483	96.0573	96.3801	95.1754	97.2851	94.3966	96.0526
	d6	102.113	102.308	98.0952	101.132	98.8189	95.4357	97.2093	97.1888	98.3122		91.2351	76.7918	92.2481	76.2069	89.6057	89.5928	86.8421	90.0452	89.2241	91.6667
	d7	99.6479	100.769	97.7778	98.4906	94.4882	92.9461	95.814	92.3695	93.6709		84.4622	74.4027	88.3721	73.1034	83.1541	88.2353	82.0175	85.9728	86.6379	86.8421
B
	C67BL/6J	miR-147 CMV Cre
	8.1	4.8
	7.2	6.2
	7.7	5.3
	8	6
	7	6.3
	7.2	4.9
	7	6
	7.1	6.8
	7	5.7
D
	C57BL/6J	miR-147 CMV Cre
	3	4.66667
	2.33333	4.41667
	1.625	3.83333
	1.95833	4.5
	2.5	4
	1.5	3.5
	1.83333	2
	1.83333	4.16667
	1	3.16667
	2.33333
F
	C57BL/6J	miR-147 CMV
	0.82	0.59
	0.78	0.47
	0.87	0.48
	0.97	0.76
	1.25	0.51
		0.44
G
	C57BL/6J	miR-147 CMV
	1.1643	1.079
	1.183	1.0724
	1.2018	1.0593
	1.183	1.0834
	1.1165	1.0549
		1.0549
	H
		miR-147f/f Villin Cre-				miR-147 Villin Cre+											Villin Cre+
		100	100	100	100	100	100	100	100	100	100	100	100	100	100	100	100	100	100	100
		101.071	101.779	102.564	100.725	104.265	102.632	103.524	101.688	100.984	100.535	100.901	100.604	102.573	101.277	101.434	100.885	99.2126	100.422	99.5516
		100.714	101.068	100.855	99.2754	104.265	101.754	102.643	101.266	99.0164	98.3957	98.4985	98.7915	100	99.1489	98.9247	100.442	102.362	102.532	100
		100.357	100.712	101.282	98.913	103.317	100.877	101.322	100.844	98.0328	97.5936	98.1982	99.0937	100.368	98.7234	97.8495	101.327	102.362	101.688	102.691
		99.6429	100.712	102.992	100	100.948	99.5614	100.881	99.5781	97.7049	95.7219	97.2973	98.7915	100.368	98.7234	96.4158	102.212	104.724	103.797	102.691
		98.9286	101.068	103.846	99.6377	95.2607	96.4912	98.2379	97.8903	95.082	95.7219	96.6967	97.8852	101.103	97.0213	96.7742	103.097	102.756	103.797	102.691
		96.0714	98.2206	102.137	96.7391	92.891	92.9825	95.1542	96.2025	93.1148	93.3155	95.7958	97.8852	96.6912	89.7872	90.681	101.77	98.0315	99.5781	102.691
		96.4286	95.3737	103.419	96.7391	89.0995	90.3509	93.8326	94.0928			90.3904	93.6556	91.5441	87.6596	86.7383	99.5575	97.6378	97.8903	100.897
	I
		Villin Cre+	miR-147f/f Villin Cre-	miR-147f/f Villin Cre+
		8.3	7.9	6.8
		8.2	8.5	6.5
		8.3	8	6.3
		8.5	8.4	7.2
			8.3	7
			8	7
			8.4	6.9
				6.7
	J
		Villin Cre+	miR-147f/f Villin Cre+
		2.727	3.333
		3.393	4.714
		2.432	3.973
		3.171	3.611
			3.462
			3.934
			4
			4.182
	L
		Villin Cre+	miR-147f/f Villin Cre+
		4	6
		2	5
		3.5	3
		2	4
		4	5
		3.5	6
			4.5
			5
			2.5
			6
			6
	M
		no FD	Villin Cre+	miR-147f/f Villin Cre+
		4031	13994	19902
		4121	16498	23536
		4212	14660	34703
		6160	17440	35294
			19192	15850
			20584	15044
			20753	24713
			25915	28637
				29916
				30631

## Sheet: Figure 5
Figure 6
B		Log2 FoldChange	-Log10(padj)
	Ccl5	4.31444	67.7255
	Ifi44	-3.63443	66.5778
	Rgs1	3.33703	47.1367
	Rnf213	-2.61614	46.7446
	Selenbp2	4.44307	45.366
	Mcpt1	3.68854	45.3124
	Ang4	-5.49583	39.1047
	Mcpt2	3.19102	38.87
	Trim30a	-3.10744	37.7188
	Mx2	-3.48884	36.4394
	Oasl2	-2.40772	36.3454
	Oas2	-3.66923	34.9415
	Ifit3	-3.49125	34.1521
	Ndufa4	1.93863	34.0696
	Gimap4	2.7634	33.0546
	Gimap6	2.79474	32.0361
	Slfn5	-3.08804	30.1285
	Plet1	3.10041	29.3713
	Ctla4	3.59086	29.0514
	Dhx58	-2.36548	27.9378
	Slfn9	-2.12301	27.5687
	Apol9b	-3.22305	27.5304
	Klrk1	3.45692	25.3368
	Ptpn22	2.38602	23.4692
	Ets1	2.22014	22.5365
	Reg4	-2.17754	22.1548
	Xaf1	-2.2443	21.9861
	Ciita	3.3975	21.9376
	Nfkbia	1.29543	21.6288
	Egr2	-1.6598	21.5667
	Sprr2a3	-2.43811	21.2366
	Cmpk2	-2.2912	21.0405
	Gbp3	-2.78542	20.8532
	Tmem252	1.72721	20.7099
	Ifit3b	-2.93296	20.5651
	Klrd1	2.9227	19.5379
	Qpct	-3.3394	19.3579
	Trim30d	-2.06503	19.1364
	Gimap3	2.19419	18.5303
	Ddx58	-1.59736	18.4123
	Cyr61	1.87373	18.2629
	Lyrm7	2.17061	18.1759
	Plscr2	-5.65662	17.6157
	Usp18	-2.72172	17.348
	Trac	2.66847	16.7882
	Sis	-2.62234	16.6685
	Oas1g	-1.50257	16.5737
	Itgae	2.1012	16.5255
	Rtp4	-1.97415	16.2714
	Gimap7	3.18302	16.1935
	P2ry10	2.20694	15.8993
	Trpv6	4.05999	15.8939
	Lgals9	-1.48536	15.8626
	Ctsw	2.66903	15.7748
	Ifi27l2b	-1.52607	15.5136
	Phf11d	-1.65078	14.7341
	Pcdh17	-2.73412	14.6276
	Slc28a3	1.88058	14.419
	Cfh	6.51376	13.9866
	Oas1b	-3.35851	13.9065
	Id3	1.50643	13.8469
	Rgs2	1.59889	13.7883
	Spn	2.67196	13.7186
	Cxcl10	-2.60821	13.7186
	Lama5	-2.62268	13.6092
	Olfr56	-6.46163	13.4791
	Gja1	-2.86961	13.1098
	Nkg7	2.8682	12.7555
	Rps3a2	2.26156	12.5914
	Herc6	-2.10201	12.5914
	Sycn	-2.44185	12.5914
	Cxcr6	2.62898	12.5691
	Nlrc3	2.42664	12.4152
	Cd177	1.66849	12.3573
	Eif2ak2	-1.11128	12.3438
	Ifitm3	-2.01752	11.8398
	Xylt1	-1.77971	11.6971
	Ces2f	3.20812	11.691
	Gpr34	2.68525	11.6501
	Bst2	-2.12013	11.5691
	Cps1	-3.03911	11.4424
	Klrc1	3.61634	11.3826
	Apol9a	-2.04439	11.1675
	Ccl20	2.38653	11.1011
	Oas1a	-1.35334	11.0494
	Insl6	1.9274	11.0124
	Calml4	1.47212	10.9051
	Gramd1a	1.81495	10.8681
	Irgm1	-1.47325	10.7982
	Itgb7	2.37328	10.7271
	Sh2d2a	2.17197	10.4659
	Tmsb4x	1.14227	10.3145
	Sp100	-1.26632	10.2958
	Apol7e	2.45099	10.2029
	Cnn2	1.22962	10.1718
	Gimap8	1.87228	10.1681
D		Log2 FoldChange
	Mx1	-2.99942
	Mx2	-3.48884
	Oasl2	-2.40772
	Oas1b	-3.35851
	Oas3	-2.70067
	Oas2	-3.66923
	Oasl1	-1.43893
	Oas1a	-1.35334
	Oas1g	-1.50257
	Oas1h	-2.31905
	Ifit1	-2.42534
	Ifit2	-2.64932
	Ifit3b	-2.93296
	Ifit3	-3.49125
	Ifitm3	-2.01752
	Ddx58	-1.59736
	Dhx58	-2.36548
	Irf7	-1.52289
	Ndufa4	1.93863

## Sheet: Figure 6
Figure 6
D
	C57BL/6J	miR147f/f CMV Cre+
	0.328293	0.81024
	0.440263	0.83441
	0.413252	0.663761
	0.567802	0.891232
		0.714159
F
	C57BL/6J	miR147f/f CMV Cre+
	0.602812	0.839029
	0.624626	0.825786
	0.804444	0.970164
	0.752297	0.860936
G
	C67BL/6J	miR-147 CMV cre+
	1.42308	4.05931
	0.493458	3.59272
	1.08346	4.45635
H
	C57BL/6J	miR147 CMVCre+
	0.506565	3.76676
	1.0361	5.20097
	1.686	3.24047
I
		WT								Ndufa4Δmir-147
	1	100	100	100	100	100	100	100	100	100	100	100	100	100	100	100
	2	102.419	100.389	101.068	103.462	102.996	100	101.376	101.364	100	99.6377	97.5104	101.901	100.552	101.923	101.422
	3	101.613	100.778	98.5765	103.077	100.749	104.739	102.752	104.546	99.6094	100.362	97.9253	100.38	97.7901	102.885	100
	4	100	99.6109	97.5089	100	99.6255	103.317	102.752	103.636	97.6562	97.8261	96.2656	100.38	96.6851	102.404	100.474
	5	100.403	101.556	98.5765	101.538	102.247	101.896	103.211	100.454	99.6094	97.1014	93.7759	99.6198	94.4751	100	100.474
	6	99.5968	100.389	98.9324	101.538	102.996	101.422	104.128	99.5455	96.875	94.9275	87.1369	97.3384	92.2652	96.6346	99.0521
	7	96.7742	92.607	92.5267	98.4615	98.8764	101.896	104.587	100.454	91.4062	85.1449	79.668	89.7338	83.4254	95.1923	100
J	WT	Ndufa4 Δmir-147
	7	5.9
	7.7	5.7
	7.7	6.3
	7.3	6.4
	7.6
	7	3.8
	6	5
	7.8	7.2
	6.6
L
	WT	Ndufa4 Δmir-147
	7	9.66667
	6.66667	11
	8.66667	10.6667
	9.66667	10.3333
	9.33333	10.3333
	8.66667	10
	9.66667
	8.66667
M
	WT	Ndufa4 ΔmiR147
	1.03921	1.25703
	1	1.07921
	0.952048	1.27593
	1.03721	6.36422
	1	3.50281
	0.922327	5.10108
N
	WT	Ndufa4 ΔmiR-147
	0.69183	1.01257
	0.792519	0.981757
	0.577018	0.773859

## Sheet: Supplementary F3
Supplementary Figure 3
B
	left panel			right panel
	Water	DSS 3%		Water	DSS 3%
	103.767	92.5926		8	5.8
	110.236	86.3636		9	6.5
	106.618	90.5109		8.7	5.5
	99.3127	91.791			7.5
		90.493
		93.7063
D
	C57BL/6J	miR-147tdT	miR-147tdT
	97.1	94.9	89.4
	94.7	88.8	93.8
	93.2	95	87.6
E
	media	LPS 5ug	TH1 Sup	TH1 Sup LPS 5ug
	1.57768	1.51103	2.68817	2.88371
	1	1.22244	3.17447	3.56197

## Sheet: Supplementary figure 5
Supplementary Fig. 5
C
	C67BL/6J	miR-147 CMV cre+
	8.39931	0
	4.59306	0
	0.963507	0
	1	0
D
	C57BL/6J	mir-147 CMV Cre+
	0.650529	2.22318
	1.18493	1.39845
	0.572745	1.97831
	1	3.16943
